# Supplementary material for: Prognostic value of lncRNAs related to fatty acid metabolism in lung adenocarcinoma and their correlation with tumor microenvironment based on bioinformatics analysis
Source: Front Oncol. 2022 Oct 10;12:1022097. doi: 10.3389/fonc.2022.1022097 (PMC9590110; doi:10.3389/fonc.2022.1022097)
Supplement: Supplementary Table 1 — All samples were divided into high and low fatty acid metabolism score groups based on the median value of this score. [file DataSheet_1.zip]

Archive with 30 entries (28 files):
- raw data and R code for checking/R code/
- raw data and R code for checking/R code/01tcga_diff.R
- raw data and R code for checking/R code/02venn.R
- raw data and R code for checking/R code/03cox+lasso.R
- raw data and R code for checking/R code/04survival_riskCurve.R
- raw data and R code for checking/R code/05indent.R
- raw data and R code for checking/R code/06GSEA.R
- raw data and R code for checking/R code/07ssGSEA.R
- raw data and R code for checking/R code/08ceRNA.R
- raw data and R code for checking/raw data/
- raw data and R code for checking/raw data/1.docx
- raw data and R code for checking/raw data/10.docx
- raw data and R code for checking/raw data/11.docx
- raw data and R code for checking/raw data/12.docx
- raw data and R code for checking/raw data/13.docx
- raw data and R code for checking/raw data/14.docx
- raw data and R code for checking/raw data/2.docx
- raw data and R code for checking/raw data/3.docx
- raw data and R code for checking/raw data/4.docx
- raw data and R code for checking/raw data/5.docx
- raw data and R code for checking/raw data/6.docx
- raw data and R code for checking/raw data/7.docx
- raw data and R code for checking/raw data/8.docx
- raw data and R code for checking/raw data/9.docx
- raw data and R code for checking/raw data/c2.cp.kegg.v7.4.symbols.gmt
- raw data and R code for checking/raw data/c5.go.bp.v7.4.symbols.gmt
- raw data and R code for checking/raw data/clinical.cart.2021-09-06.tar.gz
- raw data and R code for checking/raw data/methyltransferase.rar
- raw data and R code for checking/raw data/TCGA-LUAD_clinical.tsv
- raw data and R code for checking/raw data/TCGA-STAD_clinical.tsv
