# Supplementary material for: Prognostic value of lncRNAs related to fatty acid metabolism in lung adenocarcinoma and their correlation with tumor microenvironment based on bioinformatics analysis
Source: Front Oncol. 2022 Oct 10;12:1022097. doi: 10.3389/fonc.2022.1022097 (PMC9590110; doi:10.3389/fonc.2022.1022097)
Supplement: Supplementary Table 1 — All samples were divided into high and low fatty acid metabolism score groups based on the median value of this score. [file DataSheet_1.zip › raw data and R code for checking/R code/01tcga_diff.R]

rm(list=ls())
options(stringsAsFactors = F)
## 加载R包
# library(GEOquery)
library(limma)
library(dplyr)
library(tibble)
tcgaReplicateFilter = function(tsb, analyte_target=c("DNA","RNA"), decreasing=TRUE, analyte_position=20, plate=c(22,25), portion=c(18,19), filter_FFPE=TRUE, full_barcode=TRUE){
  # basically, user provide tsb and analyte_target is fine. If you
  # want to filter FFPE samples, please set filter_FFPE and full_barcode
  # all to TRUE, and tsb must have nchar of 28
  
  analyte_target = match.arg(analyte_target)
  # Strings in R are largely lexicographic
  # see ??base::Comparison
  
  # filter FFPE samples
  # provide by <http://gdac.broadinstitute.org/runs/sampleReports/latest/FPPP_FFPE_Cases.html> 
  if(full_barcode & filter_FFPE){
    ffpe = c("TCGA-44-2656-01B-06D-A271-08", "TCGA-44-2656-01B-06D-A273-01", 
             "TCGA-44-2656-01B-06D-A276-05", "TCGA-44-2656-01B-06D-A27C-26", 
             "TCGA-44-2656-01B-06R-A277-07", "TCGA-44-2662-01B-02D-A271-08", 
             "TCGA-44-2662-01B-02D-A273-01", "TCGA-44-2662-01B-02R-A277-07", 
             "TCGA-44-2665-01B-06D-A271-08", "TCGA-44-2665-01B-06D-A273-01", 
             "TCGA-44-2665-01B-06D-A276-05", "TCGA-44-2665-01B-06R-A277-07", 
             "TCGA-44-2666-01B-02D-A271-08", "TCGA-44-2666-01B-02D-A273-01", 
             "TCGA-44-2666-01B-02D-A276-05", "TCGA-44-2666-01B-02D-A27C-26", 
             "TCGA-44-2666-01B-02R-A277-07", "TCGA-44-2668-01B-02D-A271-08", 
             "TCGA-44-2668-01B-02D-A273-01", "TCGA-44-2668-01B-02D-A276-05", 
             "TCGA-44-2668-01B-02D-A27C-26", "TCGA-44-2668-01B-02R-A277-07", 
             "TCGA-44-3917-01B-02D-A271-08", "TCGA-44-3917-01B-02D-A273-01", 
             "TCGA-44-3917-01B-02D-A276-05", "TCGA-44-3917-01B-02D-A27C-26", 
             "TCGA-44-3917-01B-02R-A277-07", "TCGA-44-3918-01B-02D-A271-08", 
             "TCGA-44-3918-01B-02D-A273-01", "TCGA-44-3918-01B-02D-A276-05", 
             "TCGA-44-3918-01B-02D-A27C-26", "TCGA-44-3918-01B-02R-A277-07", 
             "TCGA-44-4112-01B-06D-A271-08", "TCGA-44-4112-01B-06D-A273-01", 
             "TCGA-44-4112-01B-06D-A276-05", "TCGA-44-4112-01B-06D-A27C-26", 
             "TCGA-44-4112-01B-06R-A277-07", "TCGA-44-5645-01B-04D-A271-08", 
             "TCGA-44-5645-01B-04D-A273-01", "TCGA-44-5645-01B-04D-A276-05", 
             "TCGA-44-5645-01B-04D-A27C-26", "TCGA-44-5645-01B-04R-A277-07", 
             "TCGA-44-6146-01B-04D-A271-08", "TCGA-44-6146-01B-04D-A273-01", 
             "TCGA-44-6146-01B-04D-A276-05", "TCGA-44-6146-01B-04D-A27C-26", 
             "TCGA-44-6146-01B-04R-A277-07", "TCGA-44-6146-01B-04R-A27D-13", 
             "TCGA-44-6147-01B-06D-A271-08", "TCGA-44-6147-01B-06D-A273-01", 
             "TCGA-44-6147-01B-06D-A276-05", "TCGA-44-6147-01B-06D-A27C-26", 
             "TCGA-44-6147-01B-06R-A277-07", "TCGA-44-6147-01B-06R-A27D-13", 
             "TCGA-44-6775-01C-02D-A271-08", "TCGA-44-6775-01C-02D-A273-01", 
             "TCGA-44-6775-01C-02D-A276-05", "TCGA-44-6775-01C-02D-A27C-26", 
             "TCGA-44-6775-01C-02R-A277-07", "TCGA-44-6775-01C-02R-A27D-13", 
             "TCGA-A6-2674-01B-04D-A270-10", "TCGA-A6-2674-01B-04R-A277-07", 
             "TCGA-A6-2677-01B-02D-A270-10", "TCGA-A6-2677-01B-02D-A274-01", 
             "TCGA-A6-2677-01B-02D-A27A-05", "TCGA-A6-2677-01B-02D-A27E-26", 
             "TCGA-A6-2677-01B-02R-A277-07", "TCGA-A6-2684-01C-08D-A270-10", 
             "TCGA-A6-2684-01C-08D-A274-01", "TCGA-A6-2684-01C-08D-A27A-05", 
             "TCGA-A6-2684-01C-08D-A27E-26", "TCGA-A6-2684-01C-08R-A277-07", 
             "TCGA-A6-3809-01B-04D-A270-10", "TCGA-A6-3809-01B-04D-A274-01", 
             "TCGA-A6-3809-01B-04D-A27A-05", "TCGA-A6-3809-01B-04D-A27E-26", 
             "TCGA-A6-3809-01B-04R-A277-07", "TCGA-A6-3810-01B-04D-A270-10", 
             "TCGA-A6-3810-01B-04D-A274-01", "TCGA-A6-3810-01B-04D-A27A-05", 
             "TCGA-A6-3810-01B-04D-A27E-26", "TCGA-A6-3810-01B-04R-A277-07", 
             "TCGA-A6-5656-01B-02D-A270-10", "TCGA-A6-5656-01B-02D-A274-01", 
             "TCGA-A6-5656-01B-02D-A27A-05", "TCGA-A6-5656-01B-02D-A27E-26", 
             "TCGA-A6-5656-01B-02R-A277-07", "TCGA-A6-5656-01B-02R-A27D-13", 
             "TCGA-A6-5659-01B-04D-A270-10", "TCGA-A6-5659-01B-04D-A274-01", 
             "TCGA-A6-5659-01B-04D-A27A-05", "TCGA-A6-5659-01B-04D-A27E-26", 
             "TCGA-A6-5659-01B-04R-A277-07", "TCGA-A6-6650-01B-02D-A270-10", 
             "TCGA-A6-6650-01B-02D-A274-01", "TCGA-A6-6650-01B-02D-A27A-05", 
             "TCGA-A6-6650-01B-02D-A27E-26", "TCGA-A6-6650-01B-02R-A277-07", 
             "TCGA-A6-6650-01B-02R-A27D-13", "TCGA-A6-6780-01B-04D-A270-10", 
             "TCGA-A6-6780-01B-04D-A274-01", "TCGA-A6-6780-01B-04D-A27A-05", 
             "TCGA-A6-6780-01B-04D-A27E-26", "TCGA-A6-6780-01B-04R-A277-07", 
             "TCGA-A6-6780-01B-04R-A27D-13", "TCGA-A6-6781-01B-06D-A270-10", 
             "TCGA-A6-6781-01B-06D-A274-01", "TCGA-A6-6781-01B-06D-A27A-05", 
             "TCGA-A6-6781-01B-06R-A277-07", "TCGA-A6-6781-01B-06R-A27D-13", 
             "TCGA-A7-A0DB-01C-02D-A272-09", "TCGA-A7-A0DB-01C-02R-A277-07", 
             "TCGA-A7-A0DB-01C-02R-A27D-13", "TCGA-A7-A13D-01B-04D-A272-09", 
             "TCGA-A7-A13D-01B-04R-A277-07", "TCGA-A7-A13D-01B-04R-A27D-13", 
             "TCGA-A7-A13E-01B-06D-A272-09", "TCGA-A7-A13E-01B-06R-A277-07", 
             "TCGA-A7-A13E-01B-06R-A27D-13", "TCGA-A7-A26E-01B-06D-A272-09", 
             "TCGA-A7-A26E-01B-06D-A275-01", "TCGA-A7-A26E-01B-06D-A27B-05", 
             "TCGA-A7-A26E-01B-06R-A277-07", "TCGA-A7-A26E-01B-06R-A27D-13", 
             "TCGA-A7-A26J-01B-02D-A272-09", "TCGA-A7-A26J-01B-02D-A275-01", 
             "TCGA-A7-A26J-01B-02D-A27B-05", "TCGA-A7-A26J-01B-02D-A27F-26", 
             "TCGA-A7-A26J-01B-02R-A277-07", "TCGA-A7-A26J-01B-02R-A27D-13", 
             "TCGA-B2-3923-01B-10D-A270-10", "TCGA-B2-3923-01B-10R-A277-07", 
             "TCGA-B2-3923-01B-10R-A27D-13", "TCGA-B2-3924-01B-03D-A270-10", 
             "TCGA-B2-3924-01B-03D-A274-01", "TCGA-B2-3924-01B-03D-A27A-05", 
             "TCGA-B2-3924-01B-03D-A27E-26", "TCGA-B2-3924-01B-03R-A277-07", 
             "TCGA-B2-3924-01B-03R-A27D-13", "TCGA-B2-5633-01B-04D-A270-10", 
             "TCGA-B2-5633-01B-04D-A274-01", "TCGA-B2-5633-01B-04D-A27A-05", 
             "TCGA-B2-5633-01B-04D-A27E-26", "TCGA-B2-5633-01B-04R-A277-07", 
             "TCGA-B2-5633-01B-04R-A27D-13", "TCGA-B2-5635-01B-04D-A270-10", 
             "TCGA-B2-5635-01B-04D-A274-01", "TCGA-B2-5635-01B-04D-A27A-05", 
             "TCGA-B2-5635-01B-04D-A27E-26", "TCGA-B2-5635-01B-04R-A277-07", 
             "TCGA-B2-5635-01B-04R-A27D-13", "TCGA-BK-A0CA-01B-02D-A272-09", 
             "TCGA-BK-A0CA-01B-02D-A275-01", "TCGA-BK-A0CA-01B-02D-A27B-05", 
             "TCGA-BK-A0CA-01B-02D-A27F-26", "TCGA-BK-A0CA-01B-02R-A277-07", 
             "TCGA-BK-A0CA-01B-02R-A27D-13", "TCGA-BK-A0CC-01B-04D-A272-09", 
             "TCGA-BK-A0CC-01B-04D-A275-01", "TCGA-BK-A0CC-01B-04D-A27B-05", 
             "TCGA-BK-A0CC-01B-04R-A277-07", "TCGA-BK-A0CC-01B-04R-A27D-13", 
             "TCGA-BK-A139-01C-08D-A272-09", "TCGA-BK-A139-01C-08D-A275-01", 
             "TCGA-BK-A139-01C-08D-A27B-05", "TCGA-BK-A139-01C-08D-A27F-26", 
             "TCGA-BK-A139-01C-08R-A277-07", "TCGA-BK-A139-01C-08R-A27D-13", 
             "TCGA-BK-A26L-01C-04D-A272-09", "TCGA-BK-A26L-01C-04D-A275-01", 
             "TCGA-BK-A26L-01C-04D-A27B-05", "TCGA-BK-A26L-01C-04D-A27F-26", 
             "TCGA-BK-A26L-01C-04R-A277-07", "TCGA-BK-A26L-01C-04R-A27D-13", 
             "TCGA-BL-A0C8-01B-04D-A271-08", "TCGA-BL-A0C8-01B-04D-A273-01", 
             "TCGA-BL-A0C8-01B-04D-A276-05", "TCGA-BL-A0C8-01B-04D-A27C-26", 
             "TCGA-BL-A0C8-01B-04R-A277-07", "TCGA-BL-A0C8-01B-04R-A27D-13", 
             "TCGA-BL-A13I-01B-04D-A271-08", "TCGA-BL-A13I-01B-04D-A276-05", 
             "TCGA-BL-A13I-01B-04R-A277-07", "TCGA-BL-A13I-01B-04R-A27D-13", 
             "TCGA-BL-A13J-01B-04D-A271-08", "TCGA-BL-A13J-01B-04D-A273-01", 
             "TCGA-BL-A13J-01B-04D-A276-05", "TCGA-BL-A13J-01B-04D-A27C-26", 
             "TCGA-BL-A13J-01B-04R-A277-07", "TCGA-BL-A13J-01B-04R-A27D-13")
    
    tsb = setdiff(tsb, tsb[which(tsb %in% ffpe)])
  }
  
  # find repeated samples
  sampleID = substr(tsb, start = 1, stop = 15)
  dp_samples = unique(sampleID[duplicated(sampleID)])
  
  if(length(dp_samples)==0){
    message("ooo Not find any duplicated barcodes, return original input..")
    tsb
  }else{
    uniq_tsb = tsb[! sampleID %in% dp_samples]
    dp_tsb = setdiff(tsb, uniq_tsb)
    
    add_tsb = c()
    
    # analyte = substr(dp_tsb, start = analyte_position, stop = analyte_position)
    # if analyte_target = "DNA"
    # analyte:  D > G,W,X
    if(analyte_target == "DNA"){
      for(x in dp_samples){
        mulaliquots = dp_tsb[substr(dp_tsb,1,15) == x]
        analytes = substr(mulaliquots, 
                          start = analyte_position,
                          stop = analyte_position)
        if(any(analytes == "D") & !(all(analytes == "D"))){
          aliquot = mulaliquots[which(analytes == "D")]
          
          if (length(aliquot) != 1) {
            # Still have repeats
            # Remove the samples and add repeated id back to list
            dp_tsb = c(setdiff(dp_tsb, mulaliquots), aliquot)
          } else {
            # If have no repeats
            # Just remove samples from list and
            # add unique id to result list
            add_tsb = c(add_tsb, aliquot)
            dp_tsb = setdiff(dp_tsb, mulaliquots) 
          }
        }
        
      }
    }else{
      # if analyte_target = "RNA"
      # analyte: H > R > T 
      for(x in dp_samples){
        mulaliquots = dp_tsb[substr(dp_tsb,1,15) == x]
        analytes = substr(mulaliquots, 
                          start = analyte_position,
                          stop = analyte_position)
        if(any(analytes == "H") & !(all(analytes == "H"))){
          aliquot = mulaliquots[which(analytes == "H")]
          
          if (length(aliquot) != 1) {
            # Still have repeats
            # Remove the samples and add repeated id back to list
            dp_tsb = c(setdiff(dp_tsb, mulaliquots), aliquot)
          } else {
            # If have no repeats
            # Just remove samples from list and
            # add unique id to result list
            add_tsb = c(add_tsb, aliquot)
            dp_tsb = setdiff(dp_tsb, mulaliquots) 
          }
          
        }else if(any(analytes == "R") & !(all(analytes == "R"))){
          aliquot = mulaliquots[which(analytes == "R")]
          
          if (length(aliquot) != 1) {
            # Still have repeats
            # Remove the samples and add repeated id back to list
            dp_tsb = c(setdiff(dp_tsb, mulaliquots), aliquot)
          } else {
            # If have no repeats
            # Just remove samples from list and
            # add unique id to result list
            add_tsb = c(add_tsb, aliquot)
            dp_tsb = setdiff(dp_tsb, mulaliquots) 
          }
        }else if(any(analytes == "T") & !(all(analytes == "T"))){
          aliquot = mulaliquots[which(analytes == "T")]
          
          if (length(aliquot) != 1) {
            # Still have repeats
            # Remove the samples and add repeated id back to list
            dp_tsb = c(setdiff(dp_tsb, mulaliquots), aliquot)
          } else {
            # If have no repeats
            # Just remove samples from list and
            # add unique id to result list
            add_tsb = c(add_tsb, aliquot)
            dp_tsb = setdiff(dp_tsb, mulaliquots) 
          }
        }
        
      }
    }
    
    
    if(length(dp_tsb) == 0){
      message("ooo Filter barcodes successfully!")
      c(uniq_tsb, add_tsb)
    }else{
      # filter according to portion number
      sampleID_res = substr(dp_tsb, start=1, stop=15)
      dp_samples_res = unique(sampleID_res[duplicated(sampleID_res)])
      
      for(x in dp_samples_res){
        mulaliquots = dp_tsb[substr(dp_tsb,1,15) == x]
        portion_codes = substr(mulaliquots,
                               start = portion[1],
                               stop = portion[2])
        portion_keep = sort(portion_codes, decreasing = decreasing)[1]
        if(!all(portion_codes == portion_keep)){
          if(length(which(portion_codes == portion_keep)) == 1){
            add_tsb = c(add_tsb, mulaliquots[which(portion_codes == portion_keep)])
            dp_tsb = setdiff(dp_tsb, mulaliquots)
          }else{
            dp_tsb = setdiff(dp_tsb, mulaliquots[which(portion_codes != portion_keep)])
          }
          
        }
      }
      
      if(length(dp_tsb)==0){
        message("ooo Filter barcodes successfully!")
        c(uniq_tsb, add_tsb)
      }else{
        # filter according to plate number
        sampleID_res = substr(dp_tsb, start=1, stop=15)
        dp_samples_res = unique(sampleID_res[duplicated(sampleID_res)])
        for(x in dp_samples_res){
          mulaliquots = dp_tsb[substr(dp_tsb,1,15) == x]
          plate_codes = substr(mulaliquots,
                               start = plate[1],
                               stop = plate[2])
          plate_keep = sort(plate_codes, decreasing = decreasing)[1]
          add_tsb = c(add_tsb, mulaliquots[which(plate_codes == plate_keep)])
          dp_tsb = setdiff(dp_tsb, mulaliquots)
        }
        
        if(length(dp_tsb)==0){
          message("ooo Filter barcodes successfully!")
          c(uniq_tsb, add_tsb)
        }else{
          message("ooo barcodes ", dp_tsb, " failed in filter process, other barcodes will be returned.")
          c(uniq_tsb, add_tsb)
        }
      }
    }
  }
}


# load("H:/TCGA/HTSeq-FPKM/TCGA-LUAD.Rdata")
# load("H:/TCGA/gencode.v38.annotation.Rdata")
# 金华让我帮忙看看这个lncRNA RP4-669L17.10在胃癌表达和生存
load("H:/TCGA/HTSeq-FPKM/TCGA-STAD.Rdata")
load("H:/TCGA/gencode.v22.annotation.Rdata")
# COAD <- HTSeq_FPKM
# load("D:/TCGA/HTSeq-FPKM/TCGA-READ.Rdata")
# READ <- HTSeq_FPKM
# HTSeq_FPKM <- merge(COAD,READ,by="gene_id")

xx <- substr(colnames(HTSeq_FPKM)[-1],14,16)
table(xx)
HTSeq_FPKM[1:3,1:3]

tcgaReplicateFilterId <- tcgaReplicateFilter(colnames(HTSeq_FPKM)[-1],analyte_target="RNA")

HTSeq_FPKM <- HTSeq_FPKM[,c("gene_id",tcgaReplicateFilterId)]

gtf_df[1:3,1:3]
# gtf_df <- gtf_df[gtf_df$"gene_type" == "protein_coding",]
gtf_df$"gene_id" <- substr(gtf_df$"gene_id", 1,15)

exprSet <- HTSeq_FPKM %>%
  dplyr::inner_join(gtf_df,by="gene_id") %>%
  tidyr::unite(gene_id,gene_id,gene_type,gene_name,sep = "|")%>%
# #去掉多余信息
# dplyr::select(-c(gene_id))%>%
# #重新排列
# dplyr::select(gene_name,everything()) %>%
# #对重复基因的表达量求平均值
  dplyr::group_by(gene_id) %>%
  dplyr::summarise_all(mean)

exprSet[1:3,1:5]

xx <- substr(colnames(exprSet)[-1],14,15)
table(xx)

NormalId <- colnames(exprSet)[-1][substr(colnames(exprSet)[-1],14,15)=="11"]
TumorId <- colnames(exprSet)[-1][substr(colnames(exprSet)[-1],14,15)=="01"]
mRNA <- exprSet[,c("gene_id",TumorId)]
write.table(mRNA,file = "01rawData/TCGA-STAD_FPKM.xls",row.names = F,quote = F,sep = "\t")


write.table(mRNA,file = "01rawData/TCGA-LUAD_FPKM.xls",row.names = F,quote = F,sep = "\t")


# exprSet <- HTSeq_FPKM %>%
#   dplyr::inner_join(gtf_df,by="gene_id") %>%
#   #去掉多余信息
#   dplyr::select(-c(gene_id))%>%
#   #重新排列
#   dplyr::select(gene_name,everything()) %>%
#   #对重复基因的表达量求平均值
#   dplyr::group_by(gene_name) %>%
#   dplyr::summarise_all(mean)
# 
# exprSet[1:3,1:5]
# 
# # mRNA  <- HTSeq_FPKM[gsub("(.*?)\\|(.*?)\\|.*","\\2\\",gtf_df$"gene_type") == "protein_coding",]
# xx <- substr(colnames(exprSet)[-1],14,15)
# table(xx)
# 
# NormalId <- colnames(exprSet)[-1][substr(colnames(exprSet)[-1],14,15)=="11"]
# TumorId <- colnames(exprSet)[-1][substr(colnames(exprSet)[-1],14,15)=="01"]
# mRNA <- exprSet[,c("gene_name",NormalId,TumorId)]

# write.table(mRNA,file = "01rawData/TCGA-LUSC_FPKM.xls",row.names = F,quote = F,sep = "\t")

clinical <- read.table("01rawData/TCGA-LUAD_clinical.xls",check.names = F,sep="\t",header = T)

#读取数据，做差异分析
datExpr <- read.table("01rawData/TCGA-LUAD_FPKM.xls",row.names = 1,check.names = F,sep="\t",header = T)
# datExpr <- read.table("01rawData/TCGA-STAD_FPKM.xls",row.names = 1,check.names = F,sep="\t",header = T)
group <- substr( colnames(datExpr),14,15)
table(group)
# group
# 01  11 
# 513  59
Normal = colnames(datExpr)[group =="11"] #肿瘤组
Tumor = colnames(datExpr)[group =="01"] #肿瘤组
Tumor = Tumor[substr( Tumor,1,12) %in% clinical$id]
# `High stage`=sample[grepl("Ovarian carcinoma tissue",as.character(sample$source_name_ch1)),]$geo_accession#肿瘤组


group_list=c(rep("Normal",length(Normal)),
             rep("Tumor",length(Tumor)))  #分组信息
# group_list=factor(group_list,levels = c("Low stage","High stage"))
group_list=factor(group_list)
# ## 强制限定顺序
group_list <- relevel(group_list, ref="Normal")
table(group_list)
# group_list
# Normal  Tumor 
# 59    483 

exprSet <- datExpr[,c(Normal,Tumor)]
# 保存在01rawData，分析数据
exprSet_out <- cbind(gene_id=rownames(exprSet),exprSet)
exprSet_out[1:3,1:5]
write.table(exprSet_out,file = "01rawData/TCGA_LUAD_FPKM.xls",row.names = F,quote = F,sep = "\t")

# 过去掉低表达的基因
exprSet=exprSet[rowMeans(exprSet)>1,]
exprSet1 <- log2(exprSet+1)

library(limma)
# 7.差异分析
#############################################
# 我们选取格式比较简单的。如果没有配对信息，差异分析这样做：
design=model.matrix(~ group_list)
fit=lmFit(exprSet1,design)
fit=eBayes(fit) 
res=topTable(fit,adjust='fdr',coef="group_listTumor",number=Inf)
res <- na.omit(res)

logFCCutoff <- 1
pvalueCutoff <- 0.05

write.table(res,file="02DEGs/TCGA-LUAD_FPKM_all.xls",row.names=T,quote=F,sep = "\t",col.names = NA)
# lncRNA差异的结果
# lncRNA <- c("non_coding","3prime_overlapping_ncrna","antisense","lincRNA",
#             "sense_intronic","sense_overlapping","macro_lncRNA","processed_transcript")

res.lncRNA  <- res[gsub("(.*?)\\|(.*?)\\|.*","\\2\\",rownames(res)) %in% "lncRNA",]
res.lncRNA[1:3,1:6]
write.table(res.lncRNA,file="02DEGs/TCGA-LUAD_FPKM_lncRNA_all.xls",row.names=T,quote=F,sep = "\t",col.names = NA)
outDiff.lncRNA =res.lncRNA[(abs(res.lncRNA$logFC)>logFCCutoff & res.lncRNA$adj.P.Val<pvalueCutoff),]
write.table(outDiff.lncRNA,file="02DEGs/TCGA-LUAD_FPKM_lncRNA_diff.xls",row.names=T,quote=F,sep = "\t",col.names = NA)
# 
# #绘制差异lncRNA热图
# library(pheatmap)
# geneNum=50
# outDiff.lncRNA=outDiff.lncRNA[order(as.numeric(as.vector(outDiff.lncRNA$logFC))),]
# diffGeneName=rownames( outDiff.lncRNA )
# diffLength=length(diffGeneName)
# hmGene=c()
# if(diffLength>(geneNum*2)){
#   hmGene=diffGeneName[c(1:geneNum,(diffLength-geneNum+1):diffLength)]
# }else{
#   hmGene=diffGeneName
# }
# hmExp= exprSet[hmGene,]
# hmExp_out <- cbind(id=rownames(hmExp),hmExp) 
# hmExp_out[1:3,1:5]
# write.csv(hmExp_out,file = "01rawData/TCGA-THCA_DElncRNA_FPKM_exprSet.csv",row.names = F,quote = F)
# 
# hmExp = log2(hmExp+1)
# # hmExp[hmExp > 8] =8
# # hmExp[hmExp < 8] =8
# max(hmExp)
# min(hmExp)
# 
# rownames(hmExp) <- gsub("(.*?)\\|(.*?)\\|(.*?)","\\3\\",rownames(hmExp))
# # Normal  Tumor 
# # 103    367 
# Type= factor(c(rep("Normal",58),rep("PTC",381)),levels = c("Normal","PTC"))
# names(Type)=colnames(hmExp)
# Type=as.data.frame(Type)
# 
# # loc <- order(Type,colSums(hmExp),decreasing = T)
# pdf(file="02DEGs/lncRNA_heatmap.pdf",height=8,width=9)
# pheatmap(hmExp, 
#          annotation=Type, 
#          color = colorRampPalette(c("blue", "white", "red"))(50),
#          cluster_cols =F,
#          show_colnames = F,
#          scale="row",
#          fontsize = 8,
#          fontsize_row=6,
#          fontsize_col=8,
#          border=FALSE)
# dev.off()
# 
# 
# #定义显著性
# library(ggplot2)
# 
# Significant=ifelse((res.lncRNA$adj.P.Val< 0.05 & abs(res.lncRNA$logFC)> 0.5), ifelse(res.lncRNA$logFC > 0.5,"Up","Down"), "Not")
# #绘制火山图
# p = ggplot(res.lncRNA, aes(logFC, -log10(adj.P.Val)))+
#   geom_point(aes(col=Significant))+
#   scale_color_manual(values=c("#004BFB", "#BFBFBF", "#F91F10"))+
#   labs(title = " ")+
#   geom_vline(xintercept=c(-0.5,0.5), colour="black", linetype="dashed")+
#   geom_hline(yintercept = -log10(0.05),colour="black", linetype="dashed")+
#   theme(plot.title = element_text(size = 16, hjust = 0.5, face = "bold"))+xlab("log2FC")
# p=p+theme_bw()
# #保存为图片
# pdf("02DEGs/lncRNA_vol.pdf",width=5.5,height=5)
# print(p)
# dev.off()

#差异mRNA分析
res.mRNA  <- res[gsub("(.*?)\\|(.*?)\\|.*","\\2\\",rownames(res)) %in% "protein_coding",]
write.table(res.mRNA,file="02DEGs/TCGA_LUAD_FPKM_mRNA_all.xls",row.names=T,quote=F,sep = "\t",col.names = NA)

outDiff.mRNA=res.mRNA[(abs(res.mRNA$logFC)>logFCCutoff & res.mRNA$adj.P.Val<pvalueCutoff),]
write.table(outDiff.mRNA,file="02DEGs/TCGA_LUAD_FPKM_mRNA_diff.xls",row.names=T,quote=F,sep = "\t",col.names = NA)


outDiff <- outDiff.mRNA
#绘制差异基因热图
library(pheatmap)
geneNum=50
outDiff=outDiff[order(as.numeric(as.vector(outDiff$logFC))),]
diffGeneName=rownames( outDiff )
diffLength=length(diffGeneName)
hmGene=c()
if(diffLength>(geneNum*2)){
  hmGene=diffGeneName[c(1:geneNum,(diffLength-geneNum+1):diffLength)]
}else{
  hmGene=diffGeneName
}
hmExp= exprSet[hmGene,]
# hmExp_out <- cbind(id=rownames(hmExp),hmExp) 
# hmExp_out[1:3,1:5]
# write.csv(hmExp_out,file = "01rawData/TCGA-THCA_DEmRNA_FPKM_exprSet.csv",row.names = F,quote = F)

hmExp = log2(hmExp+1)
# hmExp[hmExp > 8] =8
# hmExp[hmExp < 8] =8
max(hmExp)
min(hmExp)

rownames(hmExp) <- gsub("(.*?)\\|(.*?)\\|(.*?)","\\3\\",rownames(hmExp))
# Normal  Tumor 
# 103    367 
Type= factor(c(rep("Normal",59),rep("Tumor",483)),levels = c("Normal","Tumor"))
names(Type)=colnames(hmExp)
Type=as.data.frame(Type)

# loc <- order(Type,colSums(hmExp),decreasing = T)
pdf(file="02DEGs/mRNA_heatmap.pdf",height=8,width=9)
pheatmap(hmExp, 
         annotation=Type, 
         color = colorRampPalette(c("blue", "white", "red"))(50),
         cluster_cols =F,
         show_colnames = F,
         scale="row",
         fontsize = 8,
         fontsize_row=6,
         fontsize_col=8,
         border=FALSE)
dev.off()


#定义显著性
library(ggplot2)
library(ggrepel)
res <- res.mRNA
# labelGene <- read.table("01rawData/m6A_genes.tsv",header = F,sep="\t")$V1

# res$label <- ifelse(gsub("(.*?)\\|(.*?)\\|(.*?)","\\3\\",rownames(res)) %in% labelGene,gsub("(.*?)\\|(.*?)\\|(.*?)","\\3\\",rownames(res)),"" )

Significant=ifelse((res$adj.P.Val< 0.05 & abs(res$logFC)> 0.5), ifelse(res$logFC > 0.5,"Up","Down"), "Not")
#绘制火山图
p = ggplot(res, aes(logFC, -log10(adj.P.Val)))+
  geom_point(aes(col=Significant))+
  scale_color_manual(values=c("#004BFB", "#BFBFBF", "#F91F10"))+
  labs(title = " ")+
  geom_vline(xintercept=c(-0.5,0.5), colour="black", linetype="dashed")+
  geom_hline(yintercept = -log10(0.05),colour="black", linetype="dashed")+xlab("log2FC")+
  theme(plot.title = element_text(size = 16, hjust = 0.5, face = "bold"))+theme_bw()

# p1 <- p +geom_text_repel( data= res ,aes(logFC, -log10(adj.P.Val),label = label),
#                           size = 3,box.padding = unit(0.5, "lines"),
#                           point.padding = unit(0.8, "lines"), 
#                           segment.color = "black", 
#                           show.legend = FALSE)

#保存为图片
pdf("02DEGs/mRNA_vol.pdf",width=5.5,height=5)
print(p)
dev.off()


##~~~~~~~~~~~~~~~~~~~~~~~~~~~~~~~~~~~~~分析甲基化数据

group <- data.frame(Id = c(Normal,Tumor),Type=rep(c("Normal","Tumor"),c(length(Normal),length(Tumor))))
write.table(group,file = "01rawData/sample_group.txt",sep = "\t",quote = F,row.names = F)
b=group
b$Type <- factor(b$Type,levels = c("Normal","Tumor"))
class(b)
rownames(b)=b[,1]

methylation_df<- methylation[, c(Normal,Tumor)]

beta=as.matrix(methylation_df)
#服务器跑imput这一步
beta=impute.knn(beta)
betaData=beta$data
betaData=betaData+0.00001

a=betaData
a[1:4,1:4]
identical(colnames(a),rownames(b))
# 一定要保证，甲基化信号值矩阵，和表型信息，是一一对应的
dim(a)

library("ChAMP")
# beta 信号值矩阵里面不能有NA值
myLoad=champ.filter(beta = a,pd = b)
myLoad
save(myLoad,file = '03methylation/step1-output.Rdata')
champ.QC(beta = myLoad$beta, pheno = myLoad$pd$Type)


# 耗时步骤，运行一次后，就注释掉
if(F){
  myNorm <- champ.norm(beta=myLoad$beta,arraytype="450K",cores=30)
  dim(myNorm) 
  #归一化后会产生很多NA，看一下哪些样本中含有NA
  mun.na <- apply(myNorm,2,function(x)(sum(is.na(x))))
  table(mun.na)
  names(mun.na) <- colnames(myNorm)
  cleanId <- names(mun.na[mun.na ==0 ])
  myNorm <- champ.norm(beta=myLoad$beta[,cleanId],arraytype="450K",cores=30)
  pD=myLoad$pd[cleanId,]
  save(myNorm,pD,file = '03methylation/step2-champ_myNorm.Rdata')
}
load(file = '03methylation/step1-output.Rdata')
load(file = '03methylation/step2-champ_myNorm.Rdata')
# 原来的450K经过质控过滤后是400K啦
beta.m=myNorm
group_list=pD
# group_list$Type <- factor(group_list$Type,levels = c("1Metastatic","2Primary"))
dim(beta.m) 
# 下面是表达矩阵标准3张图质量控制手段，生信技能树原创
if(T){
  dat=t(beta.m)
  dat[1:4,1:4] 
  library("FactoMineR")#画主成分分析图需要加载这两个包
  library("factoextra")  
  # 因为甲基化芯片是450K或者850K，几十万行的甲基化位点，所以PCA不会太快
  dat.pca <- PCA(dat , graph = FALSE) 
  fviz_pca_ind(dat.pca,
               geom.ind = "point", # show points only (nbut not "text")
               col.ind = group_list$Type, # color by groups
               # palette = c("#00AFBB", "#E7B800"),
               addEllipses = TRUE, # Concentration ellipses
               legend.title = "Type"
  )
  ggsave('all_samples_PCA.png')
  
  dat=beta.m
  dat[1:4,1:4] 
  cg=names(tail(sort(apply(dat,1,sd)),1000))#apply按行（'1'是按行取，'2'是按列取）取每一行的方差，从小到大排序，取最大的1000个
  library(pheatmap)
  pheatmap(dat[cg,],show_colnames =F,show_rownames = F) #对那些提取出来的1000个基因所在的每一行取出，组合起来为一个新的表达矩阵
  n=t(scale(t(dat[cg,]))) # 'scale'可以对log-ratio数值进行归一化
  n[n>2]=2 
  n[n< -2]= -2
  n[1:4,1:4]
  pheatmap(n,show_colnames =F,show_rownames = F)
  ac=data.frame(group=group_list[,2])
  ac$group <- factor( ac$group,levels = c("Normal","Tumor"))
  rownames(ac)=colnames(n) 
  pdf(file="heatmap_top1000_sd.pdf",height=8,width=9)
  pheatmap(n,
           cluster_cols =F,
           show_colnames =F,
           show_rownames = F,
           annotation_col=ac)
  dev.off()
  
  exprSet=beta.m
  pheatmap::pheatmap(cor(exprSet)) 
  # 组内的样本的相似性应该是要高于组间的！
  colD=data.frame(group_list=group_list)
  rownames(colD)=colnames(exprSet)
  pdf(file="cor_all.pdf",height=8,width=9)
  pheatmap::pheatmap(cor(exprSet),
                     annotation_col = colD,
                     show_rownames = F)
  dev.off() 
  exprSet=exprSet[names(sort(apply(exprSet, 1,mad),decreasing = T)[1:500]),]
  dim(exprSet)
  # M=cor(log2(exprSet+1)) 
  M=cor(exprSet)
  pheatmap::pheatmap(M,annotation_col = colD)
  pheatmap::pheatmap(M,
                     show_rownames = F,
                     annotation_col = colD,
                     filename = 'cor_top500.png')
  dev.off() 
  
}

myDMP <- champ.DMP(beta = myNorm,pheno=group_list$Type,adjPVal = 1)
DMP <- myDMP[[1]]
DMP.sig <- DMP[DMP$P.Value<0.05,]
write.table(cbind(data.frame(ID=rownames(DMP)),DMP),file='03methylation/DMP.xls',sep = '\t',row.names = F,quote = F)

head(myDMP[[1]])


deltaBetaCutoff <- 0.2
pvalueCutoff <- 0.05


DMP.outDiff=DMP.sig[(abs(DMP.sig$deltaBeta)>deltaBetaCutoff & DMP.sig$adj.P.Val<pvalueCutoff),]

write.table(DMP.outDiff,file="03methylation/DMP.outDiff.xls",row.names=T,quote=F,sep = "\t",col.names = NA)
# 我们这里实际上是有配对信息的，差异分析应该这样做
beta.m=myLoad$beta[,cleanId]
champDiff=myDMP[[1]] 
head(champDiff)  
colnames(champDiff)

dat=beta.m
dat[1:4,1:4]
table(group_list)
deg=champDiff
x=deg$logFC #deg取logFC这列并将其重新赋值给x
names(x)=rownames(deg) #deg取probe_id这列，并将其作为名字给x
cg=c(names(head(sort(x),50)),#对x进行从小到大排列，取前100及后100，并取其对应的探针名，作为向量赋值给cg
     names(tail(sort(x),50)))
library(pheatmap)
pheatmap(dat[cg,],show_colnames =F,show_rownames = F) #对dat按照cg取行，所得到的矩阵来画热图
n=t(scale(t(dat[cg,])))#通过“scale”对log-ratio数值进行归一化，现在的dat是行名为探针，列名为样本名，由于scale这个函数应用在不同组数据间存在差异时，需要行名为样本，因此需要用t(dat[cg,])来转换，最后再转换回来

n[n>2]=2
n[n< -2]= -2
n[1:4,1:4]
pheatmap(n,show_colnames =F,show_rownames = F)
ac=data.frame(Type =group_list$Type)
rownames(ac)=colnames(n) #将ac的行名也就分组信息（是‘no TNBC’还是‘TNBC’）给到n的列名，即热图中位于上方的分组信息
pheatmap(n,show_colnames =F,
         show_rownames = F,
         cluster_cols = F, 
         annotation_col=ac
)  
pdf(file="03methylation/methylation_heatmap.pdf",height=8,width=9)
pheatmap(n,
         annotation_col=ac,
         color = colorRampPalette(c("blue", "white", "red"))(50),
         cluster_cols =F,
         show_colnames = F,
         scale="row",
         fontsize = 8,
         fontsize_row=6,
         fontsize_col=8,
         border=FALSE)
dev.off()


pdf(file="03methylation/methylation_heatmap_DEG_raw.pdf",height=8,width=9)
pheatmap(dat[cg,],
         annotation_col=ac,
         color = colorRampPalette(c("blue", "white", "red"))(50),
         cluster_cols =F,
         show_colnames = F,
         scale="none",
         fontsize = 8,
         fontsize_row=6,
         fontsize_col=8,
         border=FALSE)
dev.off()


#定义显著性
library(ggplot2)
library(ggrepel)
# labelGene <- read.table("01rawData/m6A_genes.tsv",header = F,sep="\t")$V1

# res$label <- ifelse(gsub("(.*?)\\|(.*?)\\|(.*?)","\\3\\",rownames(res)) %in% labelGene,gsub("(.*?)\\|(.*?)\\|(.*?)","\\3\\",rownames(res)),"" )
res <- champDiff
Significant=ifelse((res$adj.P.Val< 0.05 & abs(res$deltaBeta)> 0.2), ifelse(res$deltaBeta > 0.2,"Up","Down"), "Not")
#绘制火山图
p = ggplot(res, aes(deltaBeta, -log10(adj.P.Val)))+
  geom_point(aes(col=Significant))+
  scale_color_manual(values=c("#004BFB", "#BFBFBF", "#F91F10"))+
  labs(title = " ")+
  geom_vline(xintercept=c(-0.2,0.2), colour="black", linetype="dashed")+
  geom_hline(yintercept = -log10(0.05),colour="black", linetype="dashed")+xlab("deltaBeta")+
  theme(plot.title = element_text(size = 16, hjust = 0.5, face = "bold"))+theme_bw()

# p1 <- p +geom_text_repel( data= res ,aes(logFC, -log10(adj.P.Val),label = label),
#                           size = 3,box.padding = unit(0.5, "lines"),
#                           point.padding = unit(0.8, "lines"), 
#                           segment.color = "black", 
#                           show.legend = FALSE)

#保存为图片
pdf("03methylation/methylation_vol.pdf",width=5.5,height=5)
print(p)
dev.off()


#生存表达数据合并
clincal <- read.table("01rawData/TCGA_THCA_clinical.tsv",header = T,sep = "\t",check.names = F)
# str(clincal)

exprSet <- read.csv("01rawData/TCGA-THCA_DElncRNA_FPKM_exprSet.csv",row.names = 1,check.names = F)
m6A_genes <- unique(read.csv("02DEGs/lncRNA_m6A_correlation_filter.csv")$lncRNA)
group <- substr( colnames(exprSet),14,15)
table(group)
Tumor = colnames(exprSet)[group =="01"]
exprSet <- exprSet[,Tumor]


lncRNA_genes <- rownames(exprSet)[gsub("(.*?)\\|(.*?)\\|(.*?)","\\3\\",rownames(exprSet)) %in% m6A_genes]


exprSet <- as.data.frame( t(exprSet[lncRNA_genes,]))
# exprSet$id <- rownames(exprSet)
exprSet$id <- substr(rownames(exprSet),1,12)
exprSet_Time <- merge(clincal,exprSet,by="id")
# exprSetTime <- exprSetTime[,c(ncol(exprSetTime),2:(ncol(exprSetTime)-1))]
write.csv(exprSet_Time,file = "03Cox/TCGA-THCA_FPKM_lncRNA_cox_input.csv",row.names = F,quote = F)


# 单因素Cox分析
library(survival)
pFilter=0.05
rt=read.csv("03Cox/TCGA-THCA_FPKM_lncRNA_cox_input.csv",header=T,check.names=F,row.names=1)
set.seed(1034)

trainId <- sample(rownames(rt),nrow(rt)*0.7,replace=F)
trainSet <- rt[trainId,]
validId <- rownames(rt)[ !(rownames(rt) %in% trainId)]
validSet <- rt[validId,]

rt <- trainSet
rt1 <- rt

# a= apply(rt[,-(1:4)],2,function(x) log2(x+1))
# rt =as.data.frame(cbind(rt[,(1:4)],a))

# 
rt <- rt[,-(3:10)]

outTab=data.frame()
sigGenes=c("Disease Free (Months)","Disease Free Status","Overall Survival (Months)","Overall Survival Status","age","pathologic_stage","pathologic_T","pathologic_M","pathologic_N","Cancer Type Detailed")
# sigGenes=c("Disease Free (Months)","Disease Free Status","age","gender")
for(gene in colnames(rt[,3:ncol(rt)])){
  #if(sd(rt[,gene])<0.01){next}
  #if(grepl("-", gene)){next}
  cox=coxph(Surv(`Disease Free (Months)`, `Disease Free Status`) ~ rt[,gene], data = rt)
  coxSummary = summary(cox)
  coxP=coxSummary$coefficients[,"Pr(>|z|)"]
  if(coxP<pFilter){
    group=ifelse(rt[,gene]>median(rt[,gene]),"high","low")
    diff=survdiff(Surv(`Disease Free (Months)`, `Disease Free Status`) ~group,data = rt)
    pValue=1-pchisq(diff$chisq,df=1)
    if(pValue<1){
      sigGenes=c(sigGenes,gene)
      outTab=rbind(outTab,
                   cbind(gene=gene,
                         #KM.Pvalue=pValue,
                         HR=coxSummary$conf.int[,"exp(coef)"],
                         HR.95L=coxSummary$conf.int[,"lower .95"],
                         HR.95H=coxSummary$conf.int[,"upper .95"],
                         pvalue=coxP) )
    }
  }
}


# outTab$`Adjusted P` <- p.adjust(as.numeric(outTab$KM_Pvalue), method = "BH")
write.table(outTab,file="03Cox/trainSet_uniCox.csv",sep=",",row.names=F,quote=F)   
surSigExp=rt1[,sigGenes]
surSigExp=cbind(id=row.names(surSigExp),surSigExp)
write.table(surSigExp,file="03Cox/trainSet_uniSigExp.csv",sep=",",row.names=F,quote=F)


bioForest=function(coxFile=null,forestFile=null){
  #读取输入文件
  rt <- read.table(coxFile,header=T,sep=",",row.names=1,check.names=F)
  # gene <- rownames(rt)
  gene <- gsub("(.*?)\\|(.*?)\\|(.*?)","\\3\\",rownames(rt))
  hr <- sprintf("%.3f",rt$"HR")
  hrLow  <- sprintf("%.3f",rt$"HR.95L")
  hrHigh <- sprintf("%.3f",rt$"HR.95H")
  Hazard.ratio <- paste0(hr,"(",hrLow,"-",hrHigh,")")
  pVal <- ifelse(rt$pvalue<0.001, "<0.001", sprintf("%.3f", rt$pvalue))
  
  #输出图形
  pdf(file=forestFile, width = 6,height = 2.2)
  n <- nrow(rt)
  nRow <- n+1
  ylim <- c(1,nRow)
  layout(matrix(c(1,2),nc=2),width=c(4,2))
  
  #绘制森林图左边的临床信息
  xlim = c(0,3)
  par(mar=c(4,2.5,2,1))
  plot(1,xlim=xlim,ylim=ylim,type="n",axes=F,xlab="",ylab="")
  text.cex=0.8
  text(0,n:1,gene,adj=0,cex=text.cex)
  text(1.8-0.5*0.2,n:1,pVal,adj=1,cex=text.cex);text(1.8-0.5*0.2,n+1,'Pvalue',cex=text.cex,font=2,adj=1)
  text(3.1,n:1,Hazard.ratio,adj=1,cex=text.cex);text(3.1,n+1,'Hazard Ratio',cex=text.cex,font=2,adj=1,)
  
  #绘制森林图
  par(mar=c(4,1,2,1),mgp=c(2,0.5,0))
  xlim = c(0,max(as.numeric(hrLow),as.numeric(hrHigh)+1))
  plot(1,xlim=xlim,ylim=ylim,type="n",axes=F,ylab="",xaxs="i",xlab="Hazard Ratio")
  arrows(as.numeric(hrLow),n:1,as.numeric(hrHigh),n:1,angle=90,code=3,length=0.05,col="darkblue",lwd=1.5)
  abline(v=1,col="black",lty=2,lwd=1.3)
  boxcolor = ifelse(as.numeric(hr) > 1, 'red', 'green')
  points(as.numeric(hr), n:1, pch = 15, col = boxcolor, cex=0.8)
  axis(1)
  dev.off()
}
############绘制森林图函数############


bioForest(coxFile="03Cox/trainSet_uniCox.csv",forestFile="03Cox/trainSet_uniForest.pdf")


# 多变量cox+LASSO惩罚
library(glmnet)                                         #引用包
rt=read.table("03Cox/trainSet_uniSigExp.csv",header=T,sep=",",check.names=F,row.names=1)    #读取输入文件
rt <- rt[rt$`Disease Free (Months)` >0,]
rt1 <- rt
# a= apply(rt[,-(1:4)],2,function(x) log2(x+1))
# rt =as.data.frame(cbind(rt[,(1:4)],a))


x = as.matrix(rt[,-(1:10)])
y = Surv(rt$`Disease Free (Months)`,rt$`Disease Free Status`)

cvfit = cv.glmnet(x,
                  y,
                  family = "cox",
                  nfold = 10)
pdf("03Cox/cvfit.pdf",width = 6,height = 6)
plot(cvfit)
# abline(v = c(log(cvfit$lambda.min), log(cvfit$lambda.1se)),lty=2)+
text(x = log(cvfit$lambda.min),y = 11.2,
     paste('Lambda.min\n',round(cvfit$lambda.min,4)),cex=1,adj=0.9)
text(x = log(cvfit$lambda.1se),y = 11.2,
     paste('Lambda.lse\n',round(cvfit$lambda.1se,4)),cex=1,adj=0.9)
dev.off()


fit <- glmnet(x, y, family = "cox",nfold = 10)
pdf(file="03Cox/fit.pdf",width=6,height=5.5)
plot(fit, xvar = "lambda", label = TRUE)
dev.off()


myCoefs <- coef(cvfit, s=cvfit$lambda.min)
# lasso_fea <- myCoefs@Dimnames[[1]][which(myCoefs != 0 )]
lasso_fea <- myCoefs@Dimnames[[1]]
sigGenes=c("Disease Free (Months)","Disease Free Status","Overall Survival (Months)","Overall Survival Status","age","pathologic_stage","pathologic_T","pathologic_M","pathologic_N","Cancer Type Detailed")
rt <- rt1[,c(sigGenes,lasso_fea)]

# 计算riskscore（rs）
riskScore <- apply(rt1[,lasso_fea], 1, function(x) {x %*% myCoefs@x})
# riskScore <- rt[,lasso_fea] * 0.0005185089
risk=as.vector(ifelse(riskScore>median(riskScore),"High Risk","Low Risk"))
write.table(cbind(id=rownames(rt1),cbind(rt1[,c(sigGenes,lasso_fea)],riskScore,risk)),
            file="03Cox/trainSet_riskScore.csv",sep=",",quote=F,row.names=F)

lassoGene <-  cbind(Gene = lasso_fea,Coef = myCoefs[which(myCoefs != 0 )])
lassoGene <-  cbind(Gene = lasso_fea,Coef = myCoefs[1:3])
write.table(lassoGene,file="03Cox/lasso_coef.csv",row.names = F,quote = F,sep = ",")

# 验证集分数
lasso_fea <- myCoefs@Dimnames[[1]]
# lasso_fea <- myCoefs@Dimnames[[1]][which(myCoefs != 0 )]
sigGenes=c("Disease Free (Months)","Disease Free Status","Overall Survival (Months)","Overall Survival Status","age","pathologic_stage","pathologic_T","pathologic_M","pathologic_N","Cancer Type Detailed")
rt <- validSet[,c(sigGenes,lasso_fea)]

# 计算riskscore（rs）
riskScore <- apply(rt[,lasso_fea], 1, function(x) {x %*% myCoefs@x})
# riskScore <- rt[,lasso_fea] * 0.0005185089
risk=as.vector(ifelse(riskScore>median(riskScore),"High Risk","Low Risk"))
write.table(cbind(id=rownames(rt),cbind(rt[,c(sigGenes,lasso_fea)],riskScore,risk)),
            file="03Cox/validSet_riskScore.csv",sep=",",quote=F,row.names=F)


# 画A图
pdf("03Cox/lasso_ME.pdf", width = 5, height = 5)
plot(cvfit)
# abline(v = c(log(cvfit$lambda.min), log(cvfit$lambda.1se)),lty=2)+
text(x = log(cvfit$lambda.min),y = 13,
     paste('Lambda.min\n',round(cvfit$lambda.min,4)),cex=1,adj=0.9)
text(x = log(cvfit$lambda.1se),y = 13,
     paste('Lambda.lse\n',round(cvfit$lambda.1se,4)),cex=1,adj=0.9)
dev.off()

myCoefs <- coef(cvfit, s="lambda.min");
lasso_fea <- myCoefs@Dimnames[[1]][which(myCoefs != 0 )]


#COX模型构建
multiCox=coxph(Surv(Disease Free (Months), Disease Free Status) ~ ., data = rt)
multiCox=step(multiCox,direction = "both")
multiCoxSum=summary(multiCox)


outTab=data.frame()
outTab=cbind(
  coef=multiCoxSum$coefficients[,"coef"],
  HR=multiCoxSum$conf.int[,"exp(coef)"],
  HR.95L=multiCoxSum$conf.int[,"lower .95"],
  HR.95H=multiCoxSum$conf.int[,"upper .95"],
  pvalue=multiCoxSum$coefficients[,"Pr(>|z|)"])
outTab=cbind(id=row.names(outTab),outTab)
outTab=gsub("`","",outTab)
write.table(outTab,file="02Cox/trainSet_multiCox.csv",sep=",",row.names=F,quote=F)


#输出病人风险值
# riskScore=predict(multiCox,type="risk",newdata=rt)
coxGene=rownames(multiCoxSum$coefficients)
coxGene=gsub("`","",coxGene)
sigGenes=c("Disease Free (Months)","Disease Free Status","age","gender")
rt1=rt1[,c(sigGenes,coxGene)]

# risk=as.vector(ifelse(riskScore>median(riskScore),"high","low"))
rt1$riskScore <- apply(rt1[,coxGene], 1, function(x) {x %*% multiCoxSum$coefficients[,"coef"]})
rt1$risk=as.vector(ifelse(rt1$riskScore>median(rt1$riskScore),"High Risk","Low Risk"))
write.table( cbind(id=rownames(rt1),rt1),
            file="02Cox/trainSet_risk.csv",
            sep=",",row.names = F,
            quote=F)

sigGenes=c("Disease Free (Months)","Disease Free Status","age","gender")
multiSigExp=rt1[,c(sigGenes,coxGene)]
multiSigExp=cbind(id=row.names(multiSigExp),multiSigExp)
write.table(multiSigExp,file="02Cox/trainSet_multiSigExp.csv",sep=",",row.names=F,quote=F)

#验证集
validSet <- validSet[,c(sigGenes,coxGene)]
validSet$riskScore <- apply(validSet[,coxGene], 1, function(x) {x %*% multiCoxSum$coefficients[,"coef"]})

validSet$risk=as.vector(ifelse(validSet$riskScore>median(validSet$riskScore),"High Risk","Low Risk"))

write.table( cbind(id=rownames(validSet),validSet),
             file="02Cox/validSet_risk.csv",
             sep=",",row.names = F,
             quote=F)


#绘制森林图函数
bioForest=function(coxFile=null,forestFile=null){
  #读取输入文件
  rt <- read.table(coxFile,header=T,sep=",",row.names=1,check.names=F)
  gene <-  gsub("(.*?)\\|(.*?)\\|(.*?)","\\3\\", rownames(rt)) 
  hr <- sprintf("%.3f",rt$"HR")
  hrLow  <- sprintf("%.3f",rt$"HR.95L")
  hrHigh <- sprintf("%.3f",rt$"HR.95H")
  Hazard.ratio <- paste0(hr,"(",hrLow,"-",hrHigh,")")
  pVal <- ifelse(rt$pvalue<0.001, "<0.001", sprintf("%.3f", rt$pvalue))
  
  #输出图形
  pdf(file=forestFile, width = 6,height = 3.2)
  n <- nrow(rt)
  nRow <- n+1
  ylim <- c(1,nRow)
  layout(matrix(c(1,2),nc=2),width=c(4,2))
  
  #绘制森林图左边的临床信息
  xlim = c(0,3)
  par(mar=c(4,3,2,1))
  plot(1,xlim=xlim,ylim=ylim,type="n",axes=F,xlab="",ylab="")
  text.cex=0.8
  text(0,n:1,gene,adj=0,cex=text.cex)
  text(1.5-0.5*0.2,n:1,pVal,adj=1,cex=text.cex);text(1.5-0.5*0.2,n+1,'Pvalue',cex=text.cex,font=2,adj=1)
  text(3.1,n:1,Hazard.ratio,adj=1,cex=text.cex);text(3.1,n+1,'Hazard Ratio',cex=text.cex,font=2,adj=1,)
  
  #绘制森林图
  par(mar=c(4,1,2,1),mgp=c(2,0.5,0))
  xlim = c(0,max(as.numeric(hrLow),as.numeric(hrHigh)+2))
  plot(1,xlim=xlim,ylim=ylim,type="n",axes=F,ylab="",xaxs="i",xlab="Hazard Ratio")
  arrows(as.numeric(hrLow),n:1,as.numeric(hrHigh),n:1,angle=90,code=3,length=0.05,col="darkblue",lwd=1.5)
  abline(v=1,col="black",lty=2,lwd=1.3)
  boxcolor = ifelse(as.numeric(hr) > 1, 'red', 'green')
  points(as.numeric(hr), n:1, pch = 15, col = boxcolor, cex=0.8)
  axis(1)
  dev.off()
}
############绘制森林图函数############


bioForest(coxFile="02Cox/trainSet_uniCox.csv",forestFile="02Cox/trainSet_uniForest.pdf")


#绘制多因素森林图函数
bioForest=function(coxFile=null,forestFile=null){
  #读取输入文件
  rt <- read.table(coxFile,header=T,sep=",",row.names=1,check.names=F)
  gene <-  gsub("(.*?)\\|(.*?)\\|(.*?)","\\3\\", rownames(rt)) 
  hr <- sprintf("%.3f",rt$"HR")
  hrLow  <- sprintf("%.3f",rt$"HR.95L")
  hrHigh <- sprintf("%.3f",rt$"HR.95H")
  Hazard.ratio <- paste0(hr,"(",hrLow,"-",hrHigh,")")
  pVal <- ifelse(rt$pvalue<0.001, "<0.001", sprintf("%.3f", rt$pvalue))
  
  #输出图形
  pdf(file=forestFile, width = 6,height = 2.2)
  n <- nrow(rt)
  nRow <- n+1
  ylim <- c(1,nRow)
  layout(matrix(c(1,2),nc=2),width=c(4,2))
  
  #绘制森林图左边的临床信息
  xlim = c(0,3)
  par(mar=c(4,3,2,1))
  plot(1,xlim=xlim,ylim=ylim,type="n",axes=F,xlab="",ylab="")
  text.cex=0.8
  text(0,n:1,gene,adj=0,cex=text.cex)
  text(1.5-0.5*0.2,n:1,pVal,adj=1,cex=text.cex);text(1.5-0.5*0.2,n+1,'Pvalue',cex=text.cex,font=2,adj=1)
  text(3.1,n:1,Hazard.ratio,adj=1,cex=text.cex);text(3.1,n+1,'Hazard Ratio',cex=text.cex,font=2,adj=1,)
  
  #绘制森林图
  par(mar=c(4,1,2,1),mgp=c(2,0.5,0))
  xlim = c(0,max(as.numeric(hrLow),as.numeric(hrHigh)+2))
  plot(1,xlim=xlim,ylim=ylim,type="n",axes=F,ylab="",xaxs="i",xlab="Hazard Ratio")
  arrows(as.numeric(hrLow),n:1,as.numeric(hrHigh),n:1,angle=90,code=3,length=0.05,col="darkblue",lwd=1.5)
  abline(v=1,col="black",lty=2,lwd=1.3)
  boxcolor = ifelse(as.numeric(hr) > 1, 'red', 'green')
  points(as.numeric(hr), n:1, pch = 15, col = boxcolor, cex=0.8)
  axis(1)
  dev.off()
}
############绘制森林图函数############


bioForest(coxFile="02Cox/trainSet_multiCox.csv",forestFile="02Cox/trainSet_multiForest.pdf")


# 相关性热图
library(corrplot)
rt=read.table("02Cox/trainSet_multiSigExp.csv",header=T,sep=",",check.names=F,row.names=1)    #读取输入文件

rt1 <- rt
# a= apply(rt[,-(1:4)],2,function(x) log2(x+1))
# rt =as.data.frame(cbind(rt[,(1:4)],a))
rt <- rt[,-(1:4)]
colnames(rt) <- gsub("(.*?)\\|(.*?)\\|(.*?)","\\3\\", colnames(rt)) 
M <- cor(rt,method ="spearman" )
col <- colorRampPalette(c("#4477AA","#77AADD","#FFFFFF", "#EE9988","#BB4444"))

pdf(file = "02Cox/cor_heatmp.pdf",width = 5,height = 4)
corrplot(M, type="upper",
         col=col(200),
         order="hclust", 
         addCoef.col = "black", #添加相关系数
         tl.col="black", 
         tl.srt=45)

dev.off()


#________________________________
ov_expr <- read.csv("01rawData/TCGA_SKCM_mRNA_symbol.csv",header = T,check.names = F)
HTSeq_FPKM

xx <- substr(colnames(HTSeq_FPKM)[-1],14,16)
table(xx)

ov_expr[1:3,1:5]


# type <- as.data.frame(table(gsub("(.*?)\\|(.*?)\\|.*","\\2\\",ov_expr$id)))

# exprSet <- ov_expr # %>%
#   # tibble::rownames_to_column(var="ensembl_gene_id") %>%
#   # dplyr::inner_join(query,by="ensembl_gene_id") %>% 
#   # #去掉多余信息
#   # dplyr::select(-c(ensembl_gene_id))%>%
#   # #重新排列
#   # dplyr::select(hgnc_symbol,everything()) %>% 
#   # #对重复基因的表达量求平均值
#   dplyr::group_by(id) %>%
#   dplyr::summarise_all(mean) %>%
#   #求出平均数(这边的点号代表上一步产出的数据)
#   #dplyr::mutate(rowMean =rowMeans(.[grep("TCGA", names(.))])) %>% 
#   #去除symbol中的NA
#   dplyr::filter(id != "") # %>%
# #把表达量的平均值按从大到小排序
# #dplyr::arrange(desc(rowMean)) %>%
# # symbol留下第一个
# #dplyr::distinct(hgnc_symbol,.keep_all = T) %>%
# #反向选择去除rowMean这一列
# #dplyr:: select(-rowMean) 
# # 列名变成行名
# #tibble::column_to_rownames(var = "id")
# 
# write.csv(exprSet,file = "01rawData/TCGA-THCA_FPKM_mRNA_symbol.csv",row.names = F,quote = F)

datExpr <- read.csv("01rawData/TCGA_SKCM_FPKM_mRNA_symbol.csv",row.names = 1,check.names = F)

group <- substr( colnames(datExpr),14,15)
table(group)

Normal = colnames(datExpr)[group =="01"] #肿瘤组
Tumor = colnames(datExpr)[group =="06"] #肿瘤组
# `High stage`=sample[grepl("Ovarian carcinoma tissue",as.character(sample$source_name_ch1)),]$geo_accession#肿瘤组


group_list=c(rep("Normal",length(Normal)),
             rep("Tumor",length(Tumor)))  #分组信息
# group_list=factor(group_list,levels = c("Low stage","High stage"))
group_list=factor(group_list)
# ## 强制限定顺序
group_list <- relevel(group_list, ref="Normal")
table(group_list)
# group_list
# Normal  Tumor 
# 103    367 


exprSet <- datExpr[,c(Normal,Tumor)]
# 保存在01rawData，分析数据
exprSet_out <- cbind(id=rownames(exprSet),exprSet) 
exprSet_out[1:3,1:5]
write.csv(exprSet_out,file = "01rawData/TCGA_SKCM_FPKM_mRNA_symbol.csv",row.names = F,quote = F)

# 过去掉低表达的基因
exprSet=exprSet[rowMeans(exprSet)>1,]
exprSet1 <- log2(exprSet+1)

# 7.差异分析
#############################################
# 我们选取格式比较简单的。如果没有配对信息，差异分析这样做：
design=model.matrix(~ group_list)
fit=lmFit(exprSet1,design)
fit=eBayes(fit) 
res=topTable(fit,adjust='fdr',coef="group_listTumor",number=Inf)
res <- na.omit(res)

logFCCutoff <- 0.5
pvalueCutoff <- 0.05


res  <- res[gsub("(.*?)\\|(.*?)\\|.*","\\2\\",rownames(res)) == "protein_coding",]
write.table(res,file="02DEGs/TCGA_SKCM_FPKM_mRNA_all.csv",row.names=T,quote=F,sep = ",",col.names = NA)

outDiff =res[(abs(res$logFC)>logFCCutoff & res$adj.P.Val<pvalueCutoff),]
write.table(outDiff,file="02DEGs/TCGA_SKCM_FPKM_mRNA_diff.csv",row.names=T,quote=F,sep = ",",col.names = NA)


# write.table(res,file="02DEGs/TCGA_SKCM_FPKM_all.csv",row.names=T,quote=F,sep = ",",col.names = NA)
# 
# outDiff =res[(abs(res$logFC)>logFCCutoff & res$adj.P.Val<pvalueCutoff),]
# write.table(outDiff,file="02DEGs/TCGA_SKCM_FPKM_diff.csv",row.names=T,quote=F,sep = ",",col.names = NA)


#绘制差异基因热图
library(pheatmap)
geneNum=50
outDiff=outDiff[order(as.numeric(as.vector(outDiff$logFC))),]
diffGeneName=rownames( outDiff )
diffLength=length(diffGeneName)
hmGene=c()
if(diffLength>(geneNum*2)){
  hmGene=diffGeneName[c(1:geneNum,(diffLength-geneNum+1):diffLength)]
}else{
  hmGene=diffGeneName
}
hmExp= exprSet[hmGene,]
hmExp = log2(hmExp+1)
# hmExp[hmExp > 8] =8
# hmExp[hmExp < 8] =8
max(hmExp)
min(hmExp)

rownames(hmExp) <- gsub("(.*?)\\|(.*?)\\|(.*?)","\\3\\",rownames(hmExp))
# Normal  Tumor 
# 103    367 
Type= factor(c(rep("Primary",103),rep("Metastatic",367)),levels = c("Primary","Metastatic"))
names(Type)=colnames(hmExp)
Type=as.data.frame(Type)

loc <- order(Type,colSums(hmExp),decreasing = T)
pdf(file="02DEGs/TCGA_heatmap.pdf",height=8,width=9)
pheatmap(hmExp[,loc], 
         annotation=Type, 
         color = colorRampPalette(c("blue", "white", "red"))(50),
         cluster_cols =F,
         show_colnames = F,
         scale="row",
         fontsize = 8,
         fontsize_row=6,
         fontsize_col=8,
         border=FALSE)
dev.off()


#定义显著性
library(ggplot2)

Significant=ifelse((res$adj.P.Val< 0.05 & abs(res$logFC)> 0.5), ifelse(res$logFC > 0.5,"Up","Down"), "Not")
#绘制火山图
p = ggplot(res, aes(logFC, -log10(adj.P.Val)))+
  geom_point(aes(col=Significant))+
  scale_color_manual(values=c("#004BFB", "#BFBFBF", "#F91F10"))+
  labs(title = " ")+
  geom_vline(xintercept=c(-0.5,0.5), colour="black", linetype="dashed")+
  geom_hline(yintercept = -log10(0.05),colour="black", linetype="dashed")+
  theme(plot.title = element_text(size = 16, hjust = 0.5, face = "bold"))
p=p+theme_bw()
#保存为图片
pdf("02DEGs/TCGA_vol.pdf",width=5.5,height=5)
print(p)
dev.off()


# lncRNA差异的结果
res.lncRNA  <- res[gsub("(.*?)\\|(.*?)\\|.*","\\2\\",rownames(res)) == "lncRNA",]
write.table(res.lncRNA,file="02DEGs/TCGA-THCA_FPKM_lncRNA_all.csv",row.names=T,quote=F,sep = ",",col.names = NA)

outDiff.lncRNA =res.lncRNA[(abs(res.lncRNA$logFC)>logFCCutoff & res.lncRNA$adj.P.Val<pvalueCutoff),]
write.table(outDiff.lncRNA,file="02DEGs/TCGA-THCA_FPKM_lncRNA_diff.csv",row.names=T,quote=F,sep = ",",col.names = NA)


#绘制差异基因热图
library(pheatmap)
geneNum=50
outDiff.lncRNA=outDiff.lncRNA[order(as.numeric(as.vector(outDiff.lncRNA$logFC))),]
diffGeneName=rownames( outDiff.lncRNA )
diffLength=length(diffGeneName)
hmGene=c()
if(diffLength>(geneNum*2)){
  hmGene=diffGeneName[c(1:geneNum,(diffLength-geneNum+1):diffLength)]
}else{
  hmGene=diffGeneName
}
hmExp= exprSet[hmGene,]
hmExp = log2(hmExp+1)
# hmExp[hmExp > 8] =8
# hmExp[hmExp < 8] =8
max(hmExp)
min(hmExp)

rownames(hmExp) <- gsub("(.*?)\\|(.*?)\\|(.*?)","\\3\\",rownames(hmExp))
# Normal  Tumor 
# 19    404
Type= factor(c(rep("Normal",19),rep("Tumor",404)),levels = c("Normal","Tumor"))
names(Type)=colnames(hmExp)
Type=as.data.frame(Type)
pdf(file="02DEGs/lncRNA_heatmap.pdf",height=8,width=9)
pheatmap(hmExp, 
         annotation=Type, 
         color = colorRampPalette(c("blue", "white", "red"))(50),
         cluster_cols =F,
         show_colnames = F,
         scale="row",
         fontsize = 8,
         fontsize_row=6,
         fontsize_col=8,
         border=FALSE)
dev.off()


#定义显著性
library(ggplot2)
Significant=ifelse((res.lncRNA$adj.P.Val< 0.05 & abs(res.lncRNA$logFC)> 1), ifelse(res.lncRNA$logFC > 1,"Up","Down"), "Not")
#绘制火山图
p = ggplot(res.lncRNA, aes(logFC, -log10(adj.P.Val)))+
  geom_point(aes(col=Significant))+
  scale_color_manual(values=c("#004BFB", "#BFBFBF", "#F91F10"))+
  labs(title = " ")+
  geom_vline(xintercept=c(-1,1), colour="black", linetype="dashed")+
  geom_hline(yintercept = -log10(0.05),colour="black", linetype="dashed")+
  theme(plot.title = element_text(size = 16, hjust = 0.5, face = "bold"))
p=p+theme_bw()
#保存为图片
pdf("02DEGs/lncRNA_vol.pdf",width=5.5,height=5)
print(p)
dev.off()


# ###  与铁死亡基因取交集
# tf  <- read.table("01rawData/Homo_sapiens_TF.txt",header = T,sep = "\t",check.names = F)
# 
# targetList=list()
# targetList[["TCGA-THCA DEGs"]] <-  rownames(outDiff)
# targetList[["Transcription factors"]] <- tf$Symbol
# # targetList[["MEdarkgreen_Genes"]] <- TCGA_darkgreen
# 
# 
# library(VennDiagram)
# 
# venn.diagram(targetList,filename="02DEGs/venny.png",imagetype = "png",
#              fill=rainbow(length(targetList)),cat.cex=1.5,margin = 0.02)
# 
# 
# 
# # 圆的大小不会根据数据量多少改变
# venn.plot <- draw.pairwise.venn(  area1 = 1642,  #区域1的数 
#                                   area2 = 1665,   #区域2的数 
#                                   cross.area = 117,  #重叠的个数 
#                                   category = c("TCGA-THCA DEGs", "Transcription factors"),#分类命名
#                                   fill = c("#7F7FFF", "#FFFF7F"),#1 2 区域分别的填充颜色 
#                                   lty = 1,  #1 2 区域的边框线类型 
#                                   cex = 2,        #1 2 区域内部数字的字体大小 
#                                   cat.cex = 2,    # 分类名称的字体大小 
#                                   cat.dist = 0.09,   #分类名称距离边的距离 实际调整 
#                                   cat.just = list(c(-0.5, 19), c(1.5, 19)),  #分类名称的位置  ，圈内或者圈外
#                                   ext.pos = 30,  #线的角度 默认是正上方12点位置 
#                                   ext.dist = -0.05,   #外部线的距离  跟根据圆圈的大小适当调整
#                                   ext.length = 0.85,  #外部线长度 
#                                   ext.line.lwd = 2,  #外部线的宽度 
#                                   ext.line.lty = "dashed" ,
#                                   scaled = F,
#                                   filename="02DEGs/venny.tiff")  #外部线为虚线);
# tiff(filename = "02DEGs/Pairwise_Venn_diagram.tiff", compression = "lzw");
# grid.draw(venn.plot);
# dev.off()
# 
# tiff(filename = "02DEGs/Pairwise_Venn_diagram.png");
# grid.draw(venn.plot);
# dev.off()
# 
# 
# 
# 
# 
# intersectGenes=Reduce(intersect,targetList)
# write.table(file="02DEGs/TF_DEGs.csv",intersectGenes,quote=F,col.names=F,row.names=F)
