# Supplementary material for: Prognostic value of lncRNAs related to fatty acid metabolism in lung adenocarcinoma and their correlation with tumor microenvironment based on bioinformatics analysis
Source: Front Oncol. 2022 Oct 10;12:1022097. doi: 10.3389/fonc.2022.1022097 (PMC9590110; doi:10.3389/fonc.2022.1022097)
Supplement: Supplementary Table 1 — All samples were divided into high and low fatty acid metabolism score groups based on the median value of this score. [file DataSheet_1.zip › raw data and R code for checking/R code/02venn.R]

rm(list=ls())
options(stringsAsFactors = F)
## 加载R包
# library(GEOquery)
library("ggvenn")

methyltransferase <-  read.table("01rawData/methyltransferase/Methyltransferase.txt",check.names = F,sep="\t",header = T)
DEGs <-  read.table("02DEGs/TCGA_LUAD_FPKM_mRNA_diff.xls",check.names = F,sep="\t",header = T)
DEGs <-   gsub("(.*?)\\|(.*?)\\|(.*?)","\\3\\", DEGs[,1])

ls <- list(DEGs = DEGs,METTL  = methyltransferase$Symbol)
ggvenn(ls ,     
       fill_color = c("blue", "yellow"),#填充颜色      
       fill_alpha = 0.3,#改变图形透明度       
       stroke_color="black",#边界线的颜色
       stroke_alpha = 0.2,#边界线的透明度  
       stroke_size = 0.2,
       # stroke_linetype="dashed",#将边界线转化为虚线       
       text_size = 4)#调节字体大小
ggsave(file="03venn/veen_intersectGenes.pdf",width = 5,height = 5)
intersectGenes <- intersect(DEGs,methyltransferase$Symbol)
write.table(intersectGenes,file="03venn/veen_intersectGenes.xls",row.names=F,quote=F,sep = "\t",col.names = F)

# 计算pearson相关性，画与甲基化酶相关的lncRNA
datExpr <- read.table("01rawData/TCGA_LUAD_FPKM.xls",row.names = 1,check.names = F,sep="\t",header = T)
outDiff.lncRNA <- read.table( file="02DEGs/TCGA-LUAD_FPKM_lncRNA_diff.xls",check.names = F,sep="\t",header = T)

datExpr.lncRNA <- datExpr[outDiff.lncRNA[,1],]
# intersectGenes <- c("RP4-669L17.10","RP11-855A2.5")
datExpr.intersectGenes <-  datExpr[gsub("(.*?)\\|(.*?)\\|(.*?)","\\3\\", rownames(datExpr) ) %in% intersectGenes,]

library('psych')
library("reshape2")
res.corr <- corr.test(t(datExpr.intersectGenes),t(datExpr.lncRNA),method = "pearson")

str(res.corr)
cor <- melt(res.corr$r, value.name = "cor", as.is = T)#提取相关性系数
pvalue <- melt(res.corr$p)[, 3]#提取p值

Cor.table <- data.frame(cor, pvalue, check.names = F, stringsAsFactors = F)#数据整合到一张表上
colnames(Cor.table)[1:2] <- c("mRNA","lncRNA")
Cor.table[1:3,1:3]
write.table(Cor.table, file = "03venn/mRNA_lncRNA_pearson.xls", sep = "\t", row.names = F, qmethod = "double")

Cor.table <- read.table("03venn/mRNA_lncRNA_pearson.xls",check.names = F,header = T,sep = "\t")

Cor.table <- Cor.table[abs(Cor.table$cor) > 0.3 & Cor.table$pvalue < 0.05,]
write.table(Cor.table,file="03venn/mRNA_lncRNA_pearson0.3.xls",row.names=T,quote=F,sep = "\t",col.names = NA)

# Cor.table$mRNA <- gsub("(.*?)\\|(.*?)\\|(.*?)","\\3\\", Cor.table$mRNA)
# Cor.table$lncRNA <- gsub("(.*?)\\|(.*?)\\|(.*?)","\\3\\", Cor.table$lncRNA)
class(Cor.table)

Cor.table.lncRNA <- unique( Cor.table$lncRNA)
datExpr.Cor.table.lncRNA <- datExpr[Cor.table.lncRNA,]
datExpr.Cor.table.lncRNA[1:3,1:3]
write.table(datExpr.Cor.table.lncRNA,file="03venn/datExpr.Cor.lncRNA.xls",row.names=T,quote=F,sep = "\t",col.names = NA)


#clinical
# clincal_raw <- read.delim("01rawData/TCGA-STAD_clinical.tsv",check.names = F,header = T,sep = "\t")
clincal_raw <- read.delim("01rawData/TCGA-LUAD_clinical.tsv",check.names = F,header = T,sep = "\t")
# clincal <- data.frame(id = character(),`Overall Survival` = numeric(),`Survival status` = numeric(),`stage`=character(),stringsAsFactors = F )

clincal_raw$id <- clincal_raw$case_submitter_id

clincal_raw$futime <-  ifelse(clincal_raw$vital_status =="Alive",clincal_raw$days_to_last_follow_up,clincal_raw$days_to_death)
clincal_raw$fustat <- ifelse(clincal_raw$vital_status =="Alive",0,1)
clincal_raw$age <- clincal_raw$age_at_index
clincal_raw$pathologic_stage <-  gsub("[ABCbc]","", clincal_raw$ajcc_pathologic_stage)
clincal_raw$pathologic_t <-  gsub("[ABCabc]","", clincal_raw$ajcc_pathologic_t)
clincal_raw$pathologic_m <-  gsub("[ABCabc]","", clincal_raw$ajcc_pathologic_m)
clincal_raw$pathologic_n <-  gsub("[ABCabc]","", clincal_raw$ajcc_pathologic_n)

clincal <- clincal_raw[c("id","futime","fustat","age","gender","pathologic_stage","pathologic_t","pathologic_m","pathologic_n")]
# clincal <- clincal_raw[c("id","futime","fustat","age","gender")]

clincal[clincal == "'--"] <- NA
clincal <- na.omit(clincal)
clincal$futime <- as.numeric(clincal$futime)
clincal <- unique(clincal)

# str(clincal)
write.table(clincal,file = "01rawData/TCGA-LUAD_clinical.xls",row.names = F,quote = F,sep = "\t")


exprSet <- read.table("03venn/datExpr.Cor.lncRNA.xls",row.names = 1,check.names = F,sep = "\t",header = T)
# NormalId <- colnames(exprSet)[-1][substr(colnames(exprSet)[-1],14,15)=="11"]
TumorId <- colnames(exprSet)[substr(colnames(exprSet),14,15)=="01"]
exprSet <- exprSet[,TumorId]

exprSet <- as.data.frame( t(exprSet))
# exprSet$id <- rownames(exprSet)
exprSet$id <- substr(rownames(exprSet),1,12)
exprSet_Time <- merge(clincal,exprSet,by="id")
# exprSetTime <- exprSetTime[,c(ncol(exprSetTime),2:(ncol(exprSetTime)-1))]
write.table(exprSet_Time,file = "04LASSO/TCGA-LUAD_lncRNA_cox_input.xls",row.names = F,quote = F,sep = "\t")


# 确定物种之间存在的相互作用关系，将相关性R矩阵内不符合的数据转换为0
res.corr.r <- res.corr$r
res.corr.p <- res.corr$p
res.corr.r[res.corr.p>0.5 | abs(res.corr.r)<0.3]=0

nrow(res.corr.r)

library(igraph)

g <- igraph::simplify(graph_from_data_frame(Cor.table,directed = F),remove.multiple = T,
                      remove.loops = T,edge.attr.comb = list(cor=function(x)sum(x)/2,pvalue=function(x)sum(x)/2))

# Simplfy the adjacency object
g

# Colour negative correlation edges as blue
E(g)[which(E(g)$weight<0)]$color <- "darkblue"

# Colour positive correlation edges as red
E(g)[which(E(g)$weight>0)]$color <- "darkred"


# Convert edge weights to absolute values
E(g)$weight <- abs(E(g)$weight)

# Remove edges below absolute Pearson correlation 0.8
g <- delete_edges(g, E(g)[which(E(g)$weight<0.8)])

# Remove any vertices remaining that have no edges
g <- delete.vertices(g, degree(g)==0)

# Assign names to the graph vertices (optional)
V(g)$name <- V(g)$name


node_pro <- function(igraph){  
  
  # 节点度
  
  igraph.degree <- igraph::degree(igraph)
  
  # 节点度中心性
  
  igraph.cen.degree <- round(centralization.degree(igraph)$res,3)
  
  # 节点介数中心性
  
  igraph.betweenness <- round(centralization.betweenness(igraph)$res,3)
  
  # 节点中心性
  
  igraph.closeness <- round(centralization.closeness(igraph)$res,3)
  
  
  
  #igraph.node.pro <- cbind(igraph.degree,igraph.closeness,igraph.betweenness,igraph.cen.degree)
  
  #colnames(igraph.node.pro)<-c("igraph.degree","igraph.closeness","igraph.betweenness","igraph.cen.degree")
  
  igraph.node.pro <- data.frame(Node=names(igraph.degree), igraph.degree,igraph.closeness,igraph.betweenness,igraph.cen.degree)
  
}

net_node_attr <- node_pro(g)[,1:4]

write.table(net_node_attr, file="03venn/Node_nw_st.xls", row.names=F, col.names=T,quote=F,sep="\t")
