# Supplementary material for: Prognostic value of lncRNAs related to fatty acid metabolism in lung adenocarcinoma and their correlation with tumor microenvironment based on bioinformatics analysis
Source: Front Oncol. 2022 Oct 10;12:1022097. doi: 10.3389/fonc.2022.1022097 (PMC9590110; doi:10.3389/fonc.2022.1022097)
Supplement: Supplementary Table 1 — All samples were divided into high and low fatty acid metabolism score groups based on the median value of this score. [file DataSheet_1.zip › raw data and R code for checking/R code/05indent.R]

# 风险和临床相关性
library(survival)
library(survminer)
train_rs = read.table("04LASSO/trainSet_riskScore.xls",sep="\t",header=T,row.names=1,check.names=F)   
valid_rs = read.table("04LASSO/testSet_riskScore.xls",sep="\t",header=T,row.names=1,check.names=F)   

rt <- rbind(train_rs,valid_rs)
rt <-  cbind(id = rownames(rt),rt)
write.table(rt,file = "06Independent/TCGA_riskScore.xls",quote = FALSE,row.names = F,sep="\t")

# 
rt=read.table("06Independent/TCGA_riskScore.xls",sep="\t",header=T,row.names=1,check.names=F) 

rt$age <- ifelse(rt$age >55,"Age >55","Age <=55")
rt$age <- factor(rt$age ,levels = c("Age <=55","Age >55"))

my_comparisons <- list(c("Age <=55", "Age >55"))
library(ggpubr)
ggviolin(rt, x="age", y="riskScore",fill = "age", palette = c("#00AFBB","#E7B800"),
         
         add = "boxplot",add.params = list(fill="white")) + xlab("")+
  stat_compare_means(comparisons = my_comparisons, label = "p.signif")#label这里表示选择显著性标记（星号）

ggsave("06Independent/age_violin.pdf",width = 5,height = 5)


rt=read.table("06Independent/TCGA_riskScore.xls",sep="\t",header=T,row.names=1,check.names=F) 
# rt <- rt[rt$pathologic_stage != "Stage 0",]
# rt$stage <- ifelse(rt$stage == "Stage I" |rt$stage == "Stage II","Stage I-II","Stage III-IV")
rt$gender <- factor(rt$gender  ,ordered = T)

# my_comparisons <- list(c("Stage I-II", "Stage III-IV"))
my_comparisons <- split(t(combn(levels(rt$gender),2)),1:nrow(t(combn(levels(rt$gender),2))))
library(ggpubr)
ggviolin(rt, x="gender", y="riskScore",fill = "gender", legend = "none",palette = c("#00AFBB","#E7B800"),
         
         add = "boxplot",add.params = list(fill="white")) +xlab("")+
  stat_compare_means(comparisons = my_comparisons, label = "p.signif")#label这里表示选择显著性标记（星号）
ggsave("06Independent/gender_violin.pdf",width = 5,height = 5)


rt=read.table("06Independent/TCGA_riskScore.xls",sep="\t",header=T,row.names=1,check.names=F) 
# rt <- rt[rt$pathologic_stage != "Stage 0",]
rt$pathologic_stage <- ifelse(rt$pathologic_stage == "Stage I" |rt$pathologic_stage == "Stage II","Stage I-II","Stage III-IV")
rt$pathologic_stage <- factor(rt$pathologic_stage,levels = c("Stage I-II", "Stage III-IV"))
my_comparisons <- list(c("Stage I-II", "Stage III-IV"))
# my_comparisons <- split(t(combn(levels(rt$pathologic_stage),2)),1:nrow(t(combn(levels(rt$pathologic_stage),2))))
library(ggpubr)
ggviolin(rt, x="pathologic_stage", y="riskScore",fill = "pathologic_stage", legend = "none",palette = c("#00AFBB","#E7B800"),
         
         add = "boxplot",add.params = list(fill="white")) +xlab("")+
  stat_compare_means(comparisons = my_comparisons, label = "p.signif")#label这里表示选择显著性标记（星号）
ggsave("06Independent/pathologic_stage_violin.pdf",width = 5,height = 5)


rt=read.table("06Independent/TCGA_riskScore.xls",sep="\t",header=T,row.names=1,check.names=F) 
# rt <- rt[rt$pathologic_stage != "Stage 0",]
rt$pathologic_t <- ifelse(rt$pathologic_t == "T1" |rt$pathologic_t == "T2","T1-2","T3-4")
rt$pathologic_t <- factor(rt$pathologic_t,levels = c("T1-2","T3-4"))
my_comparisons <- list(c("T1-2","T3-4"))
# my_comparisons <- split(t(combn(levels(rt$pathologic_t),2)),1:nrow(t(combn(levels(rt$pathologic_t),2))))
library(ggpubr)
ggviolin(rt, x="pathologic_t", y="riskScore",fill = "pathologic_t", legend = "none",palette = c("#00AFBB","#E7B800"),
         
         add = "boxplot",add.params = list(fill="white")) +xlab("")+
  stat_compare_means(comparisons = my_comparisons, label = "p.signif")#label这里表示选择显著性标记（星号）
ggsave("06Independent/pathologic_T_violin.pdf",width = 5,height = 5)


rt=read.table("06Independent/TCGA_riskScore.xls",sep="\t",header=T,row.names=1,check.names=F) 
# rt <- rt[rt$pathologic_stage != "Stage 0",]
# rt$pathologic_m <- ifelse(rt$pathologic_m == "T1" |rt$pathologic_m == "T2","T1-2","T3-4")
rt$pathologic_m <- factor(rt$pathologic_m,ordered = T)
# my_comparisons <- list(c("T1-2","T3-4"))
my_comparisons <- split(t(combn(levels(rt$pathologic_m),2)),1:nrow(t(combn(levels(rt$pathologic_m),2))))
library(ggpubr)
ggviolin(rt, x="pathologic_m", y="riskScore",fill = "pathologic_m", legend = "none",palette = c("#00AFBB","#E7B800","#CC0000"),
         
         add = "boxplot",add.params = list(fill="white")) +xlab("")+
  stat_compare_means(comparisons = my_comparisons, label = "p.signif")#label这里表示选择显著性标记（星号）
ggsave("06Independent/pathologic_M_violin.pdf",width = 5,height = 5)


rt=read.table("06Independent/TCGA_riskScore.xls",sep="\t",header=T,row.names=1,check.names=F) 
rt <- rt[rt$pathologic_n != "NX",]
rt$pathologic_n <- ifelse(rt$pathologic_n == "N0" ,"N0","N1-3")
rt$pathologic_n <- factor(rt$pathologic_n,ordered = T)
my_comparisons <- list(c("N0","N1-3"))
# my_comparisons <- split(t(combn(levels(rt$pathologic_n),2)),1:nrow(t(combn(levels(rt$pathologic_n),2))))
library(ggpubr)
ggviolin(rt, x="pathologic_n", y="riskScore",fill = "pathologic_n", legend = "none",palette = c("#00AFBB","#E7B800","#CC0000"),
         
         add = "boxplot",add.params = list(fill="white")) +xlab("")+
  stat_compare_means(comparisons = my_comparisons, label = "p.signif")#label这里表示选择显著性标记（星号）
ggsave("06Independent/pathologic_N_violin.pdf",width = 5,height = 5)


# 临床相关性热图

rt <- read.table("06Independent/TCGA_riskScore.xls",row.names = 1,check.names = F,sep = "\t",header = T)
rt <- rt[rt$pathologic_n != "NX",]
# rt=rt[order(rt$riskScore),]
rt=rt[order(rt$risk,decreasing = T),]
# rt=rt[order(rt$type,decreasing = T),]
# rt$risk <- factor(rt$risk,levels = c("Low Risk","High Risk"))
rt$age <- ifelse(rt$age >55,"Age >55","Age <=55")
rt$age <- factor(rt$age ,levels = c("Age <=55","Age >55"))
rt$gender <- factor(rt$gender  ,ordered = T)
rt$pathologic_t <- ifelse(rt$pathologic_t == "T1" |rt$pathologic_t == "T2","T1-2","T3-4")
rt$pathologic_t <- factor(rt$pathologic_t,levels = c("T1-2","T3-4"))
rt$pathologic_m <- factor(rt$pathologic_m,ordered = T)
rt$pathologic_n <- ifelse(rt$pathologic_n == "N0" ,"N0","N1-3")
rt$pathologic_n <- factor(rt$pathologic_n,ordered = T)

rt1=rt[c(9:(ncol(rt)-2))]
max(rt1) 
min(rt1)
# rt1[rt1 > 0.6433557] =0.3
# rt1 <- log2(rt1+1)

# hmExp[hmExp < 8] =8
rt2=t(rt1)
rownames(rt2) <- gsub("(.*?)\\|(.*?)\\|(.*?)","\\3\\",rownames(rt2))

annotation=data.frame(
  Ages = rt$age,
  `Genders`= rt$gender,
  pathologic_t = rt$pathologic_t,
  pathologic_m = rt$pathologic_m,
  pathologic_n = rt$pathologic_n,
  RiskScore = rt$risk)

rownames(annotation)=colnames(rt2)
ann_colors = list(
  Ages=c(`Age >55` ="#46B8DAFF",`Age <=55`= "#EEA236FF"),
  Genders = c(female="#FF9289",male="#96CA00"),
  `pathologic_t`= c(`T1-2`="#5CB85CFF",`T3-4`="#D43F3AFF"),
  `pathologic_m`  = c(M0="#00AFBB",M1="#E7B800",MX="#CC0000"),
  `pathologic_n` = c(N0="#5CB85CFF",`N1-3`="#357EBDFF"),
  RiskScore=c(`Low Risk` = "#00BFC4",`High Risk` ="#F8766D"))


pdf(file="06Independent/clinical_heatmap.pdf",width = 10,height = 5)
pheatmap(rt2, 
         scale = "row",
         annotation_col=annotation, 
         annotation_colors = ann_colors,
         cluster_cols = FALSE,
         cluster_rows = FALSE,
         fontsize_row=11,
         show_colnames = F,
         fontsize_col=3,
         color = colorRampPalette(c("#028846", "white", "red"))(50) )
dev.off()


# 独立预后
library(survival)
rt=read.csv("06Independent/TCGA_riskScore.xls",header=T,check.names=F,row.names=1,sep = "\t")
rt <- rt[rt$pathologic_n != "NX",]
# rt <- rt[,c( "futime", "fustat", "age", "gender", "pathologic_stage", "pathologic_t", "pathologic_m", "pathologic_n", "riskScore")]
rt <- rt[,-(c(9:14,ncol(rt)))]
rt1 <- rt
#  
# a= apply(rt[,-(1:8)],2,function(x) log2(x+1))
# rt =as.data.frame(cbind(rt[,(1:8)],a))

rt$gender <- ifelse(rt$gender =="female",0,1)
rt$pathologic_stage <- as.numeric(as.factor(rt$pathologic_stage))
rt$pathologic_t <- as.numeric(as.factor(rt$pathologic_t))
rt$pathologic_m <- as.numeric(as.factor(rt$pathologic_m))
rt$pathologic_n <- as.numeric(as.factor(rt$pathologic_n))

uniTab=data.frame()
for(i in colnames(rt[,3:ncol(rt)])){
  cox <- coxph(Surv(futime, fustat) ~ rt[,i], data = rt)
  coxSummary = summary(cox)
  uniTab=rbind(uniTab,
               cbind(id=i,
                     HR=coxSummary$conf.int[,"exp(coef)"],
                     HR.95L=coxSummary$conf.int[,"lower .95"],
                     HR.95H=coxSummary$conf.int[,"upper .95"],
                     pvalue=coxSummary$coefficients[,"Pr(>|z|)"])
  )
}
write.table(uniTab,file="06Independent/uniCox_independent.xls",sep="\t",row.names=F,quote=F)

# rt <- rt[ c("futime", "fustat", uniTab$id[as.numeric(uniTab$pvalue) <0.05])]

#选取p值<0.05的因素
(names<-uniTab$id[as.numeric(uniTab$pvalue)<0.05])

#多因素独立预后分析
multiCox=coxph(Surv(futime, fustat) ~ ., data = rt[,c("futime", "fustat",names)])
multiCoxSum=summary(multiCox)
multiTab=data.frame()
multiTab=cbind(
  HR=multiCoxSum$conf.int[,"exp(coef)"],
  HR.95L=multiCoxSum$conf.int[,"lower .95"],
  HR.95H=multiCoxSum$conf.int[,"upper .95"],
  pvalue=multiCoxSum$coefficients[,"Pr(>|z|)"])
multiTab=cbind(id=row.names(multiTab),multiTab)
write.table(multiTab,file="06Independent/multiCox_independent.xls",sep="\t",row.names=F,quote=F)


# ############绘制森林图函数############
bioForest=function(coxFile=null,forestFile=null){
  #读取输入文件
  rt <- read.table(coxFile,header=T,sep="\t",row.names=1,check.names=F)
  gene <- rownames(rt)
  hr <- sprintf("%.3f",rt$"HR")
  hrLow  <- sprintf("%.3f",rt$"HR.95L")
  hrHigh <- sprintf("%.3f",rt$"HR.95H")
  Hazard.ratio <- paste0(hr,"(",hrLow,"-",hrHigh,")")
  pVal <- ifelse(rt$pvalue<0.001, "<0.001", sprintf("%.3f", rt$pvalue))
  
  #输出图形
  pdf(file=forestFile, width = 6,height = 3.5)
  n <- nrow(rt)
  nRow <- n+1
  ylim <- c(1,nRow)
  layout(matrix(c(1,2),nc=2),width=c(4,2))
  
  #绘制森林图左边的临床信息
  xlim = c(0,3)
  par(mar=c(4,2.5,2,1))
  plot(1,xlim=xlim,ylim=ylim,type="n",axes=F,xlab="",ylab="")
  text.cex=0.8
  text(0,n:1,gene,adj=0,cex=text.cex)
  text(1.8-0.5*0.2,n:1,pVal,adj=1,cex=text.cex);text(1.8-0.5*0.2,n+1,'Pvalue',cex=text.cex,font=2,adj=1)
  text(3.1,n:1,Hazard.ratio,adj=1,cex=text.cex);text(3.1,n+1,'Hazard Ratio',cex=text.cex,font=2,adj=1,)
  
  #绘制森林图
  par(mar=c(4,1,2,1),mgp=c(2,0.5,0))
  xlim = c(0,max(as.numeric(hrLow),as.numeric(hrHigh)+1))
  plot(1,xlim=xlim,ylim=ylim,type="n",axes=F,ylab="",xaxs="i",xlab="Hazard Ratio")
  arrows(as.numeric(hrLow),n:1,as.numeric(hrHigh),n:1,angle=90,code=3,length=0.05,col="darkblue",lwd=1.5)
  abline(v=1,col="black",lty=2,lwd=1.3)
  boxcolor = ifelse(as.numeric(hr) > 1, 'red', 'green')
  points(as.numeric(hr), n:1, pch = 15, col = boxcolor, cex=0.8)
  axis(1)
  dev.off()
}
############绘制森林图函数############


bioForest(coxFile="06Independent/uniCox_independent.xls",forestFile="06Independent/uniForest.pdf")


bioForest=function(coxFile=null,forestFile=null){
  #读取输入文件
  rt <- read.table(coxFile,header=T,sep="\t",row.names=1,check.names=F)
  gene <- rownames(rt)
  hr <- sprintf("%.3f",rt$"HR")
  hrLow  <- sprintf("%.3f",rt$"HR.95L")
  hrHigh <- sprintf("%.3f",rt$"HR.95H")
  Hazard.ratio <- paste0(hr,"(",hrLow,"-",hrHigh,")")
  pVal <- ifelse(rt$pvalue<0.001, "<0.001", sprintf("%.3f", rt$pvalue))
  
  #输出图形
  pdf(file=forestFile, width = 6,height = 2.5)
  n <- nrow(rt)
  nRow <- n+1
  ylim <- c(1,nRow)
  layout(matrix(c(1,2),nc=2),width=c(4,2))
  
  #绘制森林图左边的临床信息
  xlim = c(0,3)
  par(mar=c(4,2.5,2,1))
  plot(1,xlim=xlim,ylim=ylim,type="n",axes=F,xlab="",ylab="")
  text.cex=0.8
  text(0,n:1,gene,adj=0,cex=text.cex)
  text(1.8-0.5*0.2,n:1,pVal,adj=1,cex=text.cex);text(1.8-0.5*0.2,n+1,'Pvalue',cex=text.cex,font=2,adj=1)
  text(3.1,n:1,Hazard.ratio,adj=1,cex=text.cex);text(3.1,n+1,'Hazard Ratio',cex=text.cex,font=2,adj=1,)
  
  #绘制森林图
  par(mar=c(4,1,2,1),mgp=c(2,0.5,0))
  xlim = c(0,max(as.numeric(hrLow),as.numeric(hrHigh)+1))
  plot(1,xlim=xlim,ylim=ylim,type="n",axes=F,ylab="",xaxs="i",xlab="Hazard Ratio")
  arrows(as.numeric(hrLow),n:1,as.numeric(hrHigh),n:1,angle=90,code=3,length=0.05,col="darkblue",lwd=1.5)
  abline(v=1,col="black",lty=2,lwd=1.3)
  boxcolor = ifelse(as.numeric(hr) > 1, 'red', 'green')
  points(as.numeric(hr), n:1, pch = 15, col = boxcolor, cex=0.8)
  axis(1)
  dev.off()
}
bioForest(coxFile="06Independent/multiCox_independent.xls",forestFile="06Independent/multiForest.pdf")


##########  列线图和校准曲线
library(survival)
library(regplot)
library(rms)
library(nomogramEx)
Sys.setenv(LANGUAGE = "en") #显示英文报错信息
options(stringsAsFactors = FALSE) #禁止chr转成factor
pbc=read.table("07nomogram/TCGA_riskScore.xls",sep="\t",header=T,row.names=1,check.names=F)  
pbc <- pbc[pbc$pathologic_n !="NX",]
# pbc <- pbc[pbc$pathologic_t!="TX" & pbc$pathologic_n !="NX",]
# pbc$figo_Stage <- as.numeric(as.factor(pbc$figo_Stage))
# pbc$Type <- as.numeric(as.factor(pbc$Type ))
# pbc$group <- factor(pbc$group ,levels = c("PTEN wild","PTEN mutation"))
dd <- datadist(pbc)
options(datadist="dd")
options(na.action="na.delete")
summary(pbc$futime)
coxpbc <- cph(formula = Surv(futime,fustat) ~  pathologic_stage +riskScore ,data=pbc,x=T,y=T,surv = T,na.action=na.delete)  #,time.inc =2920

print(coxpbc)

surv <- Survival(coxpbc) 
surv1 <- function(x) surv(356,x)
surv3 <- function(x) surv(1095,x)
surv5 <- function(x) surv(1825,x)
# surv10 <- function(x) surv(356*10,x)

x <- nomogram(coxpbc,fun = list(surv1,surv3,surv5),lp=T,
              funlabel = c('1-year survival Probability','3-year survival Probability','5-year survival Probability'),
              maxscale = 100,fun.at = c(0.95,0.9,0.8,0.7,0.5,0.3,0.1))

pdf("07nomogram/nomogram_classical.pdf",width = 10,height = 7)
plot(x, lplabel="Linear Predictor",
     xfrac=.35,varname.label=TRUE, varname.label.sep="=", ia.space=.2, 
     tck=NA, tcl=-0.20, lmgp=0.3,
     points.label='Points', total.points.label='Total Points',
     total.sep.page=FALSE, 
     cap.labels=FALSE,cex.var = 1.6,cex.axis = 1.05,lwd=5,
     label.every = 1,col.grid = gray(c(0.8, 0.95)))
dev.off()

# 绘制calibration curve进行验证
f1 <- cph(formula =  Surv(futime,fustat) ~ pathologic_stage +riskScore ,data=pbc,x=T,y=T,surv = T,na.action=na.delete,time.inc = 365) 
#参数m=50表示每组50个样本进行重复计算
cal1 <- calibrate(f1, cmethod="KM", method="boot",u=365,m=50,B=1000) 

f3 <- cph(formula =  Surv(futime,fustat) ~  pathologic_stage +riskScore ,data=pbc,x=T,y=T,surv = T,na.action=na.delete,time.inc = 1095) 
#参数m=50表示每组50个样本进行重复计算  365*3 = 1095
cal3 <- calibrate(f3, cmethod="KM", method="boot",u=1095,m=50,B=1000) 

f5 <- cph(formula =  Surv(futime,fustat) ~   pathologic_stage +riskScore ,data=pbc,x=T,y=T,surv = T,na.action=na.delete,time.inc = 1825) 
#参数m=50表示每组50个样本进行重复计算   365*5 = 1825
cal5 <- calibrate(f5, cmethod="KM", method="boot",u=1825,m=50,B=1000) 

pdf("07nomogram/calibration_compare.pdf",width = 8,height = 8)
plot(cal1,lwd = 2,lty = 0,errbar.col = c("#2166AC"),
     bty = "l", #只画左边和下边框
     xlim = c(0,1),ylim= c(0,1),
     xlab = "Nomogram-prediced OS (%)",ylab = "Observed OS (%)",
     col = c("#2166AC"),
     cex.lab=1.2,cex.axis=1, cex.main=1.2, cex.sub=0.6)
lines(cal1[,c('mean.predicted',"KM")],
      type = 'b', lwd = 1, col = c("#2166AC"), pch = 16)
mtext("")

plot(cal3,lwd = 2,lty = 0,errbar.col = c("#F0027F"),
     xlim = c(0,1),ylim= c(0,1),col = c("#F0027F"),add = T)
lines(cal3[,c('mean.predicted',"KM")],
      type = 'b', lwd = 1, col = c("#F0027F"), pch = 16)

mtext("")

plot(cal5,lwd = 2,lty = 0,errbar.col = c("#B2182B"),
     xlim = c(0,1),ylim= c(0,1),col = c("#B2182B"),add = T)
lines(cal5[,c('mean.predicted',"KM")],
      type = 'b', lwd = 1, col = c("#B2182B"), pch = 16)


abline(0,1, lwd = 2, lty = 3, col = c("#224444"))

legend("topleft", #图例的位置
       legend = c("1-year","3-year","5-year"), #图例文字
       col =c("#2166AC","#F0027F","#B2182B"), #图例线的颜色，与文字对应
       lwd = 2,#图例中线的粗细
       cex = 1.2,#图例字体大小
       bty = "n")#不显示图例边框
dev.off()


pdf("07nomogram/calibration_1y.pdf",width = 8,height = 8)
plot(cal1,
     lwd = 2,#error bar的粗细
     lty = 1,#error bar的类型，可以是0-6
     errbar.col = c("#2166AC"),#error bar的颜色
     xlim = c(0,1),ylim= c(0,1),
     xlab = "Nomogram-prediced OS (%)",ylab = "Observed OS (%)",
     cex.lab=1.2, cex.axis=1, cex.main=1.2, cex.sub=0.6) #字的大小
lines(cal1[,c('mean.predicted',"KM")], 
      type = 'b', #连线的类型，可以是"p","b","o"
      lwd = 2, #连线的粗细
      pch = 16, #点的形状，可以是0-20
      col = c("#2166AC")) #连线的颜色
mtext("")
box(lwd = 1) #边框粗细
abline(0,1,lty = 3, #对角线为虚线
       lwd = 2, #对角线的粗细
       col = c("#224444")#对角线的颜色
) 
dev.off()

pdf("07nomogram/calibration_3y.pdf",width = 8,height = 8)
plot(cal3,
     lwd = 2,
     lty = 1,
     errbar.col = c("#F0027F"),
     xlim = c(0,1),ylim= c(0,1),
     xlab = "Nomogram-prediced OS (%)",ylab = "Observed OS (%)",
     col = c("#F0027F"),
     cex.lab=1.2,cex.axis=1, cex.main=1.2, cex.sub=0.6)
lines(cal3[,c('mean.predicted',"KM")],
      type= 'b',
      lwd = 2,
      col = c("#F0027F"),
      pch = 16)
mtext("")
box(lwd = 1)
abline(0,1,lty= 3,
       lwd = 2,
       col =c("#224444"))
dev.off()


pdf("07nomogram/calibration_5y.pdf",width = 8,height = 8)
plot(cal5,
     lwd = 2,
     lty = 1,
     errbar.col = c("#B2182B"),
     xlim = c(0,1),ylim= c(0,1),
     xlab = "Nomogram-prediced OS (%)",ylab = "Observed OS (%)",
     col = c("#B2182B"),
     cex.lab=1.2,cex.axis=1, cex.main=1.2, cex.sub=0.6)
lines(cal5[,c('mean.predicted',"KM")],
      type= 'b',
      lwd = 2,
      col = c("#B2182B"),
      pch = 16)
mtext("")
box(lwd = 1)
abline(0,1,lty= 3,
       lwd = 2,
       col =c("#224444"))
dev.off()


library(survival) #加载survival包
library(survcomp)  #加载内置数据
library(stringr)
fit <- cph(formula = Surv(futime,fustat) ~ pathologic_stage +riskScore ,data=pbc)  #,time.inc =2920
cindex <- concordance.index(predict(fit),surv.time = pbc$futime,surv.event = pbc$fustat,method = "noether")
cindex$c.index; cindex$lower; cindex$upper
# [1] 0.6966719
# [1] 0.6524119
# [1] 0.740932

sum.surv = summary(fit)
c_index_se = sum.surv$concordance
# C-index
c_index = c_index_se[1]
# C-index的95%置信区间
c_index.ci_low = c_index - c_index_se[2]*1.96
c_index.ci_hig = c_index + c_index_se[2]*1.96

#效果不好就不放了
caldat <- data.frame(summary(cal1))
cal1rate <- lm(str_sub(caldat[caldat$Var2 == " KM.corrected","Freq"], -8, -1) 
               ~ str_sub(caldat[caldat$Var2 == "mean.predicted","Freq"], -8, -1))[["coefficients"]][["(Intercept)"]]
# summary(lm(str_sub(caldat[caldat$Var2 == " KM.corrected","Freq"], -8, -1) ~ str_sub(caldat[caldat$Var2 == "mean.predicted","Freq"], -8, -1)))
caldat <- data.frame(summary(cal3))
cal2rate <- lm(str_sub(caldat[caldat$Var2 == " KM.corrected","Freq"], -8, -3)[1:6] 
               ~ str_sub(caldat[caldat$Var2 == "mean.predicted","Freq"], -8, -3)[1:6])[["coefficients"]][["(Intercept)"]]
caldat <- data.frame(summary(cal5))
cal3rate <- lm( str_sub(caldat[caldat$Var2 == " KM.corrected","Freq"], -8, -3)[1:6] 
                ~ str_sub(caldat[caldat$Var2 == "mean.predicted","Freq"], -8, -3)[1:6])[["coefficients"]][["(Intercept)"]]


# 决策分析曲线
library(survival)
library(ggplotify)
library(magick)
Sys.setenv(LANGUAGE = "en") #显示英文报错信息
options(stringsAsFactors = FALSE) #禁止chr转成factor
source("stdca.R") #stdca.R文件位于当前文件夹
pbc <-read.table("09nomogram/TCGA_riskScore.csv",sep=",",header=T,row.names=1,check.names=F)   
pbc <- pbc[complete.cases(pbc),] #删掉缺失数据
head(pbc)
Srv = Surv(pbc$futime, pbc$fustat)

#此处选择5年的时间节点，输入文件的time列的单位是天，5年是1825天。
#下面每两行计算1种cox模型的系数，后面将画图对比

Nomogram = coxph(Srv ~ age +pathologic_t+pathologic_n+riskScore, data=pbc)
pbc$Nomogram = c(1 - (summary(survfit(Nomogram,newdata=pbc), times=1825)$surv))

riskScore = coxph(Srv ~ riskScore, data=pbc)
pbc$riskScore = c(1 - (summary(survfit(riskScore,newdata=pbc), times=1825)$surv))


pdf("09nomogram/net_benefit.pdf",width = 6,height = 6)
stdca(data=pbc, outcome="fustat", ttoutcome="futime", timepoint=1825,
      predictors=c("Nomogram","riskScore"), 
      cmprsk=TRUE, smooth=TRUE, 
      xstop=0.5,intervention="FALSE")
dev.off()
    
