# Supplementary material for: Prognostic value of lncRNAs related to fatty acid metabolism in lung adenocarcinoma and their correlation with tumor microenvironment based on bioinformatics analysis
Source: Front Oncol. 2022 Oct 10;12:1022097. doi: 10.3389/fonc.2022.1022097 (PMC9590110; doi:10.3389/fonc.2022.1022097)
Supplement: Supplementary Table 1 — All samples were divided into high and low fatty acid metabolism score groups based on the median value of this score. [file DataSheet_1.zip › raw data and R code for checking/R code/06GSEA.R]

#biocLite("GSVA")
#biocLite("limma")
#biocLite("GSEABase")

library(GSVA)
library(limma)
library(clusterProfiler)

exprSet=read.table("01rawData/TCGA_LUAD_FPKM.xls",sep="\t",header=T,check.names=F)
group <- substr( colnames(exprSet)[-1],14,15)
table(group)

Tumor = colnames(exprSet)[-1][group =="01"]
exprSet <- exprSet[,c("gene_id",Tumor)]

rt <-exprSet

rt[1:3,1:6]
# rt  <- rt[gsub("(.*?)\\|(.*?)\\|.*","\\2\\",rt$gene_id) == "protein_coding",]


rs <- read.table("06Independent/TCGA_riskScore.xls",header = T,sep = "\t")
rs <- rs[order(rs$risk,decreasing = T),]

lowRS <- rs$id[rs$risk =="Low Risk"]
lowRSName <- colnames(rt)[-1][gsub("(.*?)\\-(.*?)\\-(.*?)\\-(.*?)\\-.*","\\1\\-\\2\\-\\3",colnames(rt)[-1]) %in% lowRS]
# lowRSName <- colnames(rt)[-1][colnames(rt)[-1] %in% lowRS]
highRS <- rs$id[rs$risk =="High Risk"]

highRSName <- colnames(rt)[-1][gsub("(.*?)\\-(.*?)\\-(.*?)\\-(.*?)\\-.*","\\1\\-\\2\\-\\3",colnames(rt)[-1]) %in% highRS]
# highRSName <- colnames(rt)[-1][colnames(rt)[-1] %in% highRS]
gsub("(.*?)\\-(.*?)\\-(.*?)\\-(.*?)\\-.*","\\1\\-\\2\\-\\3",colnames(rt)[-1])[duplicated( gsub("(.*?)\\-(.*?)\\-(.*?)\\-(.*?)\\-.*","\\1\\-\\2\\-\\3",colnames(rt)[-1]))]

group <- c(rep("Low_Risk", 242), rep("High_Risk", 241))
group <- paste(group, collapse = " ")
group <- c(paste(c(483, 2, 1), collapse = " "), "# Low_Risk High_Risk", group)

write.table(file = "08GSEA/risk_group.cls", group, col.names = F, row.names = F, quote = F)


rt1 <- rt[,c("gene_id",lowRSName,highRSName)]
colnames(rt1)
res.mRNA=as.matrix(rt1)
rownames(res.mRNA)= gsub("(.*?)\\|(.*?)\\|(.*?)","\\3\\",res.mRNA[,1] )
exp=res.mRNA[,2:ncol(res.mRNA)]
dimnames=list(rownames(exp),colnames(exp))
data=matrix(as.numeric(as.matrix(exp)),nrow=nrow(exp),dimnames=dimnames)
data=avereps(data)
data[1:3,1:5]
# GSEA_df <- cbind(Name = rownames(data) ,DESCRIPTION = "na",data)
GSEA_df <- cbind(gene_id = rownames(data) ,data)
# write.table(GSEA_df,"08GSEA/low_high_riskscoreExprset.txt",row.names = F,sep = "\t",quote = F)
write.table(GSEA_df,"09ssGSEA/low_high_riskscoreExprset.xls",row.names = F,sep = "\t",quote = F)

exprSet <- read.table("08enrichment/low_high_riskscoreExprset.xls",header = T,sep = "\t",row.names = 1,check.names = F)
group_list=c(rep("Normal",length(lowRSName)),
             rep("Tumor",length(highRSName)))  #分组信息
# group_list=factor(group_list,levels = c("Low stage","High stage"))
group_list=factor(group_list)
# ## 强制限定顺序
group_list <- relevel(group_list, ref="Normal")
table(group_list)
# group_list
# Normal  Tumor 
# 242    241 


# 过去掉低表达的基因
exprSet=exprSet[rowMeans(exprSet)>1,]
exprSet1 <- log2(exprSet+1)

# 7.差异分析
#############################################
# 我们选取格式比较简单的。如果没有配对信息，差异分析这样做：
design=model.matrix(~ group_list)
fit=lmFit(exprSet1,design)
fit=eBayes(fit) 
res=topTable(fit,adjust='fdr',coef="group_listTumor",number=Inf)
res <- na.omit(res)

logFCCutoff <- 1
pvalueCutoff <- 0.05

#差异mRNA分析
res.mRNA <- res
# res.mRNA  <- res[gsub("(.*?)\\|(.*?)\\|.*","\\2\\",rownames(res)) == "protein_coding",]
write.table(res.mRNA,file="08enrichment/high_low_riskscore_all.xls",row.names=T,quote=F,sep = "\t",col.names = NA)

outDiff.mRNA =res.mRNA[(abs(res.mRNA$logFC)>logFCCutoff & res.mRNA$adj.P.Val<pvalueCutoff),]
write.table(outDiff.mRNA,file="08enrichment/high_low_riskscore_diff.xls",row.names=T,quote=F,sep = "\t",col.names = NA)

# 高低风险组差异基因GO,KEGG富集分析______ kegg没有结果，改用GSEA分析
library(stringr)
library("clusterProfiler")
library("org.Hs.eg.db")
library("GOSemSim")
library("enrichplot")
library("ggplot2")

rt <- read.table("08enrichment/high_low_riskscore_diff.xls",row.names = 1,check.names = F,sep="\t",header = T)

# # rownames(rt) <- gsub("(.*?)\\|(.*?)\\|(.*?)","\\3\\",rownames(rt))
# rownames(rt) <- toupper(rownames(rt)) 
entrezIDs <- mget(rownames(rt), org.Hs.egSYMBOL2EG, ifnotfound=NA)
entrezIDs <- as.character(entrezIDs)
out=cbind(rt,entrezID=entrezIDs)
out = out[,c(1,7)]
out = cbind(symbol=rownames(out),out)
write.table(out,file="08enrichment/id.xls",quote=F,row.names = F,sep="\t")

rt <- read.table("08enrichment/id.xls",sep="\t",header = T)
entrezID_gene <- na.omit(rt$entrezID)


x <- enrichGO(gene = entrezID_gene,
              OrgDb = org.Hs.eg.db,
              pvalueCutoff =0.05,
              qvalueCutoff = 0.05,
              ont="all",
              readable =T
)
# kk <- simplify(x,cutoff=0.7,by="p.adjust",  select_fun=min,measure="Wang",semData=NULL)
write.table(x,file="08enrichment/GO.xls",quote=F,row.names = F,sep = "\t")


pdf(file="08enrichment/GO_barplot.pdf",width = 9.5,height = 8)
barplot(x, drop = TRUE, showCategory =10,split="ONTOLOGY") +
  #scale_x_discrete(labels=function(x) str_wrap(x, width=80))+
  facet_grid(ONTOLOGY~., scale='free')
dev.off()


pdf(file="08enrichment/GO_bubble.pdf",width = 9.5,height = 8)
dotplot(x,showCategory = 10,split="ONTOLOGY") +
  #scale_x_discrete(labels=function(x) str_wrap(x, width=80))+
  facet_grid(ONTOLOGY~., scale='free')
dev.off()


kk <- enrichKEGG(gene = entrezID_gene, organism = "hsa", pvalueCutoff =0.05, qvalueCutoff =0.05)


y <- setReadable(kk,OrgDb = org.Hs.eg.db,keyType = "ENTREZID")
write.table(y,file="04enrichment/veen_intersectGenes_KEGG.xls",quote=F,row.names = F,sep = "\t")

pdf(file="04enrichment/veen_intersectGenes_KEGG_barplot.pdf",width = 8.5,height = 8)
barplot(kk, drop = TRUE, showCategory = 20)
dev.off()


pdf(file="04enrichment/veen_intersectGenes_KEGG_bubble.pdf",width = 8.5,height = 8)
dotplot(kk, showCategory = 20)
dev.off()
