# Supplementary material for: Prognostic value of lncRNAs related to fatty acid metabolism in lung adenocarcinoma and their correlation with tumor microenvironment based on bioinformatics analysis
Source: Front Oncol. 2022 Oct 10;12:1022097. doi: 10.3389/fonc.2022.1022097 (PMC9590110; doi:10.3389/fonc.2022.1022097)
Supplement: Supplementary Table 1 — All samples were divided into high and low fatty acid metabolism score groups based on the median value of this score. [file DataSheet_1.zip › raw data and R code for checking/R code/07ssGSEA.R]

# options("repos"= c(CRAN="https://mirrors.tuna.tsinghua.edu.cn/CRAN/"))
# options(BioC_mirror="http://mirrors.ustc.edu.cn/bioc/")
# BiocManager::install("ComplexHeatmap")
 
# BiocManager::install("GSVA")

library(GSVA)
library(ComplexHeatmap)
library(dplyr)
Sys.setenv(LANGUAGE = "en") #显示英文报错信息
options(stringsAsFactors = FALSE) #禁止chr转成factor

# 读入免疫细胞marker genes
immunity <- read.csv("09ssGSEA/immunitygene.csv", header = T)

# 去除不是免疫细胞的CellType
immunity <- immunity[!immunity$CellType %in% c("Blood vessels", "Normal mucosa", "SW480 cancer cells", "Lymph vessels"), ] %>% tidyr::separate_rows(Gene.Symbol,sep= " /// ")

# 转成list，去除冗余基因
# 文献marker genes是在affy芯片平台上获取的，我这里选用的是Entrez_ID。也可以用Gene symbol
immunity <- immunity %>% 
  split(., .$CellType) %>% 
  lapply(., function(x)(x$Symbol))
immunity <- lapply(immunity, unique)

# 保存到文件，便于过后重复使用时直接读取
# save(immunity,file = "easy_input_immunity.rdata")


# 用ssGSEA来量化浸润水平


library("limma")                                        

expr=read.table("09ssGSEA/low_high_riskscoreExprset.xls",sep="\t",header=T,check.names=F,row.names = 1)
# 把gene_id换成ENTREZ ID
expr[1:3,1:5]
class(expr)
expr1 <- as.matrix(expr)
# gtf_v22 <- read.csv("07ssGSEA/gtf_v22.csv")
# library(data.table)
# tcga_expr <- merge(gtf_v22[, c("ENTREZID", "SYMBOL")], expr, by.x = 2, by.y = 0) %>% .[, -1] #%>% 
# #  aggregate(.~ENTREZID, ., median) #这步运行时间长
# rownames(tcga_expr) <- tcga_expr$ENTREZID
# tcga_expr <- tcga_expr[, -1]

# tcga_expr[1:3,1:5]
# 下面这一句就完成了ssGSEA
gsva1 <- as.data.frame(t(gsva(expr1, immunity, method = "ssgsea")))
# 定义ssGSEA score矫正函数
normalize=function(x){
  return((x-min(x))/(max(x)-min(x)))}
#对ssGSEA score进行矫正
ssgseaOut=normalize(gsva1)
str(ssgseaOut)
ssgseaOut_df=cbind(id=rownames(ssgseaOut),ssgseaOut)
ssgseaOut_df[1:3,1:6]
write.table(ssgseaOut_df,file="09ssGSEA/ssGSEA_output.xls",sep="\t",quote=F,row.names=F)

gsva <- t(ssgseaOut)


library(pheatmap)
risk <- read.table("06Independent/TCGA_riskScore.xls",header = T,sep = "\t",check.names = F)

Unruptured <- risk$id[risk$risk =="Low Risk"]
colnames(gsva) <- substr(colnames(gsva),1,12)
Type <- ifelse(colnames(gsva) %in% Unruptured ,"Low Risk", "High Risk" )
Type <- factor(Type,levels = c("Low Risk", "High Risk" ))
Type=as.data.frame(Type)
rownames(Type) <-  colnames(gsva)


gsva <- gsva[apply(gsva, 1, function(x) sd(x)!=0),]

loc <- order(Type,colSums(gsva),decreasing = T)


pdf(file="09ssGSEA/gsva_heatmap.pdf",height=8,width=10)
pheatmap(gsva[,loc], 
         scale = "row", 
         annotation=Type,
         show_colnames = F, 
         cluster_cols =F,
         border=FALSE,
         color = colorRampPalette(c("navy", "white", "firebrick3"))(50))

dev.off()


# 箱线图
boxdata <-  as.data.frame(t(gsva))
risk <- read.table("06Independent/TCGA_riskScore.xls",header = T,sep = "\t",check.names = F)
boxdata$id <- substr(rownames(boxdata) ,1,12)
# boxdata$id <- rownames(boxdata)
boxdata <- merge(boxdata,risk[,c("id","risk")],by="id")
boxdata <- boxdata[,-1]

boxdata <- merge(boxdata,risk,by="id")
write.table(boxdata, "09ssGSEA/ssGSEA_output_geneExprSet.xls", quote = F, row.names = F,sep = "\t")


library(tidyr)
library(ggpubr)
boxdata1 <- gather(boxdata,cellType, value,colnames(boxdata)[-ncol(boxdata)])
boxdata1$risk <- factor(boxdata1$risk,levels = c("Low Risk","High Risk"))
p2 <- ggboxplot(boxdata1, x = "cellType", y = "value",
               color = "risk", palette = "jco",
               add = "jitter",
               add.params = list(alpha=0.6),)+ rotate_x_text(45) +xlab("")
p2 + stat_compare_means(aes(group = risk), label = "p.signif")
ggsave("09ssGSEA/gsva_boxplot.pdf",height=5.5,width=10)
# 
# 基因跟免疫细胞的相关性
# 进行spearman 相关性分析，返回相关性系数和p值
#  "SLC8A3"  "CYP3A7"  "TNFRSF8" "P2RY6"   "PKD1L1"  "HRH1"    "COL5A3"  "AGBL4"   "LRP2"    "ACTG2"   "HKDC1"   "SGO1"   
#  "ASTL"    "IL20RB"
# myoverlap <- c("SLC8A3",  "CYP3A7" , "TNFRSF8" ,"P2RY6",   "PKD1L1" , "HRH1" ,   "COL5A3" , "AGBL4",  "LRP2"   , "ACTG2" ,  "HKDC1",   "SGO1",   
#               "ASTL",    "IL20RB" )

tcga_expr <- expr
tcga_gsva <-as.data.frame(t(gsva))
# genelist <- read.csv("05Lasso/feature_lasso.csv")$x 
genelist <- c("RP11-251M1.1","RP1-78O14.1","LINC01936","LINC00511","RP11-750H9.5","CTD-2510F5.4")
immuscore <- function(gene){
  y <- as.numeric(tcga_expr[gene,])
  colnames <- colnames(tcga_gsva)
  do.call(rbind,lapply(colnames, function(x){
    dd  <- cor.test(as.numeric(tcga_gsva[,x]), y , method="pearson")
    data.frame(gene=gene,immune_cells=x,cor=dd$estimate,p.value=dd$p.value )
  }))
}

#以FOXP3为例，测试一下函数
immuscore("LINC01936")
# 批量计算genelist跟免疫浸润相关性的结果
data <- do.call(rbind,lapply(genelist,immuscore))
head(data)
#保存到文件
write.table(data, "09ssGSEA/immune_cells_modelGenes_cor.xls",sep = "\t", quote = F, row.names = F)

data$pstar <- ifelse(data$p.value < 0.05,
                     ifelse(data$p.value < 0.01,"**","*"),
                     "")
data$pstar[1:20]

ggplot(data, aes( gene,immune_cells)) + 
  geom_tile(aes(fill = cor), colour = "white",size=1)+
  scale_fill_gradient2(low = "#2b8cbe",mid = "white",high = "#e41a1c")+
  geom_text(aes(label=pstar),col ="black",size = 5)+
  theme_minimal()+# 不要背景
  theme(axis.title.x=element_blank(),#不要title
        axis.ticks.x=element_blank(),#不要x轴
        axis.title.y=element_blank(),#不要y轴
        axis.text.x = element_text(angle = 45, hjust = 1),# 调整x轴文字
        axis.text.y = element_text(size = 8))+#调整y轴文字
  #调整legen
  labs(fill =paste0(" * p < 0.05","\n\n","** p < 0.01","\n\n","Correlation"))
ggsave("09ssGSEA/immune_cells_modelGenes_correlation.pdf", width = 4.5, height = 8)


library(ggplot2)
library(ggpubr)
df <- read.table("09ssGSEA/ssGSEA_output_geneExprSet.xls",header = T,sep = "\t",check.names = F)
# TIS_score <- read.table("10immuneCell/Tumor_Inflammation_Signature.txt",sep="\t",header = T,check.names = F)
# Make plots. 
plot_list = list() 
for (i in colnames(df)[2:25]){
p = ggplot(data=df, aes_string(x="riskScore", y=i))+
  geom_point(color="blue")+
  stat_smooth(method="lm",se=FALSE,color='red')+
  stat_cor(data=df, method = "pearson")+theme_bw()
ggsave(paste0("09ssGSEA/riskscore_",i,"_cor.pdf"),width = 4,height = 4)
plot_list[[i]] = p 

}
pp <- ggarrange(plotlist = plot_list, ncol = 4, common.legend = TRUE)
ggsave("09ssGSEA/riskscore_immunecell_cor.pdf",width = 4,height = 12)


plotFunc <- function(x) {
  p = ggplot(data=df, aes(x=riskScore, y=get(x)))+
    geom_point(color="blue")+
    stat_smooth(method="lm",se=FALSE,color='red')+ylab(x)+
    stat_cor(data=df, method = "pearson")+theme_bw()
  #ggsave(paste0("09ssGSEA/riskscore_",x,"_cor.pdf"),width = 4,height = 4)
  
}

plot_list <-lapply(colnames(df)[2:25],plotFunc) 

pp <- ggarrange(plotlist = plot_list, nrow = 6,ncol = 4, common.legend = TRUE)
ggsave("09ssGSEA/riskscore_immunecell_cor.pdf",width = 11,height = 14)


# ggplot(data=df, aes(x=`ENSG00000235997|lncRNA|LINC01936`, y=`Tgd`))+
#   geom_point(color="blue")+
#   stat_smooth(method="lm",se=FALSE,color='red')+
#   stat_cor(data=df, method = "pearson")+theme_bw()
# ggsave("09ssGSEA/Tgd_LINC01936_cor.pdf",width = 4,height = 4)
# 
# 
# ggplot(data=df, aes(x=`ENSG00000235997|lncRNA|LINC01936`, y=`Mast cells`))+
#   geom_point(color="blue")+
#   stat_smooth(method="lm",se=FALSE,color='red')+
#   stat_cor(data=df, method = "pearson")+theme_bw()
# ggsave("09ssGSEA/Mastcells_LINC01936_cor.pdf",width = 4,height = 4)


# ggplot(data=df, aes(x=`ENSG00000122861|protein_coding|PLAU`, y=`Th1 cells`))+
#   geom_point(color="blue")+
#   stat_smooth(method="lm",se=FALSE,color='red')+
#   stat_cor(data=df, method = "pearson")+theme_bw()
# ggsave("Th1_cells_PLAU_cor.pdf",width = 4,height = 4)
