# Supplementary material for: Prognostic value of lncRNAs related to fatty acid metabolism in lung adenocarcinoma and their correlation with tumor microenvironment based on bioinformatics analysis
Source: Front Oncol. 2022 Oct 10;12:1022097. doi: 10.3389/fonc.2022.1022097 (PMC9590110; doi:10.3389/fonc.2022.1022097)
Supplement: Supplementary Table 1 — All samples were divided into high and low fatty acid metabolism score groups based on the median value of this score. [file DataSheet_1.zip › raw data and R code for checking/R code/08ceRNA.R]

miRNA_mRNA <- read.table("10ceRNA/human.all6.m.mi",header = T,sep = "\t",check.names = F)
lncRNA_miRNA <- read.table("10ceRNA/lncRNA_miRNA/YQXX0153_lncRNA-miRNA_predict.txt",header = F,sep = "\t",check.names = F)
methyltransferase <-  read.table("01rawData/methyltransferase/Methyltransferase.txt",check.names = F,sep="\t",header = T)

miRNA_mRNA <- miRNA_mRNA[miRNA_mRNA$pairGeneName %in% methyltransferase$Symbol,]

miRNA_mRNA <- miRNA_mRNA[,c(2,5)]
colnames(miRNA_mRNA) <- c("miRNA","mRNA")
colnames(lncRNA_miRNA) <- c("miRNA","lncRNA")

out <- merge(lncRNA_miRNA,miRNA_mRNA,by="miRNA")

write.table(out,file="10ceRNA/lncRNA_miRNA_mRNA.xls",sep="\t",row.names=F,quote=F)
