# Supplementary material for: Prognostic value of lncRNAs related to fatty acid metabolism in lung adenocarcinoma and their correlation with tumor microenvironment based on bioinformatics analysis
Source: Front Oncol. 2022 Oct 10;12:1022097. doi: 10.3389/fonc.2022.1022097 (PMC9590110; doi:10.3389/fonc.2022.1022097)
Supplement: Supplementary Table 1 — All samples were divided into high and low fatty acid metabolism score groups based on the median value of this score. [file DataSheet_1.zip › raw data and R code for checking/raw data/TCGA-LUAD_clinical.tsv]

case_id	case_submitter_id	project_id	age_at_index	age_is_obfuscated	cause_of_death	cause_of_death_source	country_of_residence_at_enrollment	days_to_birth	days_to_death	ethnicity	gender	occupation_duration_years	premature_at_birth	race	vital_status	weeks_gestation_at_birth	year_of_birth	year_of_death	age_at_diagnosis	ajcc_clinical_m	ajcc_clinical_n	ajcc_clinical_stage	ajcc_clinical_t	ajcc_pathologic_m	ajcc_pathologic_n	ajcc_pathologic_stage	ajcc_pathologic_t	ajcc_staging_system_edition	anaplasia_present	anaplasia_present_type	ann_arbor_b_symptoms	ann_arbor_clinical_stage	ann_arbor_extranodal_involvement	ann_arbor_pathologic_stage	best_overall_response	breslow_thickness	burkitt_lymphoma_clinical_variant	child_pugh_classification	circumferential_resection_margin	classification_of_tumor	cog_liver_stage	cog_neuroblastoma_risk_group	cog_renal_stage	cog_rhabdomyosarcoma_risk_group	days_to_best_overall_response	days_to_diagnosis	days_to_last_follow_up	days_to_last_known_disease_status	days_to_recurrence
a3f6bc1c-19ab-4eeb-a9ac-3d2fac850bde	TCGA-86-7701	TCGA-LUAD	66	'--	'--	'--	'--	-24209	'--	not hispanic or latino	male	'--	'--	white	Alive	'--	1945	'--	24209	'--	'--	'--	'--	M1	N0	Stage IV	T2	7th	'--	'--	'--	'--	'--	'--	'--	'--	'--	'--	'--	not reported	'--	'--	'--	'--	'--	0	947	'--	'--
a3f6bc1c-19ab-4eeb-a9ac-3d2fac850bde	TCGA-86-7701	TCGA-LUAD	66	'--	'--	'--	'--	-24209	'--	not hispanic or latino	male	'--	'--	white	Alive	'--	1945	'--	24209	'--	'--	'--	'--	M1	N0	Stage IV	T2	7th	'--	'--	'--	'--	'--	'--	'--	'--	'--	'--	'--	not reported	'--	'--	'--	'--	'--	0	947	'--	'--
c6d78e27-e510-4f57-abae-19efa6105a8d	TCGA-49-4494	TCGA-LUAD	77	'--	'--	'--	'--	-28387	1081	not hispanic or latino	male	'--	'--	white	Dead	'--	1918	1997	28387	'--	'--	'--	'--	M0	N2	Stage IIIA	T3	4th	'--	'--	'--	'--	'--	'--	'--	'--	'--	'--	'--	not reported	'--	'--	'--	'--	'--	0	'--	'--	'--
c6d78e27-e510-4f57-abae-19efa6105a8d	TCGA-49-4494	TCGA-LUAD	77	'--	'--	'--	'--	-28387	1081	not hispanic or latino	male	'--	'--	white	Dead	'--	1918	1997	28387	'--	'--	'--	'--	M0	N2	Stage IIIA	T3	4th	'--	'--	'--	'--	'--	'--	'--	'--	'--	'--	'--	not reported	'--	'--	'--	'--	'--	0	'--	'--	'--
50b2c647-aecd-4c81-af22-0d8116593552	TCGA-49-4507	TCGA-LUAD	73	'--	'--	'--	'--	-26851	268	not hispanic or latino	female	'--	'--	white	Dead	'--	1924	1997	26851	'--	'--	'--	'--	M0	N1	Stage IIIA	T3	'--	'--	'--	'--	'--	'--	'--	'--	'--	'--	'--	'--	not reported	'--	'--	'--	'--	'--	0	'--	'--	'--
50b2c647-aecd-4c81-af22-0d8116593552	TCGA-49-4507	TCGA-LUAD	73	'--	'--	'--	'--	-26851	268	not hispanic or latino	female	'--	'--	white	Dead	'--	1924	1997	26851	'--	'--	'--	'--	M0	N1	Stage IIIA	T3	'--	'--	'--	'--	'--	'--	'--	'--	'--	'--	'--	'--	not reported	'--	'--	'--	'--	'--	0	'--	'--	'--
383d1253-349f-43b3-bebd-9f1d1cf14b3d	TCGA-MP-A4TD	TCGA-LUAD	71	'--	'--	'--	'--	-25983	307	not reported	male	'--	'--	white	Dead	'--	1937	2008	25983	'--	'--	'--	'--	M0	N2	Stage IIIA	T2	6th	'--	'--	'--	'--	'--	'--	'--	'--	'--	'--	'--	not reported	'--	'--	'--	'--	'--	0	'--	'--	'--
383d1253-349f-43b3-bebd-9f1d1cf14b3d	TCGA-MP-A4TD	TCGA-LUAD	71	'--	'--	'--	'--	-25983	307	not reported	male	'--	'--	white	Dead	'--	1937	2008	25983	'--	'--	'--	'--	M0	N2	Stage IIIA	T2	6th	'--	'--	'--	'--	'--	'--	'--	'--	'--	'--	'--	not reported	'--	'--	'--	'--	'--	0	'--	'--	'--
762dea8a-5b41-4058-979a-b7876ed13d7e	TCGA-05-4395	TCGA-LUAD	76	'--	'--	'--	'--	-27971	0	not reported	male	'--	'--	not reported	Dead	'--	1930	2006	27971	'--	'--	'--	'--	M0	N2	Stage IIIB	T4	5th	'--	'--	'--	'--	'--	'--	'--	'--	'--	'--	'--	not reported	'--	'--	'--	'--	'--	0	'--	'--	'--
762dea8a-5b41-4058-979a-b7876ed13d7e	TCGA-05-4395	TCGA-LUAD	76	'--	'--	'--	'--	-27971	0	not reported	male	'--	'--	not reported	Dead	'--	1930	2006	27971	'--	'--	'--	'--	M0	N2	Stage IIIB	T4	5th	'--	'--	'--	'--	'--	'--	'--	'--	'--	'--	'--	not reported	'--	'--	'--	'--	'--	0	'--	'--	'--
cbf1f718-6bb7-4daf-b9d6-fb294281decb	TCGA-97-8172	TCGA-LUAD	75	'--	'--	'--	'--	-27416	'--	not hispanic or latino	female	'--	'--	white	Alive	'--	1936	'--	27416	'--	'--	'--	'--	M0	N0	Stage IB	T2a	7th	'--	'--	'--	'--	'--	'--	'--	'--	'--	'--	'--	not reported	'--	'--	'--	'--	'--	0	545	'--	'--
cbf1f718-6bb7-4daf-b9d6-fb294281decb	TCGA-97-8172	TCGA-LUAD	75	'--	'--	'--	'--	-27416	'--	not hispanic or latino	female	'--	'--	white	Alive	'--	1936	'--	27416	'--	'--	'--	'--	M0	N0	Stage IB	T2a	7th	'--	'--	'--	'--	'--	'--	'--	'--	'--	'--	'--	not reported	'--	'--	'--	'--	'--	0	545	'--	'--
1f0a5312-0590-4230-9da9-fd0cfe693586	TCGA-55-7911	TCGA-LUAD	70	'--	'--	'--	'--	-25746	'--	not hispanic or latino	female	'--	'--	white	Alive	'--	1941	'--	25746	'--	'--	'--	'--	MX	N0	Stage IA	T1a	7th	'--	'--	'--	'--	'--	'--	'--	'--	'--	'--	'--	not reported	'--	'--	'--	'--	'--	0	537	'--	'--
1f0a5312-0590-4230-9da9-fd0cfe693586	TCGA-55-7911	TCGA-LUAD	70	'--	'--	'--	'--	-25746	'--	not hispanic or latino	female	'--	'--	white	Alive	'--	1941	'--	25746	'--	'--	'--	'--	MX	N0	Stage IA	T1a	7th	'--	'--	'--	'--	'--	'--	'--	'--	'--	'--	'--	not reported	'--	'--	'--	'--	'--	0	537	'--	'--
ab8d7f84-dd71-42c7-9471-4db967a9c89c	TCGA-50-6673	TCGA-LUAD	84	'--	'--	'--	'--	-30689	22	not reported	female	'--	'--	white	Dead	'--	1920	2004	30689	'--	'--	'--	'--	M0	N0	Stage I	T1	6th	'--	'--	'--	'--	'--	'--	'--	'--	'--	'--	'--	not reported	'--	'--	'--	'--	'--	0	'--	'--	'--
ab8d7f84-dd71-42c7-9471-4db967a9c89c	TCGA-50-6673	TCGA-LUAD	84	'--	'--	'--	'--	-30689	22	not reported	female	'--	'--	white	Dead	'--	1920	2004	30689	'--	'--	'--	'--	M0	N0	Stage I	T1	6th	'--	'--	'--	'--	'--	'--	'--	'--	'--	'--	'--	not reported	'--	'--	'--	'--	'--	0	'--	'--	'--
0ea4920f-f4c8-4590-84b3-eb419824e144	TCGA-38-4625	TCGA-LUAD	66	'--	'--	'--	'--	-24241	'--	not hispanic or latino	female	'--	'--	white	Alive	'--	1936	'--	24241	'--	'--	'--	'--	M0	N0	Stage IB	T2a	5th	'--	'--	'--	'--	'--	'--	'--	'--	'--	'--	'--	not reported	'--	'--	'--	'--	'--	0	2973	'--	'--
0ea4920f-f4c8-4590-84b3-eb419824e144	TCGA-38-4625	TCGA-LUAD	66	'--	'--	'--	'--	-24241	'--	not hispanic or latino	female	'--	'--	white	Alive	'--	1936	'--	24241	'--	'--	'--	'--	M0	N0	Stage IB	T2a	5th	'--	'--	'--	'--	'--	'--	'--	'--	'--	'--	'--	not reported	'--	'--	'--	'--	'--	0	2973	'--	'--
9a63f744-4ed4-4b4d-aac6-f9bda66aa563	TCGA-75-6205	TCGA-LUAD	'--	'--	'--	'--	'--	'--	'--	not reported	female	'--	'--	not reported	Dead	'--	'--	'--	'--	'--	'--	'--	'--	M0	N0	Stage IB	T2a	7th	'--	'--	'--	'--	'--	'--	'--	'--	'--	'--	'--	not reported	'--	'--	'--	'--	'--	'--	'--	'--	'--
9a63f744-4ed4-4b4d-aac6-f9bda66aa563	TCGA-75-6205	TCGA-LUAD	'--	'--	'--	'--	'--	'--	'--	not reported	female	'--	'--	not reported	Dead	'--	'--	'--	'--	'--	'--	'--	'--	M0	N0	Stage IB	T2a	7th	'--	'--	'--	'--	'--	'--	'--	'--	'--	'--	'--	not reported	'--	'--	'--	'--	'--	'--	'--	'--	'--
dc9eaaa0-0bfd-46d0-994f-310826879da4	TCGA-69-7973	TCGA-LUAD	42	'--	'--	'--	'--	-15355	'--	not hispanic or latino	female	'--	'--	white	Alive	'--	1969	'--	15355	'--	'--	'--	'--	M0	N0	Stage IB	T2a	7th	'--	'--	'--	'--	'--	'--	'--	'--	'--	'--	'--	not reported	'--	'--	'--	'--	'--	0	230	'--	'--
dc9eaaa0-0bfd-46d0-994f-310826879da4	TCGA-69-7973	TCGA-LUAD	42	'--	'--	'--	'--	-15355	'--	not hispanic or latino	female	'--	'--	white	Alive	'--	1969	'--	15355	'--	'--	'--	'--	M0	N0	Stage IB	T2a	7th	'--	'--	'--	'--	'--	'--	'--	'--	'--	'--	'--	not reported	'--	'--	'--	'--	'--	0	230	'--	'--
0075437e-ba1a-46be-86d6-9773209a2b5e	TCGA-62-A471	TCGA-LUAD	64	'--	'--	'--	'--	-23689	'--	not hispanic or latino	male	'--	'--	white	Alive	'--	1946	'--	23689	'--	'--	'--	'--	M0	N1	Stage IIB	T2b	7th	'--	'--	'--	'--	'--	'--	'--	'--	'--	'--	'--	not reported	'--	'--	'--	'--	'--	0	1246	'--	'--
0075437e-ba1a-46be-86d6-9773209a2b5e	TCGA-62-A471	TCGA-LUAD	64	'--	'--	'--	'--	-23689	'--	not hispanic or latino	male	'--	'--	white	Alive	'--	1946	'--	23689	'--	'--	'--	'--	M0	N1	Stage IIB	T2b	7th	'--	'--	'--	'--	'--	'--	'--	'--	'--	'--	'--	not reported	'--	'--	'--	'--	'--	0	1246	'--	'--
2f0710f4-827b-45b2-9b7e-c27385b481a7	TCGA-55-6980	TCGA-LUAD	56	'--	'--	'--	'--	'--	'--	not reported	male	'--	'--	white	Alive	'--	1950	'--	'--	'--	'--	'--	'--	M0	N0	Stage IA	T1	6th	'--	'--	'--	'--	'--	'--	'--	'--	'--	'--	'--	not reported	'--	'--	'--	'--	'--	0	2109	'--	'--
2f0710f4-827b-45b2-9b7e-c27385b481a7	TCGA-55-6980	TCGA-LUAD	56	'--	'--	'--	'--	'--	'--	not reported	male	'--	'--	white	Alive	'--	1950	'--	'--	'--	'--	'--	'--	M0	N0	Stage IA	T1	6th	'--	'--	'--	'--	'--	'--	'--	'--	'--	'--	'--	not reported	'--	'--	'--	'--	'--	0	2109	'--	'--
31458638-e19c-43e5-ab13-9c64b3b3681d	TCGA-S2-AA1A	TCGA-LUAD	68	'--	'--	'--	'--	-24903	'--	not hispanic or latino	female	'--	'--	black or african american	Alive	'--	1945	'--	24903	'--	'--	'--	'--	M0	N0	Stage IA	T1b	7th	'--	'--	'--	'--	'--	'--	'--	'--	'--	'--	'--	not reported	'--	'--	'--	'--	'--	0	513	'--	'--
31458638-e19c-43e5-ab13-9c64b3b3681d	TCGA-S2-AA1A	TCGA-LUAD	68	'--	'--	'--	'--	-24903	'--	not hispanic or latino	female	'--	'--	black or african american	Alive	'--	1945	'--	24903	'--	'--	'--	'--	M0	N0	Stage IA	T1b	7th	'--	'--	'--	'--	'--	'--	'--	'--	'--	'--	'--	not reported	'--	'--	'--	'--	'--	0	513	'--	'--
7b89166e-c5b8-481b-aa70-495141499b91	TCGA-86-8669	TCGA-LUAD	64	'--	'--	'--	'--	-23443	'--	not hispanic or latino	male	'--	'--	white	Alive	'--	1948	'--	23443	'--	'--	'--	'--	M0	N0	Stage IA	T1b	7th	'--	'--	'--	'--	'--	'--	'--	'--	'--	'--	'--	not reported	'--	'--	'--	'--	'--	0	938	'--	'--
7b89166e-c5b8-481b-aa70-495141499b91	TCGA-86-8669	TCGA-LUAD	64	'--	'--	'--	'--	-23443	'--	not hispanic or latino	male	'--	'--	white	Alive	'--	1948	'--	23443	'--	'--	'--	'--	M0	N0	Stage IA	T1b	7th	'--	'--	'--	'--	'--	'--	'--	'--	'--	'--	'--	not reported	'--	'--	'--	'--	'--	0	938	'--	'--
aea68827-dc0f-484d-a00d-06deeaa4b3ce	TCGA-05-4433	TCGA-LUAD	82	'--	'--	'--	'--	-30194	'--	not reported	male	'--	'--	not reported	Alive	'--	1926	'--	30194	'--	'--	'--	'--	M0	N0	Stage IB	T2	6th	'--	'--	'--	'--	'--	'--	'--	'--	'--	'--	'--	not reported	'--	'--	'--	'--	'--	0	730	'--	'--
aea68827-dc0f-484d-a00d-06deeaa4b3ce	TCGA-05-4433	TCGA-LUAD	82	'--	'--	'--	'--	-30194	'--	not reported	male	'--	'--	not reported	Alive	'--	1926	'--	30194	'--	'--	'--	'--	M0	N0	Stage IB	T2	6th	'--	'--	'--	'--	'--	'--	'--	'--	'--	'--	'--	not reported	'--	'--	'--	'--	'--	0	730	'--	'--
5d5cc436-6e57-4d23-a164-7f5153c2e666	TCGA-44-6778	TCGA-LUAD	59	'--	'--	'--	'--	-21725	'--	not reported	male	'--	'--	black or african american	Alive	'--	1948	'--	21725	'--	'--	'--	'--	MX	N0	Stage IA	T1	6th	'--	'--	'--	'--	'--	'--	'--	'--	'--	'--	'--	not reported	'--	'--	'--	'--	'--	0	1864	'--	'--
5d5cc436-6e57-4d23-a164-7f5153c2e666	TCGA-44-6778	TCGA-LUAD	59	'--	'--	'--	'--	-21725	'--	not reported	male	'--	'--	black or african american	Alive	'--	1948	'--	21725	'--	'--	'--	'--	MX	N0	Stage IA	T1	6th	'--	'--	'--	'--	'--	'--	'--	'--	'--	'--	'--	not reported	'--	'--	'--	'--	'--	0	1864	'--	'--
472337c2-a2fc-403a-8c17-69511193128b	TCGA-86-8056	TCGA-LUAD	63	'--	'--	'--	'--	-23369	'--	not hispanic or latino	female	'--	'--	white	Alive	'--	1948	'--	23369	'--	'--	'--	'--	M0	N0	Stage IIIA	T4	7th	'--	'--	'--	'--	'--	'--	'--	'--	'--	'--	'--	not reported	'--	'--	'--	'--	'--	0	139	'--	'--
472337c2-a2fc-403a-8c17-69511193128b	TCGA-86-8056	TCGA-LUAD	63	'--	'--	'--	'--	-23369	'--	not hispanic or latino	female	'--	'--	white	Alive	'--	1948	'--	23369	'--	'--	'--	'--	M0	N0	Stage IIIA	T4	7th	'--	'--	'--	'--	'--	'--	'--	'--	'--	'--	'--	not reported	'--	'--	'--	'--	'--	0	139	'--	'--
967d6548-5a84-4b7e-bc3f-2e522859fce6	TCGA-44-A47B	TCGA-LUAD	79	'--	'--	'--	'--	-28869	'--	not hispanic or latino	male	'--	'--	white	Alive	'--	1933	'--	28869	'--	'--	'--	'--	M0	N0	Stage IB	T2a	7th	'--	'--	'--	'--	'--	'--	'--	'--	'--	'--	'--	not reported	'--	'--	'--	'--	'--	0	287	'--	'--
967d6548-5a84-4b7e-bc3f-2e522859fce6	TCGA-44-A47B	TCGA-LUAD	79	'--	'--	'--	'--	-28869	'--	not hispanic or latino	male	'--	'--	white	Alive	'--	1933	'--	28869	'--	'--	'--	'--	M0	N0	Stage IB	T2a	7th	'--	'--	'--	'--	'--	'--	'--	'--	'--	'--	'--	not reported	'--	'--	'--	'--	'--	0	287	'--	'--
7782ceaa-da49-4232-8b3f-534971adaad8	TCGA-73-7499	TCGA-LUAD	81	'--	'--	'--	'--	-29683	1531	not hispanic or latino	female	'--	'--	white	Dead	'--	1929	'--	29683	'--	'--	'--	'--	M0	N0	Stage IB	T2a	7th	'--	'--	'--	'--	'--	'--	'--	'--	'--	'--	'--	not reported	'--	'--	'--	'--	'--	0	715	'--	'--
7782ceaa-da49-4232-8b3f-534971adaad8	TCGA-73-7499	TCGA-LUAD	81	'--	'--	'--	'--	-29683	1531	not hispanic or latino	female	'--	'--	white	Dead	'--	1929	'--	29683	'--	'--	'--	'--	M0	N0	Stage IB	T2a	7th	'--	'--	'--	'--	'--	'--	'--	'--	'--	'--	'--	not reported	'--	'--	'--	'--	'--	0	715	'--	'--
202e5df9-69f2-432c-a59d-cc5aa176e973	TCGA-55-8512	TCGA-LUAD	41	'--	'--	'--	'--	-15266	607	not hispanic or latino	male	'--	'--	white	Dead	'--	1971	'--	15266	'--	'--	'--	'--	M1b	N1	Stage IV	T1a	7th	'--	'--	'--	'--	'--	'--	'--	'--	'--	'--	'--	not reported	'--	'--	'--	'--	'--	0	3	'--	'--
202e5df9-69f2-432c-a59d-cc5aa176e973	TCGA-55-8512	TCGA-LUAD	41	'--	'--	'--	'--	-15266	607	not hispanic or latino	male	'--	'--	white	Dead	'--	1971	'--	15266	'--	'--	'--	'--	M1b	N1	Stage IV	T1a	7th	'--	'--	'--	'--	'--	'--	'--	'--	'--	'--	'--	not reported	'--	'--	'--	'--	'--	0	3	'--	'--
4d51ee44-e6f4-4bcb-be28-e9df54b39a8d	TCGA-55-8090	TCGA-LUAD	80	'--	'--	'--	'--	-29235	598	not hispanic or latino	male	'--	'--	white	Dead	'--	1931	'--	29235	'--	'--	'--	'--	M0	N0	Stage IA	T1a	7th	'--	'--	'--	'--	'--	'--	'--	'--	'--	'--	'--	not reported	'--	'--	'--	'--	'--	0	6	'--	'--
4d51ee44-e6f4-4bcb-be28-e9df54b39a8d	TCGA-55-8090	TCGA-LUAD	80	'--	'--	'--	'--	-29235	598	not hispanic or latino	male	'--	'--	white	Dead	'--	1931	'--	29235	'--	'--	'--	'--	M0	N0	Stage IA	T1a	7th	'--	'--	'--	'--	'--	'--	'--	'--	'--	'--	'--	not reported	'--	'--	'--	'--	'--	0	6	'--	'--
68b86559-38b2-41f2-b66e-c3c2b628b14d	TCGA-44-4112	TCGA-LUAD	60	'--	'--	'--	'--	-22106	808	not hispanic or latino	female	'--	'--	white	Dead	'--	1950	'--	22106	'--	'--	'--	'--	M0	N0	Stage IB	T2a	6th	'--	'--	'--	'--	'--	'--	'--	'--	'--	'--	'--	not reported	'--	'--	'--	'--	'--	0	722	'--	'--
68b86559-38b2-41f2-b66e-c3c2b628b14d	TCGA-44-4112	TCGA-LUAD	60	'--	'--	'--	'--	-22106	808	not hispanic or latino	female	'--	'--	white	Dead	'--	1950	'--	22106	'--	'--	'--	'--	M0	N0	Stage IB	T2a	6th	'--	'--	'--	'--	'--	'--	'--	'--	'--	'--	'--	not reported	'--	'--	'--	'--	'--	0	722	'--	'--
44adf4cb-2829-4153-80fd-a8b7ee0e654a	TCGA-35-4122	TCGA-LUAD	69	'--	'--	'--	'--	-25491	'--	not hispanic or latino	male	'--	'--	white	Alive	'--	1941	'--	25491	'--	'--	'--	'--	M0	N0	Stage IA	T1	7th	'--	'--	'--	'--	'--	'--	'--	'--	'--	'--	'--	not reported	'--	'--	'--	'--	'--	0	225	'--	'--
44adf4cb-2829-4153-80fd-a8b7ee0e654a	TCGA-35-4122	TCGA-LUAD	69	'--	'--	'--	'--	-25491	'--	not hispanic or latino	male	'--	'--	white	Alive	'--	1941	'--	25491	'--	'--	'--	'--	M0	N0	Stage IA	T1	7th	'--	'--	'--	'--	'--	'--	'--	'--	'--	'--	'--	not reported	'--	'--	'--	'--	'--	0	225	'--	'--
0fe909ea-d52c-4b71-816f-57f62d4a5744	TCGA-86-8054	TCGA-LUAD	61	'--	'--	'--	'--	-22584	'--	not hispanic or latino	male	'--	'--	white	Alive	'--	1950	'--	22584	'--	'--	'--	'--	M0	N1	Stage IIB	T2b	7th	'--	'--	'--	'--	'--	'--	'--	'--	'--	'--	'--	not reported	'--	'--	'--	'--	'--	0	1148	'--	'--
0fe909ea-d52c-4b71-816f-57f62d4a5744	TCGA-86-8054	TCGA-LUAD	61	'--	'--	'--	'--	-22584	'--	not hispanic or latino	male	'--	'--	white	Alive	'--	1950	'--	22584	'--	'--	'--	'--	M0	N1	Stage IIB	T2b	7th	'--	'--	'--	'--	'--	'--	'--	'--	'--	'--	'--	not reported	'--	'--	'--	'--	'--	0	1148	'--	'--
595fc3ad-f603-421b-b130-52f1f617050b	TCGA-NJ-A4YF	TCGA-LUAD	50	'--	'--	'--	'--	-18584	'--	not hispanic or latino	female	'--	'--	black or african american	Alive	'--	1957	'--	18584	'--	'--	'--	'--	M0	N0	Stage IA	T1	6th	'--	'--	'--	'--	'--	'--	'--	'--	'--	'--	'--	not reported	'--	'--	'--	'--	'--	0	2161	'--	'--
595fc3ad-f603-421b-b130-52f1f617050b	TCGA-NJ-A4YF	TCGA-LUAD	50	'--	'--	'--	'--	-18584	'--	not hispanic or latino	female	'--	'--	black or african american	Alive	'--	1957	'--	18584	'--	'--	'--	'--	M0	N0	Stage IA	T1	6th	'--	'--	'--	'--	'--	'--	'--	'--	'--	'--	'--	not reported	'--	'--	'--	'--	'--	0	2161	'--	'--
195a5afb-b79f-44d2-9d12-884487630c2b	TCGA-73-4676	TCGA-LUAD	45	'--	'--	'--	'--	-16746	281	not hispanic or latino	male	'--	'--	white	Dead	'--	1965	'--	16746	'--	'--	'--	'--	M0	N1	Stage IIA	T2a	7th	'--	'--	'--	'--	'--	'--	'--	'--	'--	'--	'--	not reported	'--	'--	'--	'--	'--	0	164	'--	'--
195a5afb-b79f-44d2-9d12-884487630c2b	TCGA-73-4676	TCGA-LUAD	45	'--	'--	'--	'--	-16746	281	not hispanic or latino	male	'--	'--	white	Dead	'--	1965	'--	16746	'--	'--	'--	'--	M0	N1	Stage IIA	T2a	7th	'--	'--	'--	'--	'--	'--	'--	'--	'--	'--	'--	not reported	'--	'--	'--	'--	'--	0	164	'--	'--
a391d49f-a822-460b-981c-6fbe1868ee38	TCGA-49-6743	TCGA-LUAD	81	'--	'--	'--	'--	-29807	'--	not reported	female	'--	'--	white	Alive	'--	1929	'--	29807	'--	'--	'--	'--	MX	N2	Stage IIIA	T1	7th	'--	'--	'--	'--	'--	'--	'--	'--	'--	'--	'--	not reported	'--	'--	'--	'--	'--	0	1621	'--	'--
a391d49f-a822-460b-981c-6fbe1868ee38	TCGA-49-6743	TCGA-LUAD	81	'--	'--	'--	'--	-29807	'--	not reported	female	'--	'--	white	Alive	'--	1929	'--	29807	'--	'--	'--	'--	MX	N2	Stage IIIA	T1	7th	'--	'--	'--	'--	'--	'--	'--	'--	'--	'--	'--	not reported	'--	'--	'--	'--	'--	0	1621	'--	'--
d288b69f-1e79-4429-8646-9994b7c54f8f	TCGA-78-7154	TCGA-LUAD	72	'--	'--	'--	'--	-26481	593	not reported	male	'--	'--	white	Dead	'--	1931	2004	26481	'--	'--	'--	'--	M0	N2	Stage IIIA	T3	6th	'--	'--	'--	'--	'--	'--	'--	'--	'--	'--	'--	not reported	'--	'--	'--	'--	'--	0	'--	'--	'--
d288b69f-1e79-4429-8646-9994b7c54f8f	TCGA-78-7154	TCGA-LUAD	72	'--	'--	'--	'--	-26481	593	not reported	male	'--	'--	white	Dead	'--	1931	2004	26481	'--	'--	'--	'--	M0	N2	Stage IIIA	T3	6th	'--	'--	'--	'--	'--	'--	'--	'--	'--	'--	'--	not reported	'--	'--	'--	'--	'--	0	'--	'--	'--
7be86a90-6da8-4c01-8a7a-bc5cfef9894f	TCGA-78-7539	TCGA-LUAD	75	'--	'--	'--	'--	-27445	'--	not reported	female	'--	'--	white	Alive	'--	1936	'--	27445	'--	'--	'--	'--	M0	N0	Stage IIA	T2b	7th	'--	'--	'--	'--	'--	'--	'--	'--	'--	'--	'--	not reported	'--	'--	'--	'--	'--	0	791	'--	'--
7be86a90-6da8-4c01-8a7a-bc5cfef9894f	TCGA-78-7539	TCGA-LUAD	75	'--	'--	'--	'--	-27445	'--	not reported	female	'--	'--	white	Alive	'--	1936	'--	27445	'--	'--	'--	'--	M0	N0	Stage IIA	T2b	7th	'--	'--	'--	'--	'--	'--	'--	'--	'--	'--	'--	not reported	'--	'--	'--	'--	'--	0	791	'--	'--
a244a99a-d7cc-4fb1-bc76-b66886481621	TCGA-05-4417	TCGA-LUAD	51	'--	'--	'--	'--	-18780	'--	not reported	female	'--	'--	not reported	Alive	'--	1957	'--	18780	'--	'--	'--	'--	M0	N0	Stage IB	T2	6th	'--	'--	'--	'--	'--	'--	'--	'--	'--	'--	'--	not reported	'--	'--	'--	'--	'--	0	455	'--	'--
a244a99a-d7cc-4fb1-bc76-b66886481621	TCGA-05-4417	TCGA-LUAD	51	'--	'--	'--	'--	-18780	'--	not reported	female	'--	'--	not reported	Alive	'--	1957	'--	18780	'--	'--	'--	'--	M0	N0	Stage IB	T2	6th	'--	'--	'--	'--	'--	'--	'--	'--	'--	'--	'--	not reported	'--	'--	'--	'--	'--	0	455	'--	'--
9582b436-145b-4f84-8f7f-8b39b8254cc1	TCGA-99-8033	TCGA-LUAD	74	'--	'--	'--	'--	-27342	656	not hispanic or latino	female	'--	'--	white	Dead	'--	1937	'--	27342	'--	'--	'--	'--	M1	NX	Stage IV	TX	7th	'--	'--	'--	'--	'--	'--	'--	'--	'--	'--	'--	not reported	'--	'--	'--	'--	'--	0	170	'--	'--
9582b436-145b-4f84-8f7f-8b39b8254cc1	TCGA-99-8033	TCGA-LUAD	74	'--	'--	'--	'--	-27342	656	not hispanic or latino	female	'--	'--	white	Dead	'--	1937	'--	27342	'--	'--	'--	'--	M1	NX	Stage IV	TX	7th	'--	'--	'--	'--	'--	'--	'--	'--	'--	'--	'--	not reported	'--	'--	'--	'--	'--	0	170	'--	'--
fd3fc273-c035-40ea-a459-ff4806f5d592	TCGA-64-5774	TCGA-LUAD	60	'--	'--	'--	'--	-22059	'--	not hispanic or latino	male	'--	'--	white	Alive	'--	1944	'--	22059	'--	'--	'--	'--	M0	N0	Stage IB	T2	6th	'--	'--	'--	'--	'--	'--	'--	'--	'--	'--	'--	not reported	'--	'--	'--	'--	'--	0	2676	'--	'--
fd3fc273-c035-40ea-a459-ff4806f5d592	TCGA-64-5774	TCGA-LUAD	60	'--	'--	'--	'--	-22059	'--	not hispanic or latino	male	'--	'--	white	Alive	'--	1944	'--	22059	'--	'--	'--	'--	M0	N0	Stage IB	T2	6th	'--	'--	'--	'--	'--	'--	'--	'--	'--	'--	'--	not reported	'--	'--	'--	'--	'--	0	2676	'--	'--
2f1a4b16-104c-40eb-8114-8245847bb716	TCGA-86-8585	TCGA-LUAD	57	'--	'--	'--	'--	-20918	'--	not hispanic or latino	male	'--	'--	white	Alive	'--	1955	'--	20918	'--	'--	'--	'--	M0	N0	Stage IB	T2a	7th	'--	'--	'--	'--	'--	'--	'--	'--	'--	'--	'--	not reported	'--	'--	'--	'--	'--	0	353	'--	'--
2f1a4b16-104c-40eb-8114-8245847bb716	TCGA-86-8585	TCGA-LUAD	57	'--	'--	'--	'--	-20918	'--	not hispanic or latino	male	'--	'--	white	Alive	'--	1955	'--	20918	'--	'--	'--	'--	M0	N0	Stage IB	T2a	7th	'--	'--	'--	'--	'--	'--	'--	'--	'--	'--	'--	not reported	'--	'--	'--	'--	'--	0	353	'--	'--
ccecce70-dd54-4c5b-bf9f-ca87d290cb00	TCGA-67-6216	TCGA-LUAD	57	'--	'--	'--	'--	-20967	'--	not hispanic or latino	female	'--	'--	white	Alive	'--	1953	'--	20967	'--	'--	'--	'--	M0	N0	Stage IA	T1a	7th	'--	'--	'--	'--	'--	'--	'--	'--	'--	'--	'--	not reported	'--	'--	'--	'--	'--	0	141	'--	'--
ccecce70-dd54-4c5b-bf9f-ca87d290cb00	TCGA-67-6216	TCGA-LUAD	57	'--	'--	'--	'--	-20967	'--	not hispanic or latino	female	'--	'--	white	Alive	'--	1953	'--	20967	'--	'--	'--	'--	M0	N0	Stage IA	T1a	7th	'--	'--	'--	'--	'--	'--	'--	'--	'--	'--	'--	not reported	'--	'--	'--	'--	'--	0	141	'--	'--
36470b30-a3b3-4d28-851b-918a7ff88011	TCGA-55-8096	TCGA-LUAD	67	'--	'--	'--	'--	-24684	719	not hispanic or latino	female	'--	'--	white	Dead	'--	1944	'--	24684	'--	'--	'--	'--	MX	N0	Stage IB	T2a	7th	'--	'--	'--	'--	'--	'--	'--	'--	'--	'--	'--	not reported	'--	'--	'--	'--	'--	0	47	'--	'--
36470b30-a3b3-4d28-851b-918a7ff88011	TCGA-55-8096	TCGA-LUAD	67	'--	'--	'--	'--	-24684	719	not hispanic or latino	female	'--	'--	white	Dead	'--	1944	'--	24684	'--	'--	'--	'--	MX	N0	Stage IB	T2a	7th	'--	'--	'--	'--	'--	'--	'--	'--	'--	'--	'--	not reported	'--	'--	'--	'--	'--	0	47	'--	'--
1c339545-c08a-4a77-b8e9-a7e49e53853f	TCGA-50-5944	TCGA-LUAD	69	'--	'--	'--	'--	-25440	'--	not reported	female	'--	'--	white	Alive	'--	1941	'--	25440	'--	'--	'--	'--	M0	N0	Stage IA	T1	7th	'--	'--	'--	'--	'--	'--	'--	'--	'--	'--	'--	not reported	'--	'--	'--	'--	'--	0	1750	'--	'--
1c339545-c08a-4a77-b8e9-a7e49e53853f	TCGA-50-5944	TCGA-LUAD	69	'--	'--	'--	'--	-25440	'--	not reported	female	'--	'--	white	Alive	'--	1941	'--	25440	'--	'--	'--	'--	M0	N0	Stage IA	T1	7th	'--	'--	'--	'--	'--	'--	'--	'--	'--	'--	'--	not reported	'--	'--	'--	'--	'--	0	1750	'--	'--
3434b91a-c05f-460f-a078-7b1bb6e7085d	TCGA-05-4382	TCGA-LUAD	68	'--	'--	'--	'--	-24868	'--	not reported	male	'--	'--	not reported	Alive	'--	1941	'--	24868	'--	'--	'--	'--	M0	N0	Stage IB	T2	6th	'--	'--	'--	'--	'--	'--	'--	'--	'--	'--	'--	not reported	'--	'--	'--	'--	'--	0	607	'--	'--
3434b91a-c05f-460f-a078-7b1bb6e7085d	TCGA-05-4382	TCGA-LUAD	68	'--	'--	'--	'--	-24868	'--	not reported	male	'--	'--	not reported	Alive	'--	1941	'--	24868	'--	'--	'--	'--	M0	N0	Stage IB	T2	6th	'--	'--	'--	'--	'--	'--	'--	'--	'--	'--	'--	not reported	'--	'--	'--	'--	'--	0	607	'--	'--
7f6455e8-fa3d-4452-acb2-8c9995073072	TCGA-44-7667	TCGA-LUAD	49	'--	'--	'--	'--	-18062	'--	not hispanic or latino	female	'--	'--	white	Alive	'--	1960	'--	18062	'--	'--	'--	'--	MX	N0	Stage IIB	T3	6th	'--	'--	'--	'--	'--	'--	'--	'--	'--	'--	'--	not reported	'--	'--	'--	'--	'--	0	1097	'--	'--
7f6455e8-fa3d-4452-acb2-8c9995073072	TCGA-44-7667	TCGA-LUAD	49	'--	'--	'--	'--	-18062	'--	not hispanic or latino	female	'--	'--	white	Alive	'--	1960	'--	18062	'--	'--	'--	'--	MX	N0	Stage IIB	T3	6th	'--	'--	'--	'--	'--	'--	'--	'--	'--	'--	'--	not reported	'--	'--	'--	'--	'--	0	1097	'--	'--
8e41153b-9faf-45c3-8397-8a428ef5c0d5	TCGA-55-7573	TCGA-LUAD	72	'--	'--	'--	'--	-26302	'--	not hispanic or latino	female	'--	'--	white	Alive	'--	1939	'--	26302	'--	'--	'--	'--	MX	N0	Stage IA	T1b	7th	'--	'--	'--	'--	'--	'--	'--	'--	'--	'--	'--	not reported	'--	'--	'--	'--	'--	0	487	'--	'--
8e41153b-9faf-45c3-8397-8a428ef5c0d5	TCGA-55-7573	TCGA-LUAD	72	'--	'--	'--	'--	-26302	'--	not hispanic or latino	female	'--	'--	white	Alive	'--	1939	'--	26302	'--	'--	'--	'--	MX	N0	Stage IA	T1b	7th	'--	'--	'--	'--	'--	'--	'--	'--	'--	'--	'--	not reported	'--	'--	'--	'--	'--	0	487	'--	'--
f462cfef-f60a-4d3e-b92d-b8d8f50b6bb3	TCGA-69-7978	TCGA-LUAD	59	'--	'--	'--	'--	-21785	'--	not hispanic or latino	male	'--	'--	white	Alive	'--	1952	'--	21785	'--	'--	'--	'--	MX	N1	Stage IIB	T2b	7th	'--	'--	'--	'--	'--	'--	'--	'--	'--	'--	'--	not reported	'--	'--	'--	'--	'--	0	134	'--	'--
f462cfef-f60a-4d3e-b92d-b8d8f50b6bb3	TCGA-69-7978	TCGA-LUAD	59	'--	'--	'--	'--	-21785	'--	not hispanic or latino	male	'--	'--	white	Alive	'--	1952	'--	21785	'--	'--	'--	'--	MX	N1	Stage IIB	T2b	7th	'--	'--	'--	'--	'--	'--	'--	'--	'--	'--	'--	not reported	'--	'--	'--	'--	'--	0	134	'--	'--
a214a959-3b21-4f25-a615-383cda7afdff	TCGA-55-8206	TCGA-LUAD	56	'--	'--	'--	'--	-20690	'--	not hispanic or latino	male	'--	'--	white	Alive	'--	1956	'--	20690	'--	'--	'--	'--	M0	N0	Stage IA	T1b	7th	'--	'--	'--	'--	'--	'--	'--	'--	'--	'--	'--	not reported	'--	'--	'--	'--	'--	0	888	'--	'--
a214a959-3b21-4f25-a615-383cda7afdff	TCGA-55-8206	TCGA-LUAD	56	'--	'--	'--	'--	-20690	'--	not hispanic or latino	male	'--	'--	white	Alive	'--	1956	'--	20690	'--	'--	'--	'--	M0	N0	Stage IA	T1b	7th	'--	'--	'--	'--	'--	'--	'--	'--	'--	'--	'--	not reported	'--	'--	'--	'--	'--	0	888	'--	'--
2c03141e-a0bd-4e8d-91e4-9744d139ccce	TCGA-NJ-A4YI	TCGA-LUAD	87	'--	'--	'--	'--	-31867	4	not reported	female	'--	'--	white	Dead	'--	1922	2009	31867	'--	'--	'--	'--	M0	N2	Stage IIIA	T2	6th	'--	'--	'--	'--	'--	'--	'--	'--	'--	'--	'--	not reported	'--	'--	'--	'--	'--	0	'--	'--	'--
2c03141e-a0bd-4e8d-91e4-9744d139ccce	TCGA-NJ-A4YI	TCGA-LUAD	87	'--	'--	'--	'--	-31867	4	not reported	female	'--	'--	white	Dead	'--	1922	2009	31867	'--	'--	'--	'--	M0	N2	Stage IIIA	T2	6th	'--	'--	'--	'--	'--	'--	'--	'--	'--	'--	'--	not reported	'--	'--	'--	'--	'--	0	'--	'--	'--
c4c1469d-752f-42b6-8686-714ad4a8ac97	TCGA-75-6206	TCGA-LUAD	'--	'--	'--	'--	'--	'--	'--	not reported	male	'--	'--	not reported	Alive	'--	'--	'--	'--	'--	'--	'--	'--	M0	N0	Stage IB	T2	6th	'--	'--	'--	'--	'--	'--	'--	'--	'--	'--	'--	not reported	'--	'--	'--	'--	'--	'--	2590	'--	'--
c4c1469d-752f-42b6-8686-714ad4a8ac97	TCGA-75-6206	TCGA-LUAD	'--	'--	'--	'--	'--	'--	'--	not reported	male	'--	'--	not reported	Alive	'--	'--	'--	'--	'--	'--	'--	'--	M0	N0	Stage IB	T2	6th	'--	'--	'--	'--	'--	'--	'--	'--	'--	'--	'--	not reported	'--	'--	'--	'--	'--	'--	2590	'--	'--
42432463-8e92-4f25-b72a-f03953527aa5	TCGA-O1-A52J	TCGA-LUAD	74	'--	'--	'--	'--	-27223	1798	not hispanic or latino	female	'--	'--	white	Dead	'--	1933	2011	27223	'--	'--	'--	'--	MX	N0	Stage IA	T1	6th	'--	'--	'--	'--	'--	'--	'--	'--	'--	'--	'--	not reported	'--	'--	'--	'--	'--	0	'--	'--	'--
42432463-8e92-4f25-b72a-f03953527aa5	TCGA-O1-A52J	TCGA-LUAD	74	'--	'--	'--	'--	-27223	1798	not hispanic or latino	female	'--	'--	white	Dead	'--	1933	2011	27223	'--	'--	'--	'--	MX	N0	Stage IA	T1	6th	'--	'--	'--	'--	'--	'--	'--	'--	'--	'--	'--	not reported	'--	'--	'--	'--	'--	0	'--	'--	'--
fe714ac0-f874-426a-924b-a2980232b5f7	TCGA-55-8616	TCGA-LUAD	58	'--	'--	'--	'--	-21225	'--	not hispanic or latino	female	'--	'--	white	Alive	'--	1954	'--	21225	'--	'--	'--	'--	M0	N0	Stage IB	T2a	7th	'--	'--	'--	'--	'--	'--	'--	'--	'--	'--	'--	not reported	'--	'--	'--	'--	'--	0	48	'--	'--
fe714ac0-f874-426a-924b-a2980232b5f7	TCGA-55-8616	TCGA-LUAD	58	'--	'--	'--	'--	-21225	'--	not hispanic or latino	female	'--	'--	white	Alive	'--	1954	'--	21225	'--	'--	'--	'--	M0	N0	Stage IB	T2a	7th	'--	'--	'--	'--	'--	'--	'--	'--	'--	'--	'--	not reported	'--	'--	'--	'--	'--	0	48	'--	'--
26a92e1b-08d8-45cd-af0c-eaf2514808a2	TCGA-L4-A4E6	TCGA-LUAD	67	'--	'--	'--	'--	-24631	'--	not hispanic or latino	male	'--	'--	white	Alive	'--	1945	'--	24631	'--	'--	'--	'--	M0	N0	Stage IA	T1	7th	'--	'--	'--	'--	'--	'--	'--	'--	'--	'--	'--	not reported	'--	'--	'--	'--	'--	0	435	'--	'--
26a92e1b-08d8-45cd-af0c-eaf2514808a2	TCGA-L4-A4E6	TCGA-LUAD	67	'--	'--	'--	'--	-24631	'--	not hispanic or latino	male	'--	'--	white	Alive	'--	1945	'--	24631	'--	'--	'--	'--	M0	N0	Stage IA	T1	7th	'--	'--	'--	'--	'--	'--	'--	'--	'--	'--	'--	not reported	'--	'--	'--	'--	'--	0	435	'--	'--
d721bfe0-90e3-415e-b9f3-1a270efa5fbb	TCGA-49-4488	TCGA-LUAD	74	'--	'--	'--	'--	-27332	869	not hispanic or latino	female	'--	'--	white	Dead	'--	1918	1994	27332	'--	'--	'--	'--	MX	N0	Stage IA	T1	3rd	'--	'--	'--	'--	'--	'--	'--	'--	'--	'--	'--	not reported	'--	'--	'--	'--	'--	0	'--	'--	'--
d721bfe0-90e3-415e-b9f3-1a270efa5fbb	TCGA-49-4488	TCGA-LUAD	74	'--	'--	'--	'--	-27332	869	not hispanic or latino	female	'--	'--	white	Dead	'--	1918	1994	27332	'--	'--	'--	'--	MX	N0	Stage IA	T1	3rd	'--	'--	'--	'--	'--	'--	'--	'--	'--	'--	'--	not reported	'--	'--	'--	'--	'--	0	'--	'--	'--
15f12d2c-b834-4bfc-b526-f03bf85bfe96	TCGA-MP-A4SW	TCGA-LUAD	53	'--	'--	'--	'--	-19640	1778	not reported	male	'--	'--	white	Dead	'--	1949	2006	19640	'--	'--	'--	'--	M0	N1	Stage IIB	T2	5th	'--	'--	'--	'--	'--	'--	'--	'--	'--	'--	'--	not reported	'--	'--	'--	'--	'--	0	'--	'--	'--
15f12d2c-b834-4bfc-b526-f03bf85bfe96	TCGA-MP-A4SW	TCGA-LUAD	53	'--	'--	'--	'--	-19640	1778	not reported	male	'--	'--	white	Dead	'--	1949	2006	19640	'--	'--	'--	'--	M0	N1	Stage IIB	T2	5th	'--	'--	'--	'--	'--	'--	'--	'--	'--	'--	'--	not reported	'--	'--	'--	'--	'--	0	'--	'--	'--
3199cfe5-3be3-43cd-a36b-5cf2c7a9929f	TCGA-50-5066	TCGA-LUAD	72	'--	'--	'--	'--	-26385	'--	not hispanic or latino	male	'--	'--	black or african american	Alive	'--	1937	'--	26385	'--	'--	'--	'--	M0	N0	Stage IB	T2	6th	'--	'--	'--	'--	'--	'--	'--	'--	'--	'--	'--	not reported	'--	'--	'--	'--	'--	0	1442	'--	'--
3199cfe5-3be3-43cd-a36b-5cf2c7a9929f	TCGA-50-5066	TCGA-LUAD	72	'--	'--	'--	'--	-26385	'--	not hispanic or latino	male	'--	'--	black or african american	Alive	'--	1937	'--	26385	'--	'--	'--	'--	M0	N0	Stage IB	T2	6th	'--	'--	'--	'--	'--	'--	'--	'--	'--	'--	'--	not reported	'--	'--	'--	'--	'--	0	1442	'--	'--
d6e274a0-6425-437b-bc07-1225be7808d5	TCGA-55-6969	TCGA-LUAD	52	'--	'--	'--	'--	-19270	'--	not reported	male	'--	'--	white	Alive	'--	1952	'--	19270	'--	'--	'--	'--	M0	N0	Stage IB	T2	6th	'--	'--	'--	'--	'--	'--	'--	'--	'--	'--	'--	not reported	'--	'--	'--	'--	'--	0	1239	'--	'--
d6e274a0-6425-437b-bc07-1225be7808d5	TCGA-55-6969	TCGA-LUAD	52	'--	'--	'--	'--	-19270	'--	not reported	male	'--	'--	white	Alive	'--	1952	'--	19270	'--	'--	'--	'--	M0	N0	Stage IB	T2	6th	'--	'--	'--	'--	'--	'--	'--	'--	'--	'--	'--	not reported	'--	'--	'--	'--	'--	0	1239	'--	'--
ac0d7a82-82cb-4aec-b859-e37375f3de8b	TCGA-97-8547	TCGA-LUAD	78	'--	'--	'--	'--	-28801	'--	not reported	female	'--	'--	not reported	Alive	'--	1934	'--	28801	'--	'--	'--	'--	MX	N2	Stage IIIA	T2a	7th	'--	'--	'--	'--	'--	'--	'--	'--	'--	'--	'--	not reported	'--	'--	'--	'--	'--	0	657	'--	'--
ac0d7a82-82cb-4aec-b859-e37375f3de8b	TCGA-97-8547	TCGA-LUAD	78	'--	'--	'--	'--	-28801	'--	not reported	female	'--	'--	not reported	Alive	'--	1934	'--	28801	'--	'--	'--	'--	MX	N2	Stage IIIA	T2a	7th	'--	'--	'--	'--	'--	'--	'--	'--	'--	'--	'--	not reported	'--	'--	'--	'--	'--	0	657	'--	'--
2de1ba51-eae1-4a54-b7cd-d6d739fdc39d	TCGA-78-7149	TCGA-LUAD	71	'--	'--	'--	'--	-26285	'--	not reported	male	'--	'--	white	Alive	'--	1931	'--	26285	'--	'--	'--	'--	M0	N0	Stage IIIB	T4	6th	'--	'--	'--	'--	'--	'--	'--	'--	'--	'--	'--	not reported	'--	'--	'--	'--	'--	0	3940	'--	'--
2de1ba51-eae1-4a54-b7cd-d6d739fdc39d	TCGA-78-7149	TCGA-LUAD	71	'--	'--	'--	'--	-26285	'--	not reported	male	'--	'--	white	Alive	'--	1931	'--	26285	'--	'--	'--	'--	M0	N0	Stage IIIB	T4	6th	'--	'--	'--	'--	'--	'--	'--	'--	'--	'--	'--	not reported	'--	'--	'--	'--	'--	0	3940	'--	'--
8e2aca86-7cba-4631-9f25-4d14219dbc6d	TCGA-86-A456	TCGA-LUAD	78	'--	'--	'--	'--	-28533	'--	not hispanic or latino	female	'--	'--	asian	Alive	'--	1934	'--	28533	'--	'--	'--	'--	M0	N0	Stage IA	T1a	7th	'--	'--	'--	'--	'--	'--	'--	'--	'--	'--	'--	not reported	'--	'--	'--	'--	'--	0	896	'--	'--
8e2aca86-7cba-4631-9f25-4d14219dbc6d	TCGA-86-A456	TCGA-LUAD	78	'--	'--	'--	'--	-28533	'--	not hispanic or latino	female	'--	'--	asian	Alive	'--	1934	'--	28533	'--	'--	'--	'--	M0	N0	Stage IA	T1a	7th	'--	'--	'--	'--	'--	'--	'--	'--	'--	'--	'--	not reported	'--	'--	'--	'--	'--	0	896	'--	'--
5813997a-d7dc-4f7c-8d4b-e979832168a9	TCGA-49-AAR3	TCGA-LUAD	69	'--	'--	'--	'--	-25469	'--	not hispanic or latino	male	'--	'--	black or african american	Alive	'--	1939	'--	25469	'--	'--	'--	'--	MX	N1	Stage IIB	T2	6th	'--	'--	'--	'--	'--	'--	'--	'--	'--	'--	'--	not reported	'--	'--	'--	'--	'--	0	1893	'--	'--
5813997a-d7dc-4f7c-8d4b-e979832168a9	TCGA-49-AAR3	TCGA-LUAD	69	'--	'--	'--	'--	-25469	'--	not hispanic or latino	male	'--	'--	black or african american	Alive	'--	1939	'--	25469	'--	'--	'--	'--	MX	N1	Stage IIB	T2	6th	'--	'--	'--	'--	'--	'--	'--	'--	'--	'--	'--	not reported	'--	'--	'--	'--	'--	0	1893	'--	'--
f0c94f68-bfd9-45cb-b4fd-8bb1ae4e9a2b	TCGA-69-8254	TCGA-LUAD	85	'--	'--	'--	'--	-31134	'--	not hispanic or latino	male	'--	'--	white	Alive	'--	1927	'--	31134	'--	'--	'--	'--	'--	'--	'--	T2b	7th	'--	'--	'--	'--	'--	'--	'--	'--	'--	'--	'--	not reported	'--	'--	'--	'--	'--	0	409	'--	'--
f0c94f68-bfd9-45cb-b4fd-8bb1ae4e9a2b	TCGA-69-8254	TCGA-LUAD	85	'--	'--	'--	'--	-31134	'--	not hispanic or latino	male	'--	'--	white	Alive	'--	1927	'--	31134	'--	'--	'--	'--	'--	'--	'--	T2b	7th	'--	'--	'--	'--	'--	'--	'--	'--	'--	'--	'--	not reported	'--	'--	'--	'--	'--	0	409	'--	'--
ef42ae4c-a108-468e-beed-437cf3cf2962	TCGA-50-5936	TCGA-LUAD	58	'--	'--	'--	'--	-21238	257	not hispanic or latino	male	'--	'--	white	Dead	'--	1949	2007	21238	'--	'--	'--	'--	M0	N2	Stage IIIA	T2	6th	'--	'--	'--	'--	'--	'--	'--	'--	'--	'--	'--	not reported	'--	'--	'--	'--	'--	0	'--	'--	'--
ef42ae4c-a108-468e-beed-437cf3cf2962	TCGA-50-5936	TCGA-LUAD	58	'--	'--	'--	'--	-21238	257	not hispanic or latino	male	'--	'--	white	Dead	'--	1949	2007	21238	'--	'--	'--	'--	M0	N2	Stage IIIA	T2	6th	'--	'--	'--	'--	'--	'--	'--	'--	'--	'--	'--	not reported	'--	'--	'--	'--	'--	0	'--	'--	'--
edf80622-aea2-4b50-bb69-691d6708aa83	TCGA-38-6178	TCGA-LUAD	70	'--	'--	'--	'--	-25593	'--	not hispanic or latino	female	'--	'--	white	Alive	'--	1940	'--	25593	'--	'--	'--	'--	'--	N2	Stage IIIA	T2b	'--	'--	'--	'--	'--	'--	'--	'--	'--	'--	'--	'--	not reported	'--	'--	'--	'--	'--	0	448	'--	'--
edf80622-aea2-4b50-bb69-691d6708aa83	TCGA-38-6178	TCGA-LUAD	70	'--	'--	'--	'--	-25593	'--	not hispanic or latino	female	'--	'--	white	Alive	'--	1940	'--	25593	'--	'--	'--	'--	'--	N2	Stage IIIA	T2b	'--	'--	'--	'--	'--	'--	'--	'--	'--	'--	'--	'--	not reported	'--	'--	'--	'--	'--	0	448	'--	'--
da345947-498b-4272-a231-a987ed4fe151	TCGA-44-A47G	TCGA-LUAD	73	'--	'--	'--	'--	-26800	'--	not hispanic or latino	female	'--	'--	white	Alive	'--	1939	'--	26800	'--	'--	'--	'--	M0	N0	Stage IA	T1	7th	'--	'--	'--	'--	'--	'--	'--	'--	'--	'--	'--	not reported	'--	'--	'--	'--	'--	0	351	'--	'--
da345947-498b-4272-a231-a987ed4fe151	TCGA-44-A47G	TCGA-LUAD	73	'--	'--	'--	'--	-26800	'--	not hispanic or latino	female	'--	'--	white	Alive	'--	1939	'--	26800	'--	'--	'--	'--	M0	N0	Stage IA	T1	7th	'--	'--	'--	'--	'--	'--	'--	'--	'--	'--	'--	not reported	'--	'--	'--	'--	'--	0	351	'--	'--
f063ddbb-1668-40df-9ec2-b0a23ca2c389	TCGA-55-6984	TCGA-LUAD	71	'--	'--	'--	'--	'--	760	not hispanic or latino	female	'--	'--	white	Dead	'--	1935	2008	'--	'--	'--	'--	'--	M0	N1	Stage IIB	T2	6th	'--	'--	'--	'--	'--	'--	'--	'--	'--	'--	'--	not reported	'--	'--	'--	'--	'--	0	'--	'--	'--
f063ddbb-1668-40df-9ec2-b0a23ca2c389	TCGA-55-6984	TCGA-LUAD	71	'--	'--	'--	'--	'--	760	not hispanic or latino	female	'--	'--	white	Dead	'--	1935	2008	'--	'--	'--	'--	'--	M0	N1	Stage IIB	T2	6th	'--	'--	'--	'--	'--	'--	'--	'--	'--	'--	'--	not reported	'--	'--	'--	'--	'--	0	'--	'--	'--
7eb540b4-8dd3-4382-a488-e48b1c7213b3	TCGA-50-7109	TCGA-LUAD	60	'--	'--	'--	'--	-21979	308	not hispanic or latino	male	'--	'--	white	Dead	'--	1951	'--	21979	'--	'--	'--	'--	M0	N0	Stage IA	T1	7th	'--	'--	'--	'--	'--	'--	'--	'--	'--	'--	'--	not reported	'--	'--	'--	'--	'--	0	255	'--	'--
7eb540b4-8dd3-4382-a488-e48b1c7213b3	TCGA-50-7109	TCGA-LUAD	60	'--	'--	'--	'--	-21979	308	not hispanic or latino	male	'--	'--	white	Dead	'--	1951	'--	21979	'--	'--	'--	'--	M0	N0	Stage IA	T1	7th	'--	'--	'--	'--	'--	'--	'--	'--	'--	'--	'--	not reported	'--	'--	'--	'--	'--	0	255	'--	'--
e0a19099-5d25-40df-ad73-6260df3a1b32	TCGA-05-5715	TCGA-LUAD	69	'--	'--	'--	'--	-25383	'--	not reported	female	'--	'--	not reported	Alive	'--	1941	'--	25383	'--	'--	'--	'--	M0	N0	Stage IB	T2a	7th	'--	'--	'--	'--	'--	'--	'--	'--	'--	'--	'--	not reported	'--	'--	'--	'--	'--	0	62	'--	'--
e0a19099-5d25-40df-ad73-6260df3a1b32	TCGA-05-5715	TCGA-LUAD	69	'--	'--	'--	'--	-25383	'--	not reported	female	'--	'--	not reported	Alive	'--	1941	'--	25383	'--	'--	'--	'--	M0	N0	Stage IB	T2a	7th	'--	'--	'--	'--	'--	'--	'--	'--	'--	'--	'--	not reported	'--	'--	'--	'--	'--	0	62	'--	'--
e51f717f-72e8-400e-9f35-fc5dc32fdf71	TCGA-80-5611	TCGA-LUAD	'--	'--	'--	'--	'--	'--	'--	not reported	male	'--	'--	not reported	Alive	'--	'--	'--	'--	'--	'--	'--	'--	M0	N0	Stage IB	T2	6th	'--	'--	'--	'--	'--	'--	'--	'--	'--	'--	'--	not reported	'--	'--	'--	'--	'--	'--	2595	'--	'--
e51f717f-72e8-400e-9f35-fc5dc32fdf71	TCGA-80-5611	TCGA-LUAD	'--	'--	'--	'--	'--	'--	'--	not reported	male	'--	'--	not reported	Alive	'--	'--	'--	'--	'--	'--	'--	'--	M0	N0	Stage IB	T2	6th	'--	'--	'--	'--	'--	'--	'--	'--	'--	'--	'--	not reported	'--	'--	'--	'--	'--	'--	2595	'--	'--
8cc6bcec-65df-46a9-a88c-09762a132857	TCGA-MP-A4SY	TCGA-LUAD	61	'--	'--	'--	'--	-22448	1501	not hispanic or latino	male	'--	'--	white	Dead	'--	1941	2006	22448	'--	'--	'--	'--	M0	N1	Stage IIB	T2	5th	'--	'--	'--	'--	'--	'--	'--	'--	'--	'--	'--	not reported	'--	'--	'--	'--	'--	0	'--	'--	'--
8cc6bcec-65df-46a9-a88c-09762a132857	TCGA-MP-A4SY	TCGA-LUAD	61	'--	'--	'--	'--	-22448	1501	not hispanic or latino	male	'--	'--	white	Dead	'--	1941	2006	22448	'--	'--	'--	'--	M0	N1	Stage IIB	T2	5th	'--	'--	'--	'--	'--	'--	'--	'--	'--	'--	'--	not reported	'--	'--	'--	'--	'--	0	'--	'--	'--
a65700c2-e58c-4fd4-aeb1-5686b8f4d212	TCGA-64-5815	TCGA-LUAD	74	'--	'--	'--	'--	-27280	'--	not hispanic or latino	male	'--	'--	white	Alive	'--	1935	'--	27280	'--	'--	'--	'--	M0	N1	Stage IIB	T2	6th	'--	'--	'--	'--	'--	'--	'--	'--	'--	'--	'--	not reported	'--	'--	'--	'--	'--	0	866	'--	'--
a65700c2-e58c-4fd4-aeb1-5686b8f4d212	TCGA-64-5815	TCGA-LUAD	74	'--	'--	'--	'--	-27280	'--	not hispanic or latino	male	'--	'--	white	Alive	'--	1935	'--	27280	'--	'--	'--	'--	M0	N1	Stage IIB	T2	6th	'--	'--	'--	'--	'--	'--	'--	'--	'--	'--	'--	not reported	'--	'--	'--	'--	'--	0	866	'--	'--
11c2e619-8aeb-4f86-b03b-78f9a8099263	TCGA-97-8179	TCGA-LUAD	72	'--	'--	'--	'--	-26305	'--	not hispanic or latino	male	'--	'--	white	Alive	'--	1940	'--	26305	'--	'--	'--	'--	M0	N0	Stage IA	T1a	7th	'--	'--	'--	'--	'--	'--	'--	'--	'--	'--	'--	not reported	'--	'--	'--	'--	'--	0	435	'--	'--
11c2e619-8aeb-4f86-b03b-78f9a8099263	TCGA-97-8179	TCGA-LUAD	72	'--	'--	'--	'--	-26305	'--	not hispanic or latino	male	'--	'--	white	Alive	'--	1940	'--	26305	'--	'--	'--	'--	M0	N0	Stage IA	T1a	7th	'--	'--	'--	'--	'--	'--	'--	'--	'--	'--	'--	not reported	'--	'--	'--	'--	'--	0	435	'--	'--
a905d275-9283-4fa6-bbbf-46019bd1bcb7	TCGA-78-8655	TCGA-LUAD	77	'--	'--	'--	'--	-28379	'--	not reported	female	'--	'--	not reported	Alive	'--	1926	'--	28379	'--	'--	'--	'--	M0	N0	Stage IA	T1	6th	'--	'--	'--	'--	'--	'--	'--	'--	'--	'--	'--	not reported	'--	'--	'--	'--	'--	0	2360	'--	'--
a905d275-9283-4fa6-bbbf-46019bd1bcb7	TCGA-78-8655	TCGA-LUAD	77	'--	'--	'--	'--	-28379	'--	not reported	female	'--	'--	not reported	Alive	'--	1926	'--	28379	'--	'--	'--	'--	M0	N0	Stage IA	T1	6th	'--	'--	'--	'--	'--	'--	'--	'--	'--	'--	'--	not reported	'--	'--	'--	'--	'--	0	2360	'--	'--
01e9888d-b5b9-48f1-8ba6-8a89af108a04	TCGA-NJ-A7XG	TCGA-LUAD	49	'--	'--	'--	'--	-18127	'--	not hispanic or latino	male	'--	'--	black or african american	Alive	'--	1964	'--	18127	'--	'--	'--	'--	M0	N1	Stage IIIA	T4	7th	'--	'--	'--	'--	'--	'--	'--	'--	'--	'--	'--	not reported	'--	'--	'--	'--	'--	0	617	'--	'--
01e9888d-b5b9-48f1-8ba6-8a89af108a04	TCGA-NJ-A7XG	TCGA-LUAD	49	'--	'--	'--	'--	-18127	'--	not hispanic or latino	male	'--	'--	black or african american	Alive	'--	1964	'--	18127	'--	'--	'--	'--	M0	N1	Stage IIIA	T4	7th	'--	'--	'--	'--	'--	'--	'--	'--	'--	'--	'--	not reported	'--	'--	'--	'--	'--	0	617	'--	'--
7a111b4f-46e9-4e34-8024-0b9fdc5cbcd8	TCGA-MP-A4TH	TCGA-LUAD	70	'--	'--	'--	'--	-25759	'--	not hispanic or latino	female	'--	'--	white	Alive	'--	1942	'--	25759	'--	'--	'--	'--	M0	N0	Stage IA	T1a	7th	'--	'--	'--	'--	'--	'--	'--	'--	'--	'--	'--	not reported	'--	'--	'--	'--	'--	0	741	'--	'--
7a111b4f-46e9-4e34-8024-0b9fdc5cbcd8	TCGA-MP-A4TH	TCGA-LUAD	70	'--	'--	'--	'--	-25759	'--	not hispanic or latino	female	'--	'--	white	Alive	'--	1942	'--	25759	'--	'--	'--	'--	M0	N0	Stage IA	T1a	7th	'--	'--	'--	'--	'--	'--	'--	'--	'--	'--	'--	not reported	'--	'--	'--	'--	'--	0	741	'--	'--
1b31cdb3-1837-49d6-a857-1830f8800299	TCGA-69-7763	TCGA-LUAD	69	'--	'--	'--	'--	-25316	'--	not hispanic or latino	male	'--	'--	white	Alive	'--	1941	'--	25316	'--	'--	'--	'--	M0	N0	Stage IA	T1b	7th	'--	'--	'--	'--	'--	'--	'--	'--	'--	'--	'--	not reported	'--	'--	'--	'--	'--	0	690	'--	'--
1b31cdb3-1837-49d6-a857-1830f8800299	TCGA-69-7763	TCGA-LUAD	69	'--	'--	'--	'--	-25316	'--	not hispanic or latino	male	'--	'--	white	Alive	'--	1941	'--	25316	'--	'--	'--	'--	M0	N0	Stage IA	T1b	7th	'--	'--	'--	'--	'--	'--	'--	'--	'--	'--	'--	not reported	'--	'--	'--	'--	'--	0	690	'--	'--
abd6647b-d2eb-404d-8283-443e92addf55	TCGA-55-7995	TCGA-LUAD	73	'--	'--	'--	'--	-26837	'--	not hispanic or latino	female	'--	'--	white	Alive	'--	1939	'--	26837	'--	'--	'--	'--	M0	N0	Stage IA	T1b	7th	'--	'--	'--	'--	'--	'--	'--	'--	'--	'--	'--	not reported	'--	'--	'--	'--	'--	0	889	'--	'--
abd6647b-d2eb-404d-8283-443e92addf55	TCGA-55-7995	TCGA-LUAD	73	'--	'--	'--	'--	-26837	'--	not hispanic or latino	female	'--	'--	white	Alive	'--	1939	'--	26837	'--	'--	'--	'--	M0	N0	Stage IA	T1b	7th	'--	'--	'--	'--	'--	'--	'--	'--	'--	'--	'--	not reported	'--	'--	'--	'--	'--	0	889	'--	'--
67fa3e41-c7c6-44c5-9e67-6bcb2715aacc	TCGA-69-A59K	TCGA-LUAD	60	'--	'--	'--	'--	-22093	'--	not hispanic or latino	female	'--	'--	black or african american	Alive	'--	1952	'--	22093	'--	'--	'--	'--	M0	N0	Stage IIB	T3	7th	'--	'--	'--	'--	'--	'--	'--	'--	'--	'--	'--	not reported	'--	'--	'--	'--	'--	0	591	'--	'--
67fa3e41-c7c6-44c5-9e67-6bcb2715aacc	TCGA-69-A59K	TCGA-LUAD	60	'--	'--	'--	'--	-22093	'--	not hispanic or latino	female	'--	'--	black or african american	Alive	'--	1952	'--	22093	'--	'--	'--	'--	M0	N0	Stage IIB	T3	7th	'--	'--	'--	'--	'--	'--	'--	'--	'--	'--	'--	not reported	'--	'--	'--	'--	'--	0	591	'--	'--
3e635902-5310-4406-8b4d-a238ce382639	TCGA-67-4679	TCGA-LUAD	69	'--	'--	'--	'--	-25202	'--	not hispanic or latino	male	'--	'--	white	Alive	'--	1940	'--	25202	'--	'--	'--	'--	M0	N0	'--	T3	'--	'--	'--	'--	'--	'--	'--	'--	'--	'--	'--	'--	not reported	'--	'--	'--	'--	'--	0	448	'--	'--
3e635902-5310-4406-8b4d-a238ce382639	TCGA-67-4679	TCGA-LUAD	69	'--	'--	'--	'--	-25202	'--	not hispanic or latino	male	'--	'--	white	Alive	'--	1940	'--	25202	'--	'--	'--	'--	M0	N0	'--	T3	'--	'--	'--	'--	'--	'--	'--	'--	'--	'--	'--	'--	not reported	'--	'--	'--	'--	'--	0	448	'--	'--
f3f024c2-52f1-400e-946c-398f5b72e6dc	TCGA-50-5941	TCGA-LUAD	55	'--	'--	'--	'--	-20350	'--	not reported	female	'--	'--	white	Alive	'--	1955	'--	20350	'--	'--	'--	'--	M0	N2	Stage IIIA	T2a	7th	'--	'--	'--	'--	'--	'--	'--	'--	'--	'--	'--	not reported	'--	'--	'--	'--	'--	0	1474	'--	'--
f3f024c2-52f1-400e-946c-398f5b72e6dc	TCGA-50-5941	TCGA-LUAD	55	'--	'--	'--	'--	-20350	'--	not reported	female	'--	'--	white	Alive	'--	1955	'--	20350	'--	'--	'--	'--	M0	N2	Stage IIIA	T2a	7th	'--	'--	'--	'--	'--	'--	'--	'--	'--	'--	'--	not reported	'--	'--	'--	'--	'--	0	1474	'--	'--
16d3c1c1-cf3a-44b6-b564-8ae5464b243d	TCGA-55-A48Z	TCGA-LUAD	60	'--	'--	'--	'--	-22056	'--	not hispanic or latino	female	'--	'--	white	Alive	'--	1952	'--	22056	'--	'--	'--	'--	MX	N3	Stage IIIB	T1a	7th	'--	'--	'--	'--	'--	'--	'--	'--	'--	'--	'--	not reported	'--	'--	'--	'--	'--	0	651	'--	'--
16d3c1c1-cf3a-44b6-b564-8ae5464b243d	TCGA-55-A48Z	TCGA-LUAD	60	'--	'--	'--	'--	-22056	'--	not hispanic or latino	female	'--	'--	white	Alive	'--	1952	'--	22056	'--	'--	'--	'--	MX	N3	Stage IIIB	T1a	7th	'--	'--	'--	'--	'--	'--	'--	'--	'--	'--	'--	not reported	'--	'--	'--	'--	'--	0	651	'--	'--
03c3409a-9d16-41d0-9e26-f9fc2547a4c8	TCGA-73-4677	TCGA-LUAD	74	'--	'--	'--	'--	-27381	38	not hispanic or latino	male	'--	'--	white	Dead	'--	1936	2010	27381	'--	'--	'--	'--	M0	N0	'--	T2a	'--	'--	'--	'--	'--	'--	'--	'--	'--	'--	'--	'--	not reported	'--	'--	'--	'--	'--	0	'--	'--	'--
03c3409a-9d16-41d0-9e26-f9fc2547a4c8	TCGA-73-4677	TCGA-LUAD	74	'--	'--	'--	'--	-27381	38	not hispanic or latino	male	'--	'--	white	Dead	'--	1936	2010	27381	'--	'--	'--	'--	M0	N0	'--	T2a	'--	'--	'--	'--	'--	'--	'--	'--	'--	'--	'--	'--	not reported	'--	'--	'--	'--	'--	0	'--	'--	'--
b8b5ed35-b299-4c1e-9226-5ca055dc7a43	TCGA-NJ-A55A	TCGA-LUAD	76	'--	'--	'--	'--	-28022	'--	not hispanic or latino	female	'--	'--	white	Alive	'--	1933	'--	28022	'--	'--	'--	'--	M0	N0	Stage IB	T2	6th	'--	'--	'--	'--	'--	'--	'--	'--	'--	'--	'--	not reported	'--	'--	'--	'--	'--	0	15	'--	'--
b8b5ed35-b299-4c1e-9226-5ca055dc7a43	TCGA-NJ-A55A	TCGA-LUAD	76	'--	'--	'--	'--	-28022	'--	not hispanic or latino	female	'--	'--	white	Alive	'--	1933	'--	28022	'--	'--	'--	'--	M0	N0	Stage IB	T2	6th	'--	'--	'--	'--	'--	'--	'--	'--	'--	'--	'--	not reported	'--	'--	'--	'--	'--	0	15	'--	'--
2483621a-4db3-41ab-aa33-b9427ea8a0af	TCGA-38-4631	TCGA-LUAD	72	'--	'--	'--	'--	-26538	354	not hispanic or latino	female	'--	'--	white	Dead	'--	1925	1997	26538	'--	'--	'--	'--	M0	N0	Stage IB	T2	'--	'--	'--	'--	'--	'--	'--	'--	'--	'--	'--	'--	not reported	'--	'--	'--	'--	'--	0	'--	'--	'--
2483621a-4db3-41ab-aa33-b9427ea8a0af	TCGA-38-4631	TCGA-LUAD	72	'--	'--	'--	'--	-26538	354	not hispanic or latino	female	'--	'--	white	Dead	'--	1925	1997	26538	'--	'--	'--	'--	M0	N0	Stage IB	T2	'--	'--	'--	'--	'--	'--	'--	'--	'--	'--	'--	'--	not reported	'--	'--	'--	'--	'--	0	'--	'--	'--
cc68632c-b1e3-491b-b562-9468e2d1c101	TCGA-86-7713	TCGA-LUAD	70	'--	'--	'--	'--	-25791	'--	not hispanic or latino	male	'--	'--	white	Alive	'--	1941	'--	25791	'--	'--	'--	'--	M0	N0	Stage IIA	T2b	7th	'--	'--	'--	'--	'--	'--	'--	'--	'--	'--	'--	not reported	'--	'--	'--	'--	'--	0	1157	'--	'--
cc68632c-b1e3-491b-b562-9468e2d1c101	TCGA-86-7713	TCGA-LUAD	70	'--	'--	'--	'--	-25791	'--	not hispanic or latino	male	'--	'--	white	Alive	'--	1941	'--	25791	'--	'--	'--	'--	M0	N0	Stage IIA	T2b	7th	'--	'--	'--	'--	'--	'--	'--	'--	'--	'--	'--	not reported	'--	'--	'--	'--	'--	0	1157	'--	'--
996a0070-e9bf-4601-8ef7-60212108258d	TCGA-55-5899	TCGA-LUAD	58	'--	'--	'--	'--	'--	'--	not hispanic or latino	male	'--	'--	white	Alive	'--	1952	'--	'--	'--	'--	'--	'--	M0	N1	'--	T1a	7th	'--	'--	'--	'--	'--	'--	'--	'--	'--	'--	'--	not reported	'--	'--	'--	'--	'--	0	930	'--	'--
996a0070-e9bf-4601-8ef7-60212108258d	TCGA-55-5899	TCGA-LUAD	58	'--	'--	'--	'--	'--	'--	not hispanic or latino	male	'--	'--	white	Alive	'--	1952	'--	'--	'--	'--	'--	'--	M0	N1	'--	T1a	7th	'--	'--	'--	'--	'--	'--	'--	'--	'--	'--	'--	not reported	'--	'--	'--	'--	'--	0	930	'--	'--
12c27db5-db2f-48dc-a2ca-9557b951f43e	TCGA-97-8176	TCGA-LUAD	63	'--	'--	'--	'--	-23170	468	not hispanic or latino	male	'--	'--	white	Dead	'--	1949	'--	23170	'--	'--	'--	'--	M0	N1	Stage IIIA	T3	7th	'--	'--	'--	'--	'--	'--	'--	'--	'--	'--	'--	not reported	'--	'--	'--	'--	'--	0	252	'--	'--
12c27db5-db2f-48dc-a2ca-9557b951f43e	TCGA-97-8176	TCGA-LUAD	63	'--	'--	'--	'--	-23170	468	not hispanic or latino	male	'--	'--	white	Dead	'--	1949	'--	23170	'--	'--	'--	'--	M0	N1	Stage IIIA	T3	7th	'--	'--	'--	'--	'--	'--	'--	'--	'--	'--	'--	not reported	'--	'--	'--	'--	'--	0	252	'--	'--
98ef41fa-3015-445a-bbdc-984361c911f7	TCGA-49-AARN	TCGA-LUAD	56	'--	'--	'--	'--	-20605	1135	not hispanic or latino	female	'--	'--	black or african american	Dead	'--	1944	2003	20605	'--	'--	'--	'--	MX	N0	Stage IA	T1	5th	'--	'--	'--	'--	'--	'--	'--	'--	'--	'--	'--	not reported	'--	'--	'--	'--	'--	0	'--	'--	'--
98ef41fa-3015-445a-bbdc-984361c911f7	TCGA-49-AARN	TCGA-LUAD	56	'--	'--	'--	'--	-20605	1135	not hispanic or latino	female	'--	'--	black or african american	Dead	'--	1944	2003	20605	'--	'--	'--	'--	MX	N0	Stage IA	T1	5th	'--	'--	'--	'--	'--	'--	'--	'--	'--	'--	'--	not reported	'--	'--	'--	'--	'--	0	'--	'--	'--
3daebe75-c6df-478e-8a4c-11186fd5ead9	TCGA-93-A4JO	TCGA-LUAD	70	'--	'--	'--	'--	-25898	33	not hispanic or latino	male	'--	'--	white	Dead	'--	1942	2012	25898	'--	'--	'--	'--	MX	N0	Stage IA	T1a	7th	'--	'--	'--	'--	'--	'--	'--	'--	'--	'--	'--	not reported	'--	'--	'--	'--	'--	0	'--	'--	'--
3daebe75-c6df-478e-8a4c-11186fd5ead9	TCGA-93-A4JO	TCGA-LUAD	70	'--	'--	'--	'--	-25898	33	not hispanic or latino	male	'--	'--	white	Dead	'--	1942	2012	25898	'--	'--	'--	'--	MX	N0	Stage IA	T1a	7th	'--	'--	'--	'--	'--	'--	'--	'--	'--	'--	'--	not reported	'--	'--	'--	'--	'--	0	'--	'--	'--
e1c55bac-bb41-4964-add5-ecd6ba04b58d	TCGA-50-5051	TCGA-LUAD	42	'--	'--	'--	'--	-15585	478	not hispanic or latino	female	'--	'--	white	Dead	'--	1965	'--	15585	'--	'--	'--	'--	M0	N2	Stage IIIA	T2	6th	'--	'--	'--	'--	'--	'--	'--	'--	'--	'--	'--	not reported	'--	'--	'--	'--	'--	0	455	'--	'--
e1c55bac-bb41-4964-add5-ecd6ba04b58d	TCGA-50-5051	TCGA-LUAD	42	'--	'--	'--	'--	-15585	478	not hispanic or latino	female	'--	'--	white	Dead	'--	1965	'--	15585	'--	'--	'--	'--	M0	N2	Stage IIIA	T2	6th	'--	'--	'--	'--	'--	'--	'--	'--	'--	'--	'--	not reported	'--	'--	'--	'--	'--	0	455	'--	'--
d7ae8efb-aa4d-4807-9772-55b0a28ccd5c	TCGA-62-A46O	TCGA-LUAD	65	'--	'--	'--	'--	-24050	1454	not hispanic or latino	female	'--	'--	white	Dead	'--	1941	2009	24050	'--	'--	'--	'--	M0	N0	Stage IB	T2	6th	'--	'--	'--	'--	'--	'--	'--	'--	'--	'--	'--	not reported	'--	'--	'--	'--	'--	0	'--	'--	'--
d7ae8efb-aa4d-4807-9772-55b0a28ccd5c	TCGA-62-A46O	TCGA-LUAD	65	'--	'--	'--	'--	-24050	1454	not hispanic or latino	female	'--	'--	white	Dead	'--	1941	2009	24050	'--	'--	'--	'--	M0	N0	Stage IB	T2	6th	'--	'--	'--	'--	'--	'--	'--	'--	'--	'--	'--	not reported	'--	'--	'--	'--	'--	0	'--	'--	'--
0c0b610e-fe4c-406d-a5ed-5cc3b11dabf5	TCGA-44-6146	TCGA-LUAD	64	'--	'--	'--	'--	-23378	'--	not hispanic or latino	male	'--	'--	white	Alive	'--	1946	'--	23378	'--	'--	'--	'--	M0	N0	Stage IIB	T3	7th	'--	'--	'--	'--	'--	'--	'--	'--	'--	'--	'--	not reported	'--	'--	'--	'--	'--	0	728	'--	'--
0c0b610e-fe4c-406d-a5ed-5cc3b11dabf5	TCGA-44-6146	TCGA-LUAD	64	'--	'--	'--	'--	-23378	'--	not hispanic or latino	male	'--	'--	white	Alive	'--	1946	'--	23378	'--	'--	'--	'--	M0	N0	Stage IIB	T3	7th	'--	'--	'--	'--	'--	'--	'--	'--	'--	'--	'--	not reported	'--	'--	'--	'--	'--	0	728	'--	'--
562a562b-ca03-44ac-b282-b51b457d8dae	TCGA-62-A46Y	TCGA-LUAD	70	'--	'--	'--	'--	-25905	414	not hispanic or latino	female	'--	'--	white	Dead	'--	1938	2009	25905	'--	'--	'--	'--	M0	N2	Stage IIIA	T2	6th	'--	'--	'--	'--	'--	'--	'--	'--	'--	'--	'--	not reported	'--	'--	'--	'--	'--	0	'--	'--	'--
562a562b-ca03-44ac-b282-b51b457d8dae	TCGA-62-A46Y	TCGA-LUAD	70	'--	'--	'--	'--	-25905	414	not hispanic or latino	female	'--	'--	white	Dead	'--	1938	2009	25905	'--	'--	'--	'--	M0	N2	Stage IIIA	T2	6th	'--	'--	'--	'--	'--	'--	'--	'--	'--	'--	'--	not reported	'--	'--	'--	'--	'--	0	'--	'--	'--
37884d39-64e8-4242-b6bd-4c0a1daa21cd	TCGA-71-8520	TCGA-LUAD	60	'--	'--	'--	'--	-21921	210	not hispanic or latino	female	'--	'--	asian	Dead	'--	1951	'--	21921	'--	'--	'--	'--	M0	N0	Stage IB	T2	7th	'--	'--	'--	'--	'--	'--	'--	'--	'--	'--	'--	not reported	'--	'--	'--	'--	'--	0	3	'--	'--
37884d39-64e8-4242-b6bd-4c0a1daa21cd	TCGA-71-8520	TCGA-LUAD	60	'--	'--	'--	'--	-21921	210	not hispanic or latino	female	'--	'--	asian	Dead	'--	1951	'--	21921	'--	'--	'--	'--	M0	N0	Stage IB	T2	7th	'--	'--	'--	'--	'--	'--	'--	'--	'--	'--	'--	not reported	'--	'--	'--	'--	'--	0	3	'--	'--
2a43e61e-2151-4c5a-b062-74ce9dfd8d4a	TCGA-L9-A5IP	TCGA-LUAD	40	'--	'--	'--	'--	-14681	58	not hispanic or latino	female	'--	'--	black or african american	Dead	'--	1972	2012	14681	'--	'--	'--	'--	M1b	N2	Stage IV	T3	7th	'--	'--	'--	'--	'--	'--	'--	'--	'--	'--	'--	not reported	'--	'--	'--	'--	'--	0	'--	'--	'--
2a43e61e-2151-4c5a-b062-74ce9dfd8d4a	TCGA-L9-A5IP	TCGA-LUAD	40	'--	'--	'--	'--	-14681	58	not hispanic or latino	female	'--	'--	black or african american	Dead	'--	1972	2012	14681	'--	'--	'--	'--	M1b	N2	Stage IV	T3	7th	'--	'--	'--	'--	'--	'--	'--	'--	'--	'--	'--	not reported	'--	'--	'--	'--	'--	0	'--	'--	'--
ddeacccf-0953-4952-8a4e-c2617f2e7bcc	TCGA-44-5645	TCGA-LUAD	61	'--	'--	'--	'--	-22471	'--	not hispanic or latino	female	'--	'--	black or african american	Alive	'--	1949	'--	22471	'--	'--	'--	'--	'--	NX	Stage IA	T1	7th	'--	'--	'--	'--	'--	'--	'--	'--	'--	'--	'--	not reported	'--	'--	'--	'--	'--	0	852	'--	'--
ddeacccf-0953-4952-8a4e-c2617f2e7bcc	TCGA-44-5645	TCGA-LUAD	61	'--	'--	'--	'--	-22471	'--	not hispanic or latino	female	'--	'--	black or african american	Alive	'--	1949	'--	22471	'--	'--	'--	'--	'--	NX	Stage IA	T1	7th	'--	'--	'--	'--	'--	'--	'--	'--	'--	'--	'--	not reported	'--	'--	'--	'--	'--	0	852	'--	'--
8609edfc-119d-4d63-9188-c86aabd5ca52	TCGA-86-8076	TCGA-LUAD	42	'--	'--	'--	'--	-15605	'--	not hispanic or latino	male	'--	'--	white	Alive	'--	1969	'--	15605	'--	'--	'--	'--	M0	N0	Stage IA	T1	7th	'--	'--	'--	'--	'--	'--	'--	'--	'--	'--	'--	not reported	'--	'--	'--	'--	'--	0	993	'--	'--
8609edfc-119d-4d63-9188-c86aabd5ca52	TCGA-86-8076	TCGA-LUAD	42	'--	'--	'--	'--	-15605	'--	not hispanic or latino	male	'--	'--	white	Alive	'--	1969	'--	15605	'--	'--	'--	'--	M0	N0	Stage IA	T1	7th	'--	'--	'--	'--	'--	'--	'--	'--	'--	'--	'--	not reported	'--	'--	'--	'--	'--	0	993	'--	'--
f327dea0-2d30-482f-809c-76a148a749b7	TCGA-MP-A4TI	TCGA-LUAD	72	'--	'--	'--	'--	-26565	429	not hispanic or latino	male	'--	'--	white	Dead	'--	1938	2011	26565	'--	'--	'--	'--	M0	N1	Stage IIA	T2a	7th	'--	'--	'--	'--	'--	'--	'--	'--	'--	'--	'--	not reported	'--	'--	'--	'--	'--	0	'--	'--	'--
f327dea0-2d30-482f-809c-76a148a749b7	TCGA-MP-A4TI	TCGA-LUAD	72	'--	'--	'--	'--	-26565	429	not hispanic or latino	male	'--	'--	white	Dead	'--	1938	2011	26565	'--	'--	'--	'--	M0	N1	Stage IIA	T2a	7th	'--	'--	'--	'--	'--	'--	'--	'--	'--	'--	'--	not reported	'--	'--	'--	'--	'--	0	'--	'--	'--
e21e2af3-dc71-41fa-94ba-7a7929f47d90	TCGA-J2-A4AG	TCGA-LUAD	66	'--	'--	'--	'--	-24224	'--	not hispanic or latino	female	'--	'--	white	Alive	'--	1946	'--	24224	'--	'--	'--	'--	MX	N0	Stage IA	T1b	7th	'--	'--	'--	'--	'--	'--	'--	'--	'--	'--	'--	not reported	'--	'--	'--	'--	'--	0	988	'--	'--
e21e2af3-dc71-41fa-94ba-7a7929f47d90	TCGA-J2-A4AG	TCGA-LUAD	66	'--	'--	'--	'--	-24224	'--	not hispanic or latino	female	'--	'--	white	Alive	'--	1946	'--	24224	'--	'--	'--	'--	MX	N0	Stage IA	T1b	7th	'--	'--	'--	'--	'--	'--	'--	'--	'--	'--	'--	not reported	'--	'--	'--	'--	'--	0	988	'--	'--
d344dae0-adf4-4697-b703-7690c13d8331	TCGA-95-A4VK	TCGA-LUAD	74	'--	'--	'--	'--	-27040	'--	not hispanic or latino	female	'--	'--	white	Alive	'--	1938	'--	27040	'--	'--	'--	'--	M0	N2	Stage IIIA	T2b	7th	'--	'--	'--	'--	'--	'--	'--	'--	'--	'--	'--	not reported	'--	'--	'--	'--	'--	0	651	'--	'--
d344dae0-adf4-4697-b703-7690c13d8331	TCGA-95-A4VK	TCGA-LUAD	74	'--	'--	'--	'--	-27040	'--	not hispanic or latino	female	'--	'--	white	Alive	'--	1938	'--	27040	'--	'--	'--	'--	M0	N2	Stage IIIA	T2b	7th	'--	'--	'--	'--	'--	'--	'--	'--	'--	'--	'--	not reported	'--	'--	'--	'--	'--	0	651	'--	'--
2efc156c-464a-4c2f-a854-39fefe32081c	TCGA-55-6987	TCGA-LUAD	77	'--	'--	'--	'--	-28382	'--	not hispanic or latino	male	'--	'--	white	Alive	'--	1929	'--	28382	'--	'--	'--	'--	M0	N0	Stage IA	T1	6th	'--	'--	'--	'--	'--	'--	'--	'--	'--	'--	'--	not reported	'--	'--	'--	'--	'--	0	2137	'--	'--
2efc156c-464a-4c2f-a854-39fefe32081c	TCGA-55-6987	TCGA-LUAD	77	'--	'--	'--	'--	-28382	'--	not hispanic or latino	male	'--	'--	white	Alive	'--	1929	'--	28382	'--	'--	'--	'--	M0	N0	Stage IA	T1	6th	'--	'--	'--	'--	'--	'--	'--	'--	'--	'--	'--	not reported	'--	'--	'--	'--	'--	0	2137	'--	'--
05534064-8b43-4c82-95da-70fd83bd6560	TCGA-78-7540	TCGA-LUAD	66	'--	'--	'--	'--	-24440	1197	not reported	female	'--	'--	white	Dead	'--	1933	'--	24440	'--	'--	'--	'--	M0	N0	Stage IB	T2	6th	'--	'--	'--	'--	'--	'--	'--	'--	'--	'--	'--	not reported	'--	'--	'--	'--	'--	0	881	'--	'--
05534064-8b43-4c82-95da-70fd83bd6560	TCGA-78-7540	TCGA-LUAD	66	'--	'--	'--	'--	-24440	1197	not reported	female	'--	'--	white	Dead	'--	1933	'--	24440	'--	'--	'--	'--	M0	N0	Stage IB	T2	6th	'--	'--	'--	'--	'--	'--	'--	'--	'--	'--	'--	not reported	'--	'--	'--	'--	'--	0	881	'--	'--
e0acafdd-06d0-48a6-bd68-577ef666a419	TCGA-95-7947	TCGA-LUAD	67	'--	'--	'--	'--	-24752	'--	not hispanic or latino	male	'--	'--	white	Alive	'--	1944	'--	24752	'--	'--	'--	'--	M0	N0	Stage IA	T1a	7th	'--	'--	'--	'--	'--	'--	'--	'--	'--	'--	'--	not reported	'--	'--	'--	'--	'--	0	477	'--	'--
e0acafdd-06d0-48a6-bd68-577ef666a419	TCGA-95-7947	TCGA-LUAD	67	'--	'--	'--	'--	-24752	'--	not hispanic or latino	male	'--	'--	white	Alive	'--	1944	'--	24752	'--	'--	'--	'--	M0	N0	Stage IA	T1a	7th	'--	'--	'--	'--	'--	'--	'--	'--	'--	'--	'--	not reported	'--	'--	'--	'--	'--	0	477	'--	'--
3e1df30f-744a-41e9-a169-7dbbff66622e	TCGA-69-7974	TCGA-LUAD	54	'--	'--	'--	'--	-20021	'--	not hispanic or latino	female	'--	'--	white	Alive	'--	1957	'--	20021	'--	'--	'--	'--	MX	N2	Stage IIIA	T2a	7th	'--	'--	'--	'--	'--	'--	'--	'--	'--	'--	'--	not reported	'--	'--	'--	'--	'--	0	184	'--	'--
3e1df30f-744a-41e9-a169-7dbbff66622e	TCGA-69-7974	TCGA-LUAD	54	'--	'--	'--	'--	-20021	'--	not hispanic or latino	female	'--	'--	white	Alive	'--	1957	'--	20021	'--	'--	'--	'--	MX	N2	Stage IIIA	T2a	7th	'--	'--	'--	'--	'--	'--	'--	'--	'--	'--	'--	not reported	'--	'--	'--	'--	'--	0	184	'--	'--
e10568fe-0436-43f2-9f0f-48f9903868c4	TCGA-50-6593	TCGA-LUAD	49	'--	'--	'--	'--	-18152	336	not hispanic or latino	female	'--	'--	white	Dead	'--	1959	2008	18152	'--	'--	'--	'--	M0	N2	Stage IIIA	T1	6th	'--	'--	'--	'--	'--	'--	'--	'--	'--	'--	'--	not reported	'--	'--	'--	'--	'--	0	'--	'--	'--
e10568fe-0436-43f2-9f0f-48f9903868c4	TCGA-50-6593	TCGA-LUAD	49	'--	'--	'--	'--	-18152	336	not hispanic or latino	female	'--	'--	white	Dead	'--	1959	2008	18152	'--	'--	'--	'--	M0	N2	Stage IIIA	T1	6th	'--	'--	'--	'--	'--	'--	'--	'--	'--	'--	'--	not reported	'--	'--	'--	'--	'--	0	'--	'--	'--
8b119d1c-6d21-4bbd-8a00-12da7b97d6c4	TCGA-05-5420	TCGA-LUAD	67	'--	'--	'--	'--	-24472	'--	not reported	male	'--	'--	not reported	Alive	'--	1941	'--	24472	'--	'--	'--	'--	M0	N2	Stage IIIA	T2	6th	'--	'--	'--	'--	'--	'--	'--	'--	'--	'--	'--	not reported	'--	'--	'--	'--	'--	0	457	'--	'--
8b119d1c-6d21-4bbd-8a00-12da7b97d6c4	TCGA-05-5420	TCGA-LUAD	67	'--	'--	'--	'--	-24472	'--	not reported	male	'--	'--	not reported	Alive	'--	1941	'--	24472	'--	'--	'--	'--	M0	N2	Stage IIIA	T2	6th	'--	'--	'--	'--	'--	'--	'--	'--	'--	'--	'--	not reported	'--	'--	'--	'--	'--	0	457	'--	'--
488646a1-0bdb-45f8-8c30-bef006924511	TCGA-75-7027	TCGA-LUAD	'--	'--	'--	'--	'--	'--	'--	not reported	male	'--	'--	not reported	Alive	'--	'--	'--	'--	'--	'--	'--	'--	M0	N0	Stage IB	T2	6th	'--	'--	'--	'--	'--	'--	'--	'--	'--	'--	'--	not reported	'--	'--	'--	'--	'--	'--	3059	'--	'--
488646a1-0bdb-45f8-8c30-bef006924511	TCGA-75-7027	TCGA-LUAD	'--	'--	'--	'--	'--	'--	'--	not reported	male	'--	'--	not reported	Alive	'--	'--	'--	'--	'--	'--	'--	'--	M0	N0	Stage IB	T2	6th	'--	'--	'--	'--	'--	'--	'--	'--	'--	'--	'--	not reported	'--	'--	'--	'--	'--	'--	3059	'--	'--
96dfa373-4597-49a5-942e-d9b4dc5d28fc	TCGA-49-AAQV	TCGA-LUAD	63	'--	'--	'--	'--	-23370	677	not hispanic or latino	female	'--	'--	black or african american	Dead	'--	1949	2013	23370	'--	'--	'--	'--	MX	N1	Stage II	T1	7th	'--	'--	'--	'--	'--	'--	'--	'--	'--	'--	'--	not reported	'--	'--	'--	'--	'--	0	'--	'--	'--
96dfa373-4597-49a5-942e-d9b4dc5d28fc	TCGA-49-AAQV	TCGA-LUAD	63	'--	'--	'--	'--	-23370	677	not hispanic or latino	female	'--	'--	black or african american	Dead	'--	1949	2013	23370	'--	'--	'--	'--	MX	N1	Stage II	T1	7th	'--	'--	'--	'--	'--	'--	'--	'--	'--	'--	'--	not reported	'--	'--	'--	'--	'--	0	'--	'--	'--
243c6fd6-5516-46e5-bcef-292d93d7b7d3	TCGA-69-7764	TCGA-LUAD	75	'--	'--	'--	'--	-27693	'--	not hispanic or latino	male	'--	'--	white	Alive	'--	1935	'--	27693	'--	'--	'--	'--	M0	N0	Stage IA	T1b	7th	'--	'--	'--	'--	'--	'--	'--	'--	'--	'--	'--	not reported	'--	'--	'--	'--	'--	0	414	'--	'--
243c6fd6-5516-46e5-bcef-292d93d7b7d3	TCGA-69-7764	TCGA-LUAD	75	'--	'--	'--	'--	-27693	'--	not hispanic or latino	male	'--	'--	white	Alive	'--	1935	'--	27693	'--	'--	'--	'--	M0	N0	Stage IA	T1b	7th	'--	'--	'--	'--	'--	'--	'--	'--	'--	'--	'--	not reported	'--	'--	'--	'--	'--	0	414	'--	'--
30f276a8-3a4b-4de8-aea0-7f605d100401	TCGA-93-A4JP	TCGA-LUAD	64	'--	'--	'--	'--	-23620	'--	not hispanic or latino	male	'--	'--	asian	Alive	'--	1948	'--	23620	'--	'--	'--	'--	M1b	NX	Stage IV	TX	7th	'--	'--	'--	'--	'--	'--	'--	'--	'--	'--	'--	not reported	'--	'--	'--	'--	'--	0	578	'--	'--
30f276a8-3a4b-4de8-aea0-7f605d100401	TCGA-93-A4JP	TCGA-LUAD	64	'--	'--	'--	'--	-23620	'--	not hispanic or latino	male	'--	'--	asian	Alive	'--	1948	'--	23620	'--	'--	'--	'--	M1b	NX	Stage IV	TX	7th	'--	'--	'--	'--	'--	'--	'--	'--	'--	'--	'--	not reported	'--	'--	'--	'--	'--	0	578	'--	'--
7b0622ab-63ea-483f-ae40-d3ea587bdbba	TCGA-78-7156	TCGA-LUAD	62	'--	'--	'--	'--	-22720	976	not reported	male	'--	'--	white	Dead	'--	1944	2008	22720	'--	'--	'--	'--	M1	N1	Stage IV	T4	6th	'--	'--	'--	'--	'--	'--	'--	'--	'--	'--	'--	not reported	'--	'--	'--	'--	'--	0	'--	'--	'--
7b0622ab-63ea-483f-ae40-d3ea587bdbba	TCGA-78-7156	TCGA-LUAD	62	'--	'--	'--	'--	-22720	976	not reported	male	'--	'--	white	Dead	'--	1944	2008	22720	'--	'--	'--	'--	M1	N1	Stage IV	T4	6th	'--	'--	'--	'--	'--	'--	'--	'--	'--	'--	'--	not reported	'--	'--	'--	'--	'--	0	'--	'--	'--
d3ff328c-2488-47bd-8663-366b6812c7b5	TCGA-53-7626	TCGA-LUAD	76	'--	'--	'--	'--	-28024	929	not hispanic or latino	female	'--	'--	white	Dead	'--	1932	2010	28024	'--	'--	'--	'--	M0	N1	Stage IIA	T1	6th	'--	'--	'--	'--	'--	'--	'--	'--	'--	'--	'--	not reported	'--	'--	'--	'--	'--	0	'--	'--	'--
d3ff328c-2488-47bd-8663-366b6812c7b5	TCGA-53-7626	TCGA-LUAD	76	'--	'--	'--	'--	-28024	929	not hispanic or latino	female	'--	'--	white	Dead	'--	1932	2010	28024	'--	'--	'--	'--	M0	N1	Stage IIA	T1	6th	'--	'--	'--	'--	'--	'--	'--	'--	'--	'--	'--	not reported	'--	'--	'--	'--	'--	0	'--	'--	'--
7c4ed533-ee66-48be-a84b-ff8607742818	TCGA-MP-A4T8	TCGA-LUAD	68	'--	'--	'--	'--	-25069	161	not reported	male	'--	'--	not reported	Dead	'--	1938	2006	25069	'--	'--	'--	'--	M0	N2	Stage IIIA	T2	6th	'--	'--	'--	'--	'--	'--	'--	'--	'--	'--	'--	not reported	'--	'--	'--	'--	'--	0	'--	'--	'--
7c4ed533-ee66-48be-a84b-ff8607742818	TCGA-MP-A4T8	TCGA-LUAD	68	'--	'--	'--	'--	-25069	161	not reported	male	'--	'--	not reported	Dead	'--	1938	2006	25069	'--	'--	'--	'--	M0	N2	Stage IIIA	T2	6th	'--	'--	'--	'--	'--	'--	'--	'--	'--	'--	'--	not reported	'--	'--	'--	'--	'--	0	'--	'--	'--
2cd8ea73-cb3f-4b17-9b97-fa12eb03b85b	TCGA-55-8299	TCGA-LUAD	61	'--	'--	'--	'--	-22626	469	not hispanic or latino	female	'--	'--	white	Dead	'--	1951	'--	22626	'--	'--	'--	'--	MX	N0	Stage IA	T1b	7th	'--	'--	'--	'--	'--	'--	'--	'--	'--	'--	'--	not reported	'--	'--	'--	'--	'--	0	216	'--	'--
2cd8ea73-cb3f-4b17-9b97-fa12eb03b85b	TCGA-55-8299	TCGA-LUAD	61	'--	'--	'--	'--	-22626	469	not hispanic or latino	female	'--	'--	white	Dead	'--	1951	'--	22626	'--	'--	'--	'--	MX	N0	Stage IA	T1b	7th	'--	'--	'--	'--	'--	'--	'--	'--	'--	'--	'--	not reported	'--	'--	'--	'--	'--	0	216	'--	'--
dcd066ba-5894-453e-b1da-82092858c3db	TCGA-86-6562	TCGA-LUAD	52	'--	'--	'--	'--	-19301	376	not hispanic or latino	male	'--	'--	white	Dead	'--	1959	'--	19301	'--	'--	'--	'--	M0	N1	Stage IIA	T2a	7th	'--	'--	'--	'--	'--	'--	'--	'--	'--	'--	'--	not reported	'--	'--	'--	'--	'--	0	0	'--	'--
dcd066ba-5894-453e-b1da-82092858c3db	TCGA-86-6562	TCGA-LUAD	52	'--	'--	'--	'--	-19301	376	not hispanic or latino	male	'--	'--	white	Dead	'--	1959	'--	19301	'--	'--	'--	'--	M0	N1	Stage IIA	T2a	7th	'--	'--	'--	'--	'--	'--	'--	'--	'--	'--	'--	not reported	'--	'--	'--	'--	'--	0	0	'--	'--
cd902d08-215e-4bd0-88e4-4fd01ab43cbf	TCGA-86-8073	TCGA-LUAD	58	'--	'--	'--	'--	-21214	'--	not hispanic or latino	male	'--	'--	white	Alive	'--	1953	'--	21214	'--	'--	'--	'--	M0	N0	Stage IB	T2a	7th	'--	'--	'--	'--	'--	'--	'--	'--	'--	'--	'--	not reported	'--	'--	'--	'--	'--	0	740	'--	'--
cd902d08-215e-4bd0-88e4-4fd01ab43cbf	TCGA-86-8073	TCGA-LUAD	58	'--	'--	'--	'--	-21214	'--	not hispanic or latino	male	'--	'--	white	Alive	'--	1953	'--	21214	'--	'--	'--	'--	M0	N0	Stage IB	T2a	7th	'--	'--	'--	'--	'--	'--	'--	'--	'--	'--	'--	not reported	'--	'--	'--	'--	'--	0	740	'--	'--
055e9a43-3c00-4110-a303-e4407676bec0	TCGA-55-7576	TCGA-LUAD	54	'--	'--	'--	'--	-19917	'--	not hispanic or latino	male	'--	'--	black or african american	Alive	'--	1957	'--	19917	'--	'--	'--	'--	M0	N0	Stage IB	T2a	7th	'--	'--	'--	'--	'--	'--	'--	'--	'--	'--	'--	not reported	'--	'--	'--	'--	'--	0	670	'--	'--
055e9a43-3c00-4110-a303-e4407676bec0	TCGA-55-7576	TCGA-LUAD	54	'--	'--	'--	'--	-19917	'--	not hispanic or latino	male	'--	'--	black or african american	Alive	'--	1957	'--	19917	'--	'--	'--	'--	M0	N0	Stage IB	T2a	7th	'--	'--	'--	'--	'--	'--	'--	'--	'--	'--	'--	not reported	'--	'--	'--	'--	'--	0	670	'--	'--
66763a0c-6cda-4832-a0cc-e7b496d78eaa	TCGA-05-4424	TCGA-LUAD	70	'--	'--	'--	'--	-25689	'--	not reported	male	'--	'--	not reported	Alive	'--	1938	'--	25689	'--	'--	'--	'--	M0	N0	Stage IIB	T3	6th	'--	'--	'--	'--	'--	'--	'--	'--	'--	'--	'--	not reported	'--	'--	'--	'--	'--	0	913	'--	'--
66763a0c-6cda-4832-a0cc-e7b496d78eaa	TCGA-05-4424	TCGA-LUAD	70	'--	'--	'--	'--	-25689	'--	not reported	male	'--	'--	not reported	Alive	'--	1938	'--	25689	'--	'--	'--	'--	M0	N0	Stage IIB	T3	6th	'--	'--	'--	'--	'--	'--	'--	'--	'--	'--	'--	not reported	'--	'--	'--	'--	'--	0	913	'--	'--
bcf2e591-9dae-440f-bd03-5f27c57db741	TCGA-69-7765	TCGA-LUAD	56	'--	'--	'--	'--	-20625	'--	not hispanic or latino	male	'--	'--	black or african american	Alive	'--	1955	'--	20625	'--	'--	'--	'--	MX	N0	'--	T4	7th	'--	'--	'--	'--	'--	'--	'--	'--	'--	'--	'--	not reported	'--	'--	'--	'--	'--	0	165	'--	'--
bcf2e591-9dae-440f-bd03-5f27c57db741	TCGA-69-7765	TCGA-LUAD	56	'--	'--	'--	'--	-20625	'--	not hispanic or latino	male	'--	'--	black or african american	Alive	'--	1955	'--	20625	'--	'--	'--	'--	MX	N0	'--	T4	7th	'--	'--	'--	'--	'--	'--	'--	'--	'--	'--	'--	not reported	'--	'--	'--	'--	'--	0	165	'--	'--
c650b1ff-8a4c-4ee9-b7c1-268c28c83827	TCGA-95-7043	TCGA-LUAD	63	'--	'--	'--	'--	-23165	503	not hispanic or latino	female	'--	'--	white	Dead	'--	1948	'--	23165	'--	'--	'--	'--	MX	N0	Stage IA	T1a	7th	'--	'--	'--	'--	'--	'--	'--	'--	'--	'--	'--	not reported	'--	'--	'--	'--	'--	0	37	'--	'--
c650b1ff-8a4c-4ee9-b7c1-268c28c83827	TCGA-95-7043	TCGA-LUAD	63	'--	'--	'--	'--	-23165	503	not hispanic or latino	female	'--	'--	white	Dead	'--	1948	'--	23165	'--	'--	'--	'--	MX	N0	Stage IA	T1a	7th	'--	'--	'--	'--	'--	'--	'--	'--	'--	'--	'--	not reported	'--	'--	'--	'--	'--	0	37	'--	'--
673493f6-975c-49e8-934c-001e9a0fff90	TCGA-67-3772	TCGA-LUAD	82	'--	'--	'--	'--	-29989	'--	not hispanic or latino	female	'--	'--	white	Alive	'--	1927	'--	29989	'--	'--	'--	'--	M0	N0	Stage IB	T2	6th	'--	'--	'--	'--	'--	'--	'--	'--	'--	'--	'--	not reported	'--	'--	'--	'--	'--	0	573	'--	'--
673493f6-975c-49e8-934c-001e9a0fff90	TCGA-67-3772	TCGA-LUAD	82	'--	'--	'--	'--	-29989	'--	not hispanic or latino	female	'--	'--	white	Alive	'--	1927	'--	29989	'--	'--	'--	'--	M0	N0	Stage IB	T2	6th	'--	'--	'--	'--	'--	'--	'--	'--	'--	'--	'--	not reported	'--	'--	'--	'--	'--	0	573	'--	'--
69dba721-a168-47a4-b7ff-80a448bad654	TCGA-55-7914	TCGA-LUAD	71	'--	'--	'--	'--	-26105	187	not hispanic or latino	female	'--	'--	white	Dead	'--	1940	'--	26105	'--	'--	'--	'--	MX	N1	Stage IIA	T1b	7th	'--	'--	'--	'--	'--	'--	'--	'--	'--	'--	'--	not reported	'--	'--	'--	'--	'--	0	3	'--	'--
69dba721-a168-47a4-b7ff-80a448bad654	TCGA-55-7914	TCGA-LUAD	71	'--	'--	'--	'--	-26105	187	not hispanic or latino	female	'--	'--	white	Dead	'--	1940	'--	26105	'--	'--	'--	'--	MX	N1	Stage IIA	T1b	7th	'--	'--	'--	'--	'--	'--	'--	'--	'--	'--	'--	not reported	'--	'--	'--	'--	'--	0	3	'--	'--
a7911bdc-13f1-434a-bfa3-f8ba55d15846	TCGA-55-7574	TCGA-LUAD	64	'--	'--	'--	'--	-23703	995	not hispanic or latino	female	'--	'--	white	Dead	'--	1947	'--	23703	'--	'--	'--	'--	M0	N0	Stage IB	T2a	7th	'--	'--	'--	'--	'--	'--	'--	'--	'--	'--	'--	not reported	'--	'--	'--	'--	'--	0	95	'--	'--
a7911bdc-13f1-434a-bfa3-f8ba55d15846	TCGA-55-7574	TCGA-LUAD	64	'--	'--	'--	'--	-23703	995	not hispanic or latino	female	'--	'--	white	Dead	'--	1947	'--	23703	'--	'--	'--	'--	M0	N0	Stage IB	T2a	7th	'--	'--	'--	'--	'--	'--	'--	'--	'--	'--	'--	not reported	'--	'--	'--	'--	'--	0	95	'--	'--
32a7b827-c3f9-4607-ae63-dae8caa2bc97	TCGA-L4-A4E5	TCGA-LUAD	48	'--	'--	'--	'--	-17680	'--	not hispanic or latino	female	'--	'--	white	Alive	'--	1964	'--	17680	'--	'--	'--	'--	M0	N0	Stage I	T1	7th	'--	'--	'--	'--	'--	'--	'--	'--	'--	'--	'--	not reported	'--	'--	'--	'--	'--	0	578	'--	'--
32a7b827-c3f9-4607-ae63-dae8caa2bc97	TCGA-L4-A4E5	TCGA-LUAD	48	'--	'--	'--	'--	-17680	'--	not hispanic or latino	female	'--	'--	white	Alive	'--	1964	'--	17680	'--	'--	'--	'--	M0	N0	Stage I	T1	7th	'--	'--	'--	'--	'--	'--	'--	'--	'--	'--	'--	not reported	'--	'--	'--	'--	'--	0	578	'--	'--
54775a66-08cc-4f38-98f2-e7b2b5cec994	TCGA-86-7953	TCGA-LUAD	69	'--	'--	'--	'--	-25315	'--	not hispanic or latino	female	'--	'--	white	Alive	'--	1942	'--	25315	'--	'--	'--	'--	M0	N0	Stage IA	T1b	7th	'--	'--	'--	'--	'--	'--	'--	'--	'--	'--	'--	not reported	'--	'--	'--	'--	'--	0	997	'--	'--
54775a66-08cc-4f38-98f2-e7b2b5cec994	TCGA-86-7953	TCGA-LUAD	69	'--	'--	'--	'--	-25315	'--	not hispanic or latino	female	'--	'--	white	Alive	'--	1942	'--	25315	'--	'--	'--	'--	M0	N0	Stage IA	T1b	7th	'--	'--	'--	'--	'--	'--	'--	'--	'--	'--	'--	not reported	'--	'--	'--	'--	'--	0	997	'--	'--
4ef872e1-82c9-4939-9248-41ed9d3085b2	TCGA-78-7145	TCGA-LUAD	52	'--	'--	'--	'--	-19080	826	not reported	female	'--	'--	white	Dead	'--	1948	2002	19080	'--	'--	'--	'--	M1	N1	Stage IV	T4	6th	'--	'--	'--	'--	'--	'--	'--	'--	'--	'--	'--	not reported	'--	'--	'--	'--	'--	0	'--	'--	'--
4ef872e1-82c9-4939-9248-41ed9d3085b2	TCGA-78-7145	TCGA-LUAD	52	'--	'--	'--	'--	-19080	826	not reported	female	'--	'--	white	Dead	'--	1948	2002	19080	'--	'--	'--	'--	M1	N1	Stage IV	T4	6th	'--	'--	'--	'--	'--	'--	'--	'--	'--	'--	'--	not reported	'--	'--	'--	'--	'--	0	'--	'--	'--
962fd4e7-9199-43d9-abce-e3dfa46da62c	TCGA-55-8510	TCGA-LUAD	55	'--	'--	'--	'--	-20410	'--	not hispanic or latino	female	'--	'--	white	Alive	'--	1957	'--	20410	'--	'--	'--	'--	MX	N0	Stage IB	T2a	7th	'--	'--	'--	'--	'--	'--	'--	'--	'--	'--	'--	not reported	'--	'--	'--	'--	'--	0	539	'--	'--
962fd4e7-9199-43d9-abce-e3dfa46da62c	TCGA-55-8510	TCGA-LUAD	55	'--	'--	'--	'--	-20410	'--	not hispanic or latino	female	'--	'--	white	Alive	'--	1957	'--	20410	'--	'--	'--	'--	MX	N0	Stage IB	T2a	7th	'--	'--	'--	'--	'--	'--	'--	'--	'--	'--	'--	not reported	'--	'--	'--	'--	'--	0	539	'--	'--
9e640ff7-996e-427b-b56c-519a1e23baab	TCGA-86-A4P7	TCGA-LUAD	63	'--	'--	'--	'--	-23330	'--	not hispanic or latino	female	'--	'--	white	Alive	'--	1949	'--	23330	'--	'--	'--	'--	M0	N0	Stage IB	T2a	7th	'--	'--	'--	'--	'--	'--	'--	'--	'--	'--	'--	not reported	'--	'--	'--	'--	'--	0	415	'--	'--
9e640ff7-996e-427b-b56c-519a1e23baab	TCGA-86-A4P7	TCGA-LUAD	63	'--	'--	'--	'--	-23330	'--	not hispanic or latino	female	'--	'--	white	Alive	'--	1949	'--	23330	'--	'--	'--	'--	M0	N0	Stage IB	T2a	7th	'--	'--	'--	'--	'--	'--	'--	'--	'--	'--	'--	not reported	'--	'--	'--	'--	'--	0	415	'--	'--
127bf818-f7e5-46b5-a9de-39f6d96b8b83	TCGA-38-4629	TCGA-LUAD	68	'--	'--	'--	'--	-25104	864	not hispanic or latino	male	'--	'--	white	Dead	'--	1935	2005	25104	'--	'--	'--	'--	M0	N0	Stage IIB	T3	'--	'--	'--	'--	'--	'--	'--	'--	'--	'--	'--	'--	not reported	'--	'--	'--	'--	'--	0	'--	'--	'--
127bf818-f7e5-46b5-a9de-39f6d96b8b83	TCGA-38-4629	TCGA-LUAD	68	'--	'--	'--	'--	-25104	864	not hispanic or latino	male	'--	'--	white	Dead	'--	1935	2005	25104	'--	'--	'--	'--	M0	N0	Stage IIB	T3	'--	'--	'--	'--	'--	'--	'--	'--	'--	'--	'--	'--	not reported	'--	'--	'--	'--	'--	0	'--	'--	'--
22302e92-fdfa-462a-9249-efdaa26ee5ed	TCGA-44-6144	TCGA-LUAD	58	'--	'--	'--	'--	-21283	'--	not hispanic or latino	male	'--	'--	white	Alive	'--	1953	'--	21283	'--	'--	'--	'--	M0	N0	Stage IA	T1a	7th	'--	'--	'--	'--	'--	'--	'--	'--	'--	'--	'--	not reported	'--	'--	'--	'--	'--	0	723	'--	'--
22302e92-fdfa-462a-9249-efdaa26ee5ed	TCGA-44-6144	TCGA-LUAD	58	'--	'--	'--	'--	-21283	'--	not hispanic or latino	male	'--	'--	white	Alive	'--	1953	'--	21283	'--	'--	'--	'--	M0	N0	Stage IA	T1a	7th	'--	'--	'--	'--	'--	'--	'--	'--	'--	'--	'--	not reported	'--	'--	'--	'--	'--	0	723	'--	'--
8f52cccd-5709-4753-9670-31a573ee27ab	TCGA-MP-A4TJ	TCGA-LUAD	62	'--	'--	'--	'--	-22875	339	not reported	female	'--	'--	not reported	Dead	'--	1944	2006	22875	'--	'--	'--	'--	M0	N0	Stage IA	T1	6th	'--	'--	'--	'--	'--	'--	'--	'--	'--	'--	'--	not reported	'--	'--	'--	'--	'--	0	'--	'--	'--
8f52cccd-5709-4753-9670-31a573ee27ab	TCGA-MP-A4TJ	TCGA-LUAD	62	'--	'--	'--	'--	-22875	339	not reported	female	'--	'--	not reported	Dead	'--	1944	2006	22875	'--	'--	'--	'--	M0	N0	Stage IA	T1	6th	'--	'--	'--	'--	'--	'--	'--	'--	'--	'--	'--	not reported	'--	'--	'--	'--	'--	0	'--	'--	'--
646910ee-5f5d-40ac-a21a-75790f89430a	TCGA-86-A4P8	TCGA-LUAD	59	'--	'--	'--	'--	-21738	'--	not hispanic or latino	female	'--	'--	white	Alive	'--	1953	'--	21738	'--	'--	'--	'--	MX	N2	Stage IIIA	T1b	7th	'--	'--	'--	'--	'--	'--	'--	'--	'--	'--	'--	not reported	'--	'--	'--	'--	'--	0	805	'--	'--
646910ee-5f5d-40ac-a21a-75790f89430a	TCGA-86-A4P8	TCGA-LUAD	59	'--	'--	'--	'--	-21738	'--	not hispanic or latino	female	'--	'--	white	Alive	'--	1953	'--	21738	'--	'--	'--	'--	MX	N2	Stage IIIA	T1b	7th	'--	'--	'--	'--	'--	'--	'--	'--	'--	'--	'--	not reported	'--	'--	'--	'--	'--	0	805	'--	'--
501c987e-d1eb-48a9-89eb-72a5062c90b4	TCGA-78-7158	TCGA-LUAD	59	'--	'--	'--	'--	-21742	179	not reported	female	'--	'--	white	Dead	'--	1948	2007	21742	'--	'--	'--	'--	M0	N2	Stage IIIB	T4	6th	'--	'--	'--	'--	'--	'--	'--	'--	'--	'--	'--	not reported	'--	'--	'--	'--	'--	0	'--	'--	'--
501c987e-d1eb-48a9-89eb-72a5062c90b4	TCGA-78-7158	TCGA-LUAD	59	'--	'--	'--	'--	-21742	179	not reported	female	'--	'--	white	Dead	'--	1948	2007	21742	'--	'--	'--	'--	M0	N2	Stage IIIB	T4	6th	'--	'--	'--	'--	'--	'--	'--	'--	'--	'--	'--	not reported	'--	'--	'--	'--	'--	0	'--	'--	'--
9a9bd705-1ef1-4a6c-bb1e-bdd346dc01c0	TCGA-55-8203	TCGA-LUAD	69	'--	'--	'--	'--	-25477	'--	not hispanic or latino	female	'--	'--	white	Alive	'--	1942	'--	25477	'--	'--	'--	'--	M0	N0	Stage IA	T1b	7th	'--	'--	'--	'--	'--	'--	'--	'--	'--	'--	'--	not reported	'--	'--	'--	'--	'--	0	547	'--	'--
9a9bd705-1ef1-4a6c-bb1e-bdd346dc01c0	TCGA-55-8203	TCGA-LUAD	69	'--	'--	'--	'--	-25477	'--	not hispanic or latino	female	'--	'--	white	Alive	'--	1942	'--	25477	'--	'--	'--	'--	M0	N0	Stage IA	T1b	7th	'--	'--	'--	'--	'--	'--	'--	'--	'--	'--	'--	not reported	'--	'--	'--	'--	'--	0	547	'--	'--
44d8c859-4b7a-4e9d-bffc-0de0e6afdcc4	TCGA-69-8253	TCGA-LUAD	59	'--	'--	'--	'--	-21771	'--	not hispanic or latino	female	'--	'--	black or african american	Alive	'--	1953	'--	21771	'--	'--	'--	'--	MX	N1	Stage IIA	T1a	7th	'--	'--	'--	'--	'--	'--	'--	'--	'--	'--	'--	not reported	'--	'--	'--	'--	'--	0	426	'--	'--
44d8c859-4b7a-4e9d-bffc-0de0e6afdcc4	TCGA-69-8253	TCGA-LUAD	59	'--	'--	'--	'--	-21771	'--	not hispanic or latino	female	'--	'--	black or african american	Alive	'--	1953	'--	21771	'--	'--	'--	'--	MX	N1	Stage IIA	T1a	7th	'--	'--	'--	'--	'--	'--	'--	'--	'--	'--	'--	not reported	'--	'--	'--	'--	'--	0	426	'--	'--
23069f19-eba5-4ea5-ae7d-1ee4399ce7c1	TCGA-75-6212	TCGA-LUAD	'--	'--	'--	'--	'--	'--	1516	not reported	female	'--	'--	not reported	Dead	'--	'--	'--	'--	'--	'--	'--	'--	M0	N1	Stage IIB	T2	6th	'--	'--	'--	'--	'--	'--	'--	'--	'--	'--	'--	not reported	'--	'--	'--	'--	'--	'--	'--	'--	'--
23069f19-eba5-4ea5-ae7d-1ee4399ce7c1	TCGA-75-6212	TCGA-LUAD	'--	'--	'--	'--	'--	'--	1516	not reported	female	'--	'--	not reported	Dead	'--	'--	'--	'--	'--	'--	'--	'--	M0	N1	Stage IIB	T2	6th	'--	'--	'--	'--	'--	'--	'--	'--	'--	'--	'--	not reported	'--	'--	'--	'--	'--	'--	'--	'--	'--
193201a3-1447-47b1-bdf1-11ae0eb3b2f3	TCGA-95-7562	TCGA-LUAD	71	'--	'--	'--	'--	-26000	87	not hispanic or latino	male	'--	'--	black or african american	Dead	'--	1940	2011	26000	'--	'--	'--	'--	M0	N1	Stage IIA	T2a	7th	'--	'--	'--	'--	'--	'--	'--	'--	'--	'--	'--	not reported	'--	'--	'--	'--	'--	0	'--	'--	'--
193201a3-1447-47b1-bdf1-11ae0eb3b2f3	TCGA-95-7562	TCGA-LUAD	71	'--	'--	'--	'--	-26000	87	not hispanic or latino	male	'--	'--	black or african american	Dead	'--	1940	2011	26000	'--	'--	'--	'--	M0	N1	Stage IIA	T2a	7th	'--	'--	'--	'--	'--	'--	'--	'--	'--	'--	'--	not reported	'--	'--	'--	'--	'--	0	'--	'--	'--
8504fd86-a70a-4cba-9ec8-25c9e60ca549	TCGA-50-6594	TCGA-LUAD	79	'--	'--	'--	'--	-28924	370	not hispanic or latino	female	'--	'--	black or african american	Dead	'--	1930	2010	28924	'--	'--	'--	'--	M0	N2	Stage IIIA	T3	6th	'--	'--	'--	'--	'--	'--	'--	'--	'--	'--	'--	not reported	'--	'--	'--	'--	'--	0	'--	'--	'--
8504fd86-a70a-4cba-9ec8-25c9e60ca549	TCGA-50-6594	TCGA-LUAD	79	'--	'--	'--	'--	-28924	370	not hispanic or latino	female	'--	'--	black or african american	Dead	'--	1930	2010	28924	'--	'--	'--	'--	M0	N2	Stage IIIA	T3	6th	'--	'--	'--	'--	'--	'--	'--	'--	'--	'--	'--	not reported	'--	'--	'--	'--	'--	0	'--	'--	'--
528a0fce-0719-4b19-a69d-3f18681696c5	TCGA-86-A4D0	TCGA-LUAD	48	'--	'--	'--	'--	-17607	116	not hispanic or latino	male	'--	'--	white	Dead	'--	1964	'--	17607	'--	'--	'--	'--	M0	N0	Stage IIA	T2b	7th	'--	'--	'--	'--	'--	'--	'--	'--	'--	'--	'--	not reported	'--	'--	'--	'--	'--	0	30	'--	'--
528a0fce-0719-4b19-a69d-3f18681696c5	TCGA-86-A4D0	TCGA-LUAD	48	'--	'--	'--	'--	-17607	116	not hispanic or latino	male	'--	'--	white	Dead	'--	1964	'--	17607	'--	'--	'--	'--	M0	N0	Stage IIA	T2b	7th	'--	'--	'--	'--	'--	'--	'--	'--	'--	'--	'--	not reported	'--	'--	'--	'--	'--	0	30	'--	'--
42ca54fc-c1ae-41cd-bca1-7fe9810db460	TCGA-44-2656	TCGA-LUAD	59	'--	'--	'--	'--	-21766	'--	not hispanic or latino	male	'--	'--	white	Alive	'--	1950	'--	21766	'--	'--	'--	'--	M0	N0	Stage IB	T2	6th	'--	'--	'--	'--	'--	'--	'--	'--	'--	'--	'--	not reported	'--	'--	'--	'--	'--	0	1429	'--	'--
42ca54fc-c1ae-41cd-bca1-7fe9810db460	TCGA-44-2656	TCGA-LUAD	59	'--	'--	'--	'--	-21766	'--	not hispanic or latino	male	'--	'--	white	Alive	'--	1950	'--	21766	'--	'--	'--	'--	M0	N0	Stage IB	T2	6th	'--	'--	'--	'--	'--	'--	'--	'--	'--	'--	'--	not reported	'--	'--	'--	'--	'--	0	1429	'--	'--
e5f956dd-f49f-435c-83c3-5b1b0a2050ed	TCGA-J2-A4AE	TCGA-LUAD	77	'--	'--	'--	'--	-28163	'--	not hispanic or latino	female	'--	'--	white	Alive	'--	1935	'--	28163	'--	'--	'--	'--	MX	N0	Stage IA	T1a	7th	'--	'--	'--	'--	'--	'--	'--	'--	'--	'--	'--	not reported	'--	'--	'--	'--	'--	0	1079	'--	'--
e5f956dd-f49f-435c-83c3-5b1b0a2050ed	TCGA-J2-A4AE	TCGA-LUAD	77	'--	'--	'--	'--	-28163	'--	not hispanic or latino	female	'--	'--	white	Alive	'--	1935	'--	28163	'--	'--	'--	'--	MX	N0	Stage IA	T1a	7th	'--	'--	'--	'--	'--	'--	'--	'--	'--	'--	'--	not reported	'--	'--	'--	'--	'--	0	1079	'--	'--
7ca711ec-9ac0-4fa7-8a60-32ae84b8789a	TCGA-53-A4EZ	TCGA-LUAD	63	'--	'--	'--	'--	-23201	'--	hispanic or latino	male	'--	'--	white	Alive	'--	1949	'--	23201	'--	'--	'--	'--	MX	N1	Stage IIA	T2a	7th	'--	'--	'--	'--	'--	'--	'--	'--	'--	'--	'--	not reported	'--	'--	'--	'--	'--	0	1071	'--	'--
7ca711ec-9ac0-4fa7-8a60-32ae84b8789a	TCGA-53-A4EZ	TCGA-LUAD	63	'--	'--	'--	'--	-23201	'--	hispanic or latino	male	'--	'--	white	Alive	'--	1949	'--	23201	'--	'--	'--	'--	MX	N1	Stage IIA	T2a	7th	'--	'--	'--	'--	'--	'--	'--	'--	'--	'--	'--	not reported	'--	'--	'--	'--	'--	0	1071	'--	'--
d94fe32f-bedd-4f4c-9feb-fcb60d40f4bb	TCGA-05-4434	TCGA-LUAD	67	'--	'--	'--	'--	-24472	457	not reported	female	'--	'--	not reported	Dead	'--	1941	2009	24472	'--	'--	'--	'--	M1	N1	Stage IV	T4	6th	'--	'--	'--	'--	'--	'--	'--	'--	'--	'--	'--	not reported	'--	'--	'--	'--	'--	0	'--	'--	'--
d94fe32f-bedd-4f4c-9feb-fcb60d40f4bb	TCGA-05-4434	TCGA-LUAD	67	'--	'--	'--	'--	-24472	457	not reported	female	'--	'--	not reported	Dead	'--	1941	2009	24472	'--	'--	'--	'--	M1	N1	Stage IV	T4	6th	'--	'--	'--	'--	'--	'--	'--	'--	'--	'--	'--	not reported	'--	'--	'--	'--	'--	0	'--	'--	'--
9e22a3af-7f28-4757-8684-ed64a2a27ad1	TCGA-95-A4VP	TCGA-LUAD	66	'--	'--	'--	'--	-24130	'--	not reported	female	'--	'--	white	Alive	'--	1946	'--	24130	'--	'--	'--	'--	M0	N2	Stage IIIA	T2b	7th	'--	'--	'--	'--	'--	'--	'--	'--	'--	'--	'--	not reported	'--	'--	'--	'--	'--	0	605	'--	'--
9e22a3af-7f28-4757-8684-ed64a2a27ad1	TCGA-95-A4VP	TCGA-LUAD	66	'--	'--	'--	'--	-24130	'--	not reported	female	'--	'--	white	Alive	'--	1946	'--	24130	'--	'--	'--	'--	M0	N2	Stage IIIA	T2b	7th	'--	'--	'--	'--	'--	'--	'--	'--	'--	'--	'--	not reported	'--	'--	'--	'--	'--	0	605	'--	'--
8869000d-09d7-465a-ac32-54d1935c43e7	TCGA-86-8075	TCGA-LUAD	66	'--	'--	'--	'--	-24402	694	not hispanic or latino	female	'--	'--	white	Dead	'--	1945	'--	24402	'--	'--	'--	'--	M0	N0	Stage IB	T2	7th	'--	'--	'--	'--	'--	'--	'--	'--	'--	'--	'--	not reported	'--	'--	'--	'--	'--	0	479	'--	'--
8869000d-09d7-465a-ac32-54d1935c43e7	TCGA-86-8075	TCGA-LUAD	66	'--	'--	'--	'--	-24402	694	not hispanic or latino	female	'--	'--	white	Dead	'--	1945	'--	24402	'--	'--	'--	'--	M0	N0	Stage IB	T2	7th	'--	'--	'--	'--	'--	'--	'--	'--	'--	'--	'--	not reported	'--	'--	'--	'--	'--	0	479	'--	'--
3bc7026f-73f2-418b-bd62-f4768582b790	TCGA-95-7567	TCGA-LUAD	61	'--	'--	'--	'--	-22437	'--	not hispanic or latino	male	'--	'--	white	Alive	'--	1950	'--	22437	'--	'--	'--	'--	M0	N1	Stage IIB	T2b	7th	'--	'--	'--	'--	'--	'--	'--	'--	'--	'--	'--	not reported	'--	'--	'--	'--	'--	0	568	'--	'--
3bc7026f-73f2-418b-bd62-f4768582b790	TCGA-95-7567	TCGA-LUAD	61	'--	'--	'--	'--	-22437	'--	not hispanic or latino	male	'--	'--	white	Alive	'--	1950	'--	22437	'--	'--	'--	'--	M0	N1	Stage IIB	T2b	7th	'--	'--	'--	'--	'--	'--	'--	'--	'--	'--	'--	not reported	'--	'--	'--	'--	'--	0	568	'--	'--
75a0bb0b-6528-4fb8-a9e6-254905d21df4	TCGA-MN-A4N1	TCGA-LUAD	60	'--	'--	'--	'--	-21939	'--	not hispanic or latino	male	'--	'--	black or african american	Alive	'--	1951	'--	21939	'--	'--	'--	'--	M0	N1	Stage IIA	T2a	7th	'--	'--	'--	'--	'--	'--	'--	'--	'--	'--	'--	not reported	'--	'--	'--	'--	'--	0	827	'--	'--
75a0bb0b-6528-4fb8-a9e6-254905d21df4	TCGA-MN-A4N1	TCGA-LUAD	60	'--	'--	'--	'--	-21939	'--	not hispanic or latino	male	'--	'--	black or african american	Alive	'--	1951	'--	21939	'--	'--	'--	'--	M0	N1	Stage IIA	T2a	7th	'--	'--	'--	'--	'--	'--	'--	'--	'--	'--	'--	not reported	'--	'--	'--	'--	'--	0	827	'--	'--
c0e263eb-1a83-4dc8-8abe-3dd2a59bae1b	TCGA-86-8672	TCGA-LUAD	59	'--	'--	'--	'--	-21682	19	not hispanic or latino	male	'--	'--	white	Dead	'--	1953	'--	21682	'--	'--	'--	'--	M0	N0	Stage IIB	T3	7th	'--	'--	'--	'--	'--	'--	'--	'--	'--	'--	'--	not reported	'--	'--	'--	'--	'--	0	15	'--	'--
c0e263eb-1a83-4dc8-8abe-3dd2a59bae1b	TCGA-86-8672	TCGA-LUAD	59	'--	'--	'--	'--	-21682	19	not hispanic or latino	male	'--	'--	white	Dead	'--	1953	'--	21682	'--	'--	'--	'--	M0	N0	Stage IIB	T3	7th	'--	'--	'--	'--	'--	'--	'--	'--	'--	'--	'--	not reported	'--	'--	'--	'--	'--	0	15	'--	'--
5d7ec32a-049f-4997-9882-1b3ac157e02d	TCGA-86-8281	TCGA-LUAD	75	'--	'--	'--	'--	-27409	'--	not hispanic or latino	male	'--	'--	white	Alive	'--	1936	'--	27409	'--	'--	'--	'--	M0	NX	Stage IA	T1	7th	'--	'--	'--	'--	'--	'--	'--	'--	'--	'--	'--	not reported	'--	'--	'--	'--	'--	0	0	'--	'--
5d7ec32a-049f-4997-9882-1b3ac157e02d	TCGA-86-8281	TCGA-LUAD	75	'--	'--	'--	'--	-27409	'--	not hispanic or latino	male	'--	'--	white	Alive	'--	1936	'--	27409	'--	'--	'--	'--	M0	NX	Stage IA	T1	7th	'--	'--	'--	'--	'--	'--	'--	'--	'--	'--	'--	not reported	'--	'--	'--	'--	'--	0	0	'--	'--
5c06d97f-2aaa-43de-b085-09d7829356ba	TCGA-80-5608	TCGA-LUAD	'--	'--	'--	'--	'--	'--	'--	not reported	female	'--	'--	not reported	Alive	'--	'--	'--	'--	'--	'--	'--	'--	M0	N0	Stage IA	T1	6th	'--	'--	'--	'--	'--	'--	'--	'--	'--	'--	'--	not reported	'--	'--	'--	'--	'--	'--	2832	'--	'--
5c06d97f-2aaa-43de-b085-09d7829356ba	TCGA-80-5608	TCGA-LUAD	'--	'--	'--	'--	'--	'--	'--	not reported	female	'--	'--	not reported	Alive	'--	'--	'--	'--	'--	'--	'--	'--	M0	N0	Stage IA	T1	6th	'--	'--	'--	'--	'--	'--	'--	'--	'--	'--	'--	not reported	'--	'--	'--	'--	'--	'--	2832	'--	'--
bd4e9a9f-17f3-4d33-92fc-fcc45dd0e7b4	TCGA-49-4487	TCGA-LUAD	72	'--	'--	'--	'--	-26583	855	not hispanic or latino	female	'--	'--	white	Dead	'--	1920	1994	26583	'--	'--	'--	'--	M0	N0	Stage IA	T1	3rd	'--	'--	'--	'--	'--	'--	'--	'--	'--	'--	'--	not reported	'--	'--	'--	'--	'--	0	'--	'--	'--
bd4e9a9f-17f3-4d33-92fc-fcc45dd0e7b4	TCGA-49-4487	TCGA-LUAD	72	'--	'--	'--	'--	-26583	855	not hispanic or latino	female	'--	'--	white	Dead	'--	1920	1994	26583	'--	'--	'--	'--	M0	N0	Stage IA	T1	3rd	'--	'--	'--	'--	'--	'--	'--	'--	'--	'--	'--	not reported	'--	'--	'--	'--	'--	0	'--	'--	'--
35cb7841-9b09-465a-90c5-e3b8a9faad49	TCGA-55-6982	TCGA-LUAD	79	'--	'--	'--	'--	'--	995	not reported	female	'--	'--	white	Dead	'--	1925	2006	'--	'--	'--	'--	'--	M0	N1	Stage IIB	T2	6th	'--	'--	'--	'--	'--	'--	'--	'--	'--	'--	'--	not reported	'--	'--	'--	'--	'--	0	'--	'--	'--
35cb7841-9b09-465a-90c5-e3b8a9faad49	TCGA-55-6982	TCGA-LUAD	79	'--	'--	'--	'--	'--	995	not reported	female	'--	'--	white	Dead	'--	1925	2006	'--	'--	'--	'--	'--	M0	N1	Stage IIB	T2	6th	'--	'--	'--	'--	'--	'--	'--	'--	'--	'--	'--	not reported	'--	'--	'--	'--	'--	0	'--	'--	'--
397d3f69-1453-4057-b177-8723eec923d1	TCGA-97-8171	TCGA-LUAD	81	'--	'--	'--	'--	-29627	'--	not hispanic or latino	male	'--	'--	asian	Alive	'--	1930	'--	29627	'--	'--	'--	'--	M1a	N2	Stage IV	T2a	7th	'--	'--	'--	'--	'--	'--	'--	'--	'--	'--	'--	not reported	'--	'--	'--	'--	'--	0	568	'--	'--
397d3f69-1453-4057-b177-8723eec923d1	TCGA-97-8171	TCGA-LUAD	81	'--	'--	'--	'--	-29627	'--	not hispanic or latino	male	'--	'--	asian	Alive	'--	1930	'--	29627	'--	'--	'--	'--	M1a	N2	Stage IV	T2a	7th	'--	'--	'--	'--	'--	'--	'--	'--	'--	'--	'--	not reported	'--	'--	'--	'--	'--	0	568	'--	'--
77828a90-8e2a-4664-b674-d837e6e34fe4	TCGA-69-7761	TCGA-LUAD	84	'--	'--	'--	'--	-31041	'--	not hispanic or latino	male	'--	'--	white	Alive	'--	1927	'--	31041	'--	'--	'--	'--	MX	N0	Stage IB	T2a	7th	'--	'--	'--	'--	'--	'--	'--	'--	'--	'--	'--	not reported	'--	'--	'--	'--	'--	0	186	'--	'--
77828a90-8e2a-4664-b674-d837e6e34fe4	TCGA-69-7761	TCGA-LUAD	84	'--	'--	'--	'--	-31041	'--	not hispanic or latino	male	'--	'--	white	Alive	'--	1927	'--	31041	'--	'--	'--	'--	MX	N0	Stage IB	T2a	7th	'--	'--	'--	'--	'--	'--	'--	'--	'--	'--	'--	not reported	'--	'--	'--	'--	'--	0	186	'--	'--
1fc81cd4-fa89-4135-8c3c-027ffae82b05	TCGA-44-5644	TCGA-LUAD	51	'--	'--	'--	'--	-18644	'--	not hispanic or latino	female	'--	'--	white	Alive	'--	1959	'--	18644	'--	'--	'--	'--	'--	N0	Stage IB	T2a	7th	'--	'--	'--	'--	'--	'--	'--	'--	'--	'--	'--	not reported	'--	'--	'--	'--	'--	0	863	'--	'--
1fc81cd4-fa89-4135-8c3c-027ffae82b05	TCGA-44-5644	TCGA-LUAD	51	'--	'--	'--	'--	-18644	'--	not hispanic or latino	female	'--	'--	white	Alive	'--	1959	'--	18644	'--	'--	'--	'--	'--	N0	Stage IB	T2a	7th	'--	'--	'--	'--	'--	'--	'--	'--	'--	'--	'--	not reported	'--	'--	'--	'--	'--	0	863	'--	'--
ffb0c0b7-165e-4439-b3e6-62431f40b7fe	TCGA-44-3398	TCGA-LUAD	77	'--	'--	'--	'--	-28392	'--	not hispanic or latino	female	'--	'--	white	Alive	'--	1932	'--	28392	'--	'--	'--	'--	M0	N0	Stage IA	T1b	6th	'--	'--	'--	'--	'--	'--	'--	'--	'--	'--	'--	not reported	'--	'--	'--	'--	'--	0	1163	'--	'--
ffb0c0b7-165e-4439-b3e6-62431f40b7fe	TCGA-44-3398	TCGA-LUAD	77	'--	'--	'--	'--	-28392	'--	not hispanic or latino	female	'--	'--	white	Alive	'--	1932	'--	28392	'--	'--	'--	'--	M0	N0	Stage IA	T1b	6th	'--	'--	'--	'--	'--	'--	'--	'--	'--	'--	'--	not reported	'--	'--	'--	'--	'--	0	1163	'--	'--
467d96d7-4a42-4116-8c32-0e4b34f96d8a	TCGA-86-8358	TCGA-LUAD	44	'--	'--	'--	'--	-16409	'--	not hispanic or latino	male	'--	'--	white	Alive	'--	1968	'--	16409	'--	'--	'--	'--	M0	N0	Stage IB	T2a	7th	'--	'--	'--	'--	'--	'--	'--	'--	'--	'--	'--	not reported	'--	'--	'--	'--	'--	0	653	'--	'--
467d96d7-4a42-4116-8c32-0e4b34f96d8a	TCGA-86-8358	TCGA-LUAD	44	'--	'--	'--	'--	-16409	'--	not hispanic or latino	male	'--	'--	white	Alive	'--	1968	'--	16409	'--	'--	'--	'--	M0	N0	Stage IB	T2a	7th	'--	'--	'--	'--	'--	'--	'--	'--	'--	'--	'--	not reported	'--	'--	'--	'--	'--	0	653	'--	'--
d8faa3a7-6b3f-4e69-8c88-184e41055bd7	TCGA-86-8280	TCGA-LUAD	54	'--	'--	'--	'--	-19977	'--	not hispanic or latino	female	'--	'--	white	Alive	'--	1957	'--	19977	'--	'--	'--	'--	M0	N0	Stage IIA	T2b	7th	'--	'--	'--	'--	'--	'--	'--	'--	'--	'--	'--	not reported	'--	'--	'--	'--	'--	0	701	'--	'--
d8faa3a7-6b3f-4e69-8c88-184e41055bd7	TCGA-86-8280	TCGA-LUAD	54	'--	'--	'--	'--	-19977	'--	not hispanic or latino	female	'--	'--	white	Alive	'--	1957	'--	19977	'--	'--	'--	'--	M0	N0	Stage IIA	T2b	7th	'--	'--	'--	'--	'--	'--	'--	'--	'--	'--	'--	not reported	'--	'--	'--	'--	'--	0	701	'--	'--
8fdbd88f-19ae-4ab8-bcd7-6bfa1bbde742	TCGA-64-5778	TCGA-LUAD	60	'--	'--	'--	'--	-21927	'--	not hispanic or latino	male	'--	'--	white	Alive	'--	1948	'--	21927	'--	'--	'--	'--	M0	N0	Stage IB	T2	6th	'--	'--	'--	'--	'--	'--	'--	'--	'--	'--	'--	not reported	'--	'--	'--	'--	'--	0	1305	'--	'--
8fdbd88f-19ae-4ab8-bcd7-6bfa1bbde742	TCGA-64-5778	TCGA-LUAD	60	'--	'--	'--	'--	-21927	'--	not hispanic or latino	male	'--	'--	white	Alive	'--	1948	'--	21927	'--	'--	'--	'--	M0	N0	Stage IB	T2	6th	'--	'--	'--	'--	'--	'--	'--	'--	'--	'--	'--	not reported	'--	'--	'--	'--	'--	0	1305	'--	'--
83a6ed20-b3cf-48b9-8ed3-a080cd4951fa	TCGA-55-6968	TCGA-LUAD	61	'--	'--	'--	'--	-22344	1293	not hispanic or latino	male	'--	'--	white	Dead	'--	1943	2007	22344	'--	'--	'--	'--	M1	N0	Stage IV	T1	6th	'--	'--	'--	'--	'--	'--	'--	'--	'--	'--	'--	not reported	'--	'--	'--	'--	'--	0	'--	'--	'--
83a6ed20-b3cf-48b9-8ed3-a080cd4951fa	TCGA-55-6968	TCGA-LUAD	61	'--	'--	'--	'--	-22344	1293	not hispanic or latino	male	'--	'--	white	Dead	'--	1943	2007	22344	'--	'--	'--	'--	M1	N0	Stage IV	T1	6th	'--	'--	'--	'--	'--	'--	'--	'--	'--	'--	'--	not reported	'--	'--	'--	'--	'--	0	'--	'--	'--
645903b5-ba37-48a1-985b-a019b8db3236	TCGA-80-5607	TCGA-LUAD	'--	'--	'--	'--	'--	'--	'--	not reported	female	'--	'--	not reported	Alive	'--	'--	'--	'--	'--	'--	'--	'--	M0	N1	Stage IIB	T2	6th	'--	'--	'--	'--	'--	'--	'--	'--	'--	'--	'--	not reported	'--	'--	'--	'--	'--	'--	'--	'--	'--
645903b5-ba37-48a1-985b-a019b8db3236	TCGA-80-5607	TCGA-LUAD	'--	'--	'--	'--	'--	'--	'--	not reported	female	'--	'--	not reported	Alive	'--	'--	'--	'--	'--	'--	'--	'--	M0	N1	Stage IIB	T2	6th	'--	'--	'--	'--	'--	'--	'--	'--	'--	'--	'--	not reported	'--	'--	'--	'--	'--	'--	'--	'--	'--
5fd0f07b-8bb9-4378-bd26-28a26057e8fe	TCGA-55-8085	TCGA-LUAD	64	'--	'--	'--	'--	-23596	'--	not hispanic or latino	male	'--	'--	white	Alive	'--	1947	'--	23596	'--	'--	'--	'--	M0	N0	Stage IA	T1b	7th	'--	'--	'--	'--	'--	'--	'--	'--	'--	'--	'--	not reported	'--	'--	'--	'--	'--	0	904	'--	'--
5fd0f07b-8bb9-4378-bd26-28a26057e8fe	TCGA-55-8085	TCGA-LUAD	64	'--	'--	'--	'--	-23596	'--	not hispanic or latino	male	'--	'--	white	Alive	'--	1947	'--	23596	'--	'--	'--	'--	M0	N0	Stage IA	T1b	7th	'--	'--	'--	'--	'--	'--	'--	'--	'--	'--	'--	not reported	'--	'--	'--	'--	'--	0	904	'--	'--
b8475929-2d9d-4909-bd62-59684a140bd7	TCGA-05-4390	TCGA-LUAD	58	'--	'--	'--	'--	-21430	'--	not reported	female	'--	'--	not reported	Alive	'--	1947	'--	21430	'--	'--	'--	'--	M0	N0	Stage IB	T2	5th	'--	'--	'--	'--	'--	'--	'--	'--	'--	'--	'--	not reported	'--	'--	'--	'--	'--	0	1126	'--	'--
b8475929-2d9d-4909-bd62-59684a140bd7	TCGA-05-4390	TCGA-LUAD	58	'--	'--	'--	'--	-21430	'--	not reported	female	'--	'--	not reported	Alive	'--	1947	'--	21430	'--	'--	'--	'--	M0	N0	Stage IB	T2	5th	'--	'--	'--	'--	'--	'--	'--	'--	'--	'--	'--	not reported	'--	'--	'--	'--	'--	0	1126	'--	'--
035c0b2b-c722-443b-8962-db4ee92c7532	TCGA-86-6851	TCGA-LUAD	73	'--	'--	'--	'--	-26808	'--	not hispanic or latino	female	'--	'--	white	Alive	'--	1938	'--	26808	'--	'--	'--	'--	M0	N1	Stage IIA	T1b	7th	'--	'--	'--	'--	'--	'--	'--	'--	'--	'--	'--	not reported	'--	'--	'--	'--	'--	0	179	'--	'--
035c0b2b-c722-443b-8962-db4ee92c7532	TCGA-86-6851	TCGA-LUAD	73	'--	'--	'--	'--	-26808	'--	not hispanic or latino	female	'--	'--	white	Alive	'--	1938	'--	26808	'--	'--	'--	'--	M0	N1	Stage IIA	T1b	7th	'--	'--	'--	'--	'--	'--	'--	'--	'--	'--	'--	not reported	'--	'--	'--	'--	'--	0	179	'--	'--
daf0e08e-1738-43f8-874a-b37d79cbe3a7	TCGA-78-7536	TCGA-LUAD	69	'--	'--	'--	'--	-25558	244	not reported	male	'--	'--	white	Dead	'--	1932	2001	25558	'--	'--	'--	'--	M0	N2	Stage IIIA	T2	6th	'--	'--	'--	'--	'--	'--	'--	'--	'--	'--	'--	not reported	'--	'--	'--	'--	'--	0	'--	'--	'--
daf0e08e-1738-43f8-874a-b37d79cbe3a7	TCGA-78-7536	TCGA-LUAD	69	'--	'--	'--	'--	-25558	244	not reported	male	'--	'--	white	Dead	'--	1932	2001	25558	'--	'--	'--	'--	M0	N2	Stage IIIA	T2	6th	'--	'--	'--	'--	'--	'--	'--	'--	'--	'--	'--	not reported	'--	'--	'--	'--	'--	0	'--	'--	'--
9dda72ec-1698-44e2-b35c-11e9a2704380	TCGA-93-A4JN	TCGA-LUAD	71	'--	'--	'--	'--	-26273	'--	not hispanic or latino	male	'--	'--	white	Alive	'--	1941	'--	26273	'--	'--	'--	'--	M1a	N0	Stage IV	T2a	7th	'--	'--	'--	'--	'--	'--	'--	'--	'--	'--	'--	not reported	'--	'--	'--	'--	'--	0	718	'--	'--
9dda72ec-1698-44e2-b35c-11e9a2704380	TCGA-93-A4JN	TCGA-LUAD	71	'--	'--	'--	'--	-26273	'--	not hispanic or latino	male	'--	'--	white	Alive	'--	1941	'--	26273	'--	'--	'--	'--	M1a	N0	Stage IV	T2a	7th	'--	'--	'--	'--	'--	'--	'--	'--	'--	'--	'--	not reported	'--	'--	'--	'--	'--	0	718	'--	'--
1f1df7ea-00b9-4432-86de-da773d1451e5	TCGA-55-8511	TCGA-LUAD	73	'--	'--	'--	'--	-26986	'--	not hispanic or latino	female	'--	'--	white	Alive	'--	1939	'--	26986	'--	'--	'--	'--	MX	N0	Stage IB	T2a	7th	'--	'--	'--	'--	'--	'--	'--	'--	'--	'--	'--	not reported	'--	'--	'--	'--	'--	0	552	'--	'--
1f1df7ea-00b9-4432-86de-da773d1451e5	TCGA-55-8511	TCGA-LUAD	73	'--	'--	'--	'--	-26986	'--	not hispanic or latino	female	'--	'--	white	Alive	'--	1939	'--	26986	'--	'--	'--	'--	MX	N0	Stage IB	T2a	7th	'--	'--	'--	'--	'--	'--	'--	'--	'--	'--	'--	not reported	'--	'--	'--	'--	'--	0	552	'--	'--
923b37e4-fcf7-46a0-8cb2-9139711fec7b	TCGA-55-7726	TCGA-LUAD	72	'--	'--	'--	'--	-26451	'--	not hispanic or latino	female	'--	'--	white	Alive	'--	1939	'--	26451	'--	'--	'--	'--	MX	N0	Stage IA	T1b	7th	'--	'--	'--	'--	'--	'--	'--	'--	'--	'--	'--	not reported	'--	'--	'--	'--	'--	0	652	'--	'--
923b37e4-fcf7-46a0-8cb2-9139711fec7b	TCGA-55-7726	TCGA-LUAD	72	'--	'--	'--	'--	-26451	'--	not hispanic or latino	female	'--	'--	white	Alive	'--	1939	'--	26451	'--	'--	'--	'--	MX	N0	Stage IA	T1b	7th	'--	'--	'--	'--	'--	'--	'--	'--	'--	'--	'--	not reported	'--	'--	'--	'--	'--	0	652	'--	'--
482eb2a7-6fed-4e4c-b1b6-14d6d869f855	TCGA-86-8074	TCGA-LUAD	62	'--	'--	'--	'--	-22862	'--	not hispanic or latino	female	'--	'--	white	Alive	'--	1949	'--	22862	'--	'--	'--	'--	M0	N1	Stage IIA	T1b	7th	'--	'--	'--	'--	'--	'--	'--	'--	'--	'--	'--	not reported	'--	'--	'--	'--	'--	0	24	'--	'--
482eb2a7-6fed-4e4c-b1b6-14d6d869f855	TCGA-86-8074	TCGA-LUAD	62	'--	'--	'--	'--	-22862	'--	not hispanic or latino	female	'--	'--	white	Alive	'--	1949	'--	22862	'--	'--	'--	'--	M0	N1	Stage IIA	T1b	7th	'--	'--	'--	'--	'--	'--	'--	'--	'--	'--	'--	not reported	'--	'--	'--	'--	'--	0	24	'--	'--
16cd58db-d52c-403e-9e9c-6da2e99f6bad	TCGA-78-7162	TCGA-LUAD	75	'--	'--	'--	'--	-27593	3169	not reported	male	'--	'--	white	Dead	'--	1916	1999	27593	'--	'--	'--	'--	M0	N0	Stage IA	T1	6th	'--	'--	'--	'--	'--	'--	'--	'--	'--	'--	'--	not reported	'--	'--	'--	'--	'--	0	'--	'--	'--
16cd58db-d52c-403e-9e9c-6da2e99f6bad	TCGA-78-7162	TCGA-LUAD	75	'--	'--	'--	'--	-27593	3169	not reported	male	'--	'--	white	Dead	'--	1916	1999	27593	'--	'--	'--	'--	M0	N0	Stage IA	T1	6th	'--	'--	'--	'--	'--	'--	'--	'--	'--	'--	'--	not reported	'--	'--	'--	'--	'--	0	'--	'--	'--
ba49117e-dab6-4e7d-bc44-f11dcafa1318	TCGA-55-7727	TCGA-LUAD	70	'--	'--	'--	'--	-25929	'--	not hispanic or latino	male	'--	'--	white	Alive	'--	1941	'--	25929	'--	'--	'--	'--	MX	N2	Stage IIIA	T1a	7th	'--	'--	'--	'--	'--	'--	'--	'--	'--	'--	'--	not reported	'--	'--	'--	'--	'--	0	119	'--	'--
ba49117e-dab6-4e7d-bc44-f11dcafa1318	TCGA-55-7727	TCGA-LUAD	70	'--	'--	'--	'--	-25929	'--	not hispanic or latino	male	'--	'--	white	Alive	'--	1941	'--	25929	'--	'--	'--	'--	MX	N2	Stage IIIA	T1a	7th	'--	'--	'--	'--	'--	'--	'--	'--	'--	'--	'--	not reported	'--	'--	'--	'--	'--	0	119	'--	'--
18478121-f1d1-4bdd-9511-8ab22f4a0660	TCGA-78-8640	TCGA-LUAD	59	'--	'--	'--	'--	-21832	'--	not reported	male	'--	'--	not reported	Alive	'--	1935	'--	21832	'--	'--	'--	'--	M0	N1	Stage IIA	T1	6th	'--	'--	'--	'--	'--	'--	'--	'--	'--	'--	'--	not reported	'--	'--	'--	'--	'--	0	7062	'--	'--
18478121-f1d1-4bdd-9511-8ab22f4a0660	TCGA-78-8640	TCGA-LUAD	59	'--	'--	'--	'--	-21832	'--	not reported	male	'--	'--	not reported	Alive	'--	1935	'--	21832	'--	'--	'--	'--	M0	N1	Stage IIA	T1	6th	'--	'--	'--	'--	'--	'--	'--	'--	'--	'--	'--	not reported	'--	'--	'--	'--	'--	0	7062	'--	'--
1b110eb4-a01d-4c50-ba18-77da4dedd549	TCGA-97-7552	TCGA-LUAD	70	'--	'--	'--	'--	-25578	'--	not hispanic or latino	male	'--	'--	white	Alive	'--	1937	'--	25578	'--	'--	'--	'--	MX	N0	Stage IB	T2	6th	'--	'--	'--	'--	'--	'--	'--	'--	'--	'--	'--	not reported	'--	'--	'--	'--	'--	0	1932	'--	'--
1b110eb4-a01d-4c50-ba18-77da4dedd549	TCGA-97-7552	TCGA-LUAD	70	'--	'--	'--	'--	-25578	'--	not hispanic or latino	male	'--	'--	white	Alive	'--	1937	'--	25578	'--	'--	'--	'--	MX	N0	Stage IB	T2	6th	'--	'--	'--	'--	'--	'--	'--	'--	'--	'--	'--	not reported	'--	'--	'--	'--	'--	0	1932	'--	'--
eeab558b-8d1e-4843-861d-dbfb06061758	TCGA-67-3770	TCGA-LUAD	70	'--	'--	'--	'--	-25658	'--	not hispanic or latino	female	'--	'--	white	Alive	'--	1939	'--	25658	'--	'--	'--	'--	M0	N0	Stage IA	T1	'--	'--	'--	'--	'--	'--	'--	'--	'--	'--	'--	'--	not reported	'--	'--	'--	'--	'--	0	610	'--	'--
eeab558b-8d1e-4843-861d-dbfb06061758	TCGA-67-3770	TCGA-LUAD	70	'--	'--	'--	'--	-25658	'--	not hispanic or latino	female	'--	'--	white	Alive	'--	1939	'--	25658	'--	'--	'--	'--	M0	N0	Stage IA	T1	'--	'--	'--	'--	'--	'--	'--	'--	'--	'--	'--	'--	not reported	'--	'--	'--	'--	'--	0	610	'--	'--
b87a5d92-4c09-48fe-bb08-b3c89a7c892e	TCGA-49-4514	TCGA-LUAD	79	'--	'--	'--	'--	-28908	'--	not reported	female	'--	'--	white	Alive	'--	1928	'--	28908	'--	'--	'--	'--	M0	N0	Stage IA	T1	6th	'--	'--	'--	'--	'--	'--	'--	'--	'--	'--	'--	not reported	'--	'--	'--	'--	'--	0	1700	'--	'--
b87a5d92-4c09-48fe-bb08-b3c89a7c892e	TCGA-49-4514	TCGA-LUAD	79	'--	'--	'--	'--	-28908	'--	not reported	female	'--	'--	white	Alive	'--	1928	'--	28908	'--	'--	'--	'--	M0	N0	Stage IA	T1	6th	'--	'--	'--	'--	'--	'--	'--	'--	'--	'--	'--	not reported	'--	'--	'--	'--	'--	0	1700	'--	'--
474b86d9-d897-467d-85d4-51dfa26ea107	TCGA-55-6642	TCGA-LUAD	63	'--	'--	'--	'--	-23107	'--	not reported	male	'--	'--	white	Alive	'--	1943	'--	23107	'--	'--	'--	'--	MX	N0	Stage IB	T2	6th	'--	'--	'--	'--	'--	'--	'--	'--	'--	'--	'--	not reported	'--	'--	'--	'--	'--	0	2449	'--	'--
474b86d9-d897-467d-85d4-51dfa26ea107	TCGA-55-6642	TCGA-LUAD	63	'--	'--	'--	'--	-23107	'--	not reported	male	'--	'--	white	Alive	'--	1943	'--	23107	'--	'--	'--	'--	MX	N0	Stage IB	T2	6th	'--	'--	'--	'--	'--	'--	'--	'--	'--	'--	'--	not reported	'--	'--	'--	'--	'--	0	2449	'--	'--
d12b6930-9ae4-4fe7-ad69-d183135c91ab	TCGA-55-8091	TCGA-LUAD	74	'--	'--	'--	'--	-27385	'--	not hispanic or latino	male	'--	'--	white	Alive	'--	1937	'--	27385	'--	'--	'--	'--	MX	N0	Stage IB	T2	7th	'--	'--	'--	'--	'--	'--	'--	'--	'--	'--	'--	not reported	'--	'--	'--	'--	'--	0	600	'--	'--
d12b6930-9ae4-4fe7-ad69-d183135c91ab	TCGA-55-8091	TCGA-LUAD	74	'--	'--	'--	'--	-27385	'--	not hispanic or latino	male	'--	'--	white	Alive	'--	1937	'--	27385	'--	'--	'--	'--	MX	N0	Stage IB	T2	7th	'--	'--	'--	'--	'--	'--	'--	'--	'--	'--	'--	not reported	'--	'--	'--	'--	'--	0	600	'--	'--
ebcba7f2-ce13-4bae-97cd-91a6b1dcd465	TCGA-50-5932	TCGA-LUAD	75	'--	'--	'--	'--	-27454	1235	not hispanic or latino	male	'--	'--	white	Dead	'--	1926	2004	27454	'--	'--	'--	'--	M0	N1	Stage IIB	T2	5th	'--	'--	'--	'--	'--	'--	'--	'--	'--	'--	'--	not reported	'--	'--	'--	'--	'--	0	1091	'--	'--
ebcba7f2-ce13-4bae-97cd-91a6b1dcd465	TCGA-50-5932	TCGA-LUAD	75	'--	'--	'--	'--	-27454	1235	not hispanic or latino	male	'--	'--	white	Dead	'--	1926	2004	27454	'--	'--	'--	'--	M0	N1	Stage IIB	T2	5th	'--	'--	'--	'--	'--	'--	'--	'--	'--	'--	'--	not reported	'--	'--	'--	'--	'--	0	1091	'--	'--
0a45f302-5748-48f3-9dc9-66c01843a68e	TCGA-55-6981	TCGA-LUAD	53	'--	'--	'--	'--	-19497	1379	not hispanic or latino	female	'--	'--	white	Dead	'--	1952	2008	19497	'--	'--	'--	'--	M0	N2	Stage IIIA	T1	6th	'--	'--	'--	'--	'--	'--	'--	'--	'--	'--	'--	not reported	'--	'--	'--	'--	'--	0	'--	'--	'--
0a45f302-5748-48f3-9dc9-66c01843a68e	TCGA-55-6981	TCGA-LUAD	53	'--	'--	'--	'--	-19497	1379	not hispanic or latino	female	'--	'--	white	Dead	'--	1952	2008	19497	'--	'--	'--	'--	M0	N2	Stage IIIA	T1	6th	'--	'--	'--	'--	'--	'--	'--	'--	'--	'--	'--	not reported	'--	'--	'--	'--	'--	0	'--	'--	'--
4b7cd595-e7f9-45a8-b736-a8c7c42d9539	TCGA-71-6725	TCGA-LUAD	48	'--	'--	'--	'--	-17793	'--	not hispanic or latino	female	'--	'--	asian	Alive	'--	1963	'--	17793	'--	'--	'--	'--	M0	N0	Stage IB	T2	6th	'--	'--	'--	'--	'--	'--	'--	'--	'--	'--	'--	not reported	'--	'--	'--	'--	'--	0	256	'--	'--
4b7cd595-e7f9-45a8-b736-a8c7c42d9539	TCGA-71-6725	TCGA-LUAD	48	'--	'--	'--	'--	-17793	'--	not hispanic or latino	female	'--	'--	asian	Alive	'--	1963	'--	17793	'--	'--	'--	'--	M0	N0	Stage IB	T2	6th	'--	'--	'--	'--	'--	'--	'--	'--	'--	'--	'--	not reported	'--	'--	'--	'--	'--	0	256	'--	'--
9a50e7e4-831d-489f-87d2-979e987561cc	TCGA-05-4384	TCGA-LUAD	66	'--	'--	'--	'--	-24411	'--	not reported	male	'--	'--	not reported	Alive	'--	1943	'--	24411	'--	'--	'--	'--	M0	N2	Stage IIIA	T2	6th	'--	'--	'--	'--	'--	'--	'--	'--	'--	'--	'--	not reported	'--	'--	'--	'--	'--	0	426	'--	'--
9a50e7e4-831d-489f-87d2-979e987561cc	TCGA-05-4384	TCGA-LUAD	66	'--	'--	'--	'--	-24411	'--	not reported	male	'--	'--	not reported	Alive	'--	1943	'--	24411	'--	'--	'--	'--	M0	N2	Stage IIIA	T2	6th	'--	'--	'--	'--	'--	'--	'--	'--	'--	'--	'--	not reported	'--	'--	'--	'--	'--	0	426	'--	'--
c95957a7-1a1a-4c8d-bb61-7c99b500f224	TCGA-50-5946	TCGA-LUAD	62	'--	'--	'--	'--	-22852	'--	not reported	male	'--	'--	white	Alive	'--	1948	'--	22852	'--	'--	'--	'--	MX	N0	Stage IA	T1	'--	'--	'--	'--	'--	'--	'--	'--	'--	'--	'--	'--	not reported	'--	'--	'--	'--	'--	0	1617	'--	'--
c95957a7-1a1a-4c8d-bb61-7c99b500f224	TCGA-50-5946	TCGA-LUAD	62	'--	'--	'--	'--	-22852	'--	not reported	male	'--	'--	white	Alive	'--	1948	'--	22852	'--	'--	'--	'--	MX	N0	Stage IA	T1	'--	'--	'--	'--	'--	'--	'--	'--	'--	'--	'--	'--	not reported	'--	'--	'--	'--	'--	0	1617	'--	'--
f59e5a76-f803-470b-910c-a897a149d939	TCGA-55-8505	TCGA-LUAD	62	'--	'--	'--	'--	-22676	'--	not hispanic or latino	male	'--	'--	white	Alive	'--	1950	'--	22676	'--	'--	'--	'--	MX	N2	Stage IIIA	T1a	7th	'--	'--	'--	'--	'--	'--	'--	'--	'--	'--	'--	not reported	'--	'--	'--	'--	'--	0	440	'--	'--
f59e5a76-f803-470b-910c-a897a149d939	TCGA-55-8505	TCGA-LUAD	62	'--	'--	'--	'--	-22676	'--	not hispanic or latino	male	'--	'--	white	Alive	'--	1950	'--	22676	'--	'--	'--	'--	MX	N2	Stage IIIA	T1a	7th	'--	'--	'--	'--	'--	'--	'--	'--	'--	'--	'--	not reported	'--	'--	'--	'--	'--	0	440	'--	'--
e01e4fb3-236a-4d16-9073-555876b688e9	TCGA-86-A4JF	TCGA-LUAD	56	'--	'--	'--	'--	-20491	737	not hispanic or latino	male	'--	'--	white	Dead	'--	1956	'--	20491	'--	'--	'--	'--	M0	N0	Stage IIB	T3	7th	'--	'--	'--	'--	'--	'--	'--	'--	'--	'--	'--	not reported	'--	'--	'--	'--	'--	0	536	'--	'--
e01e4fb3-236a-4d16-9073-555876b688e9	TCGA-86-A4JF	TCGA-LUAD	56	'--	'--	'--	'--	-20491	737	not hispanic or latino	male	'--	'--	white	Dead	'--	1956	'--	20491	'--	'--	'--	'--	M0	N0	Stage IIB	T3	7th	'--	'--	'--	'--	'--	'--	'--	'--	'--	'--	'--	not reported	'--	'--	'--	'--	'--	0	536	'--	'--
ff07ea4b-4e50-410d-99d6-96a351dad7b1	TCGA-55-7570	TCGA-LUAD	60	'--	'--	'--	'--	-22218	'--	not hispanic or latino	male	'--	'--	black or african american	Alive	'--	1951	'--	22218	'--	'--	'--	'--	MX	N0	Stage IA	T1a	7th	'--	'--	'--	'--	'--	'--	'--	'--	'--	'--	'--	not reported	'--	'--	'--	'--	'--	0	824	'--	'--
ff07ea4b-4e50-410d-99d6-96a351dad7b1	TCGA-55-7570	TCGA-LUAD	60	'--	'--	'--	'--	-22218	'--	not hispanic or latino	male	'--	'--	black or african american	Alive	'--	1951	'--	22218	'--	'--	'--	'--	MX	N0	Stage IA	T1a	7th	'--	'--	'--	'--	'--	'--	'--	'--	'--	'--	'--	not reported	'--	'--	'--	'--	'--	0	824	'--	'--
ef03654a-dcf1-41ff-a67e-4f3fbf9ba807	TCGA-93-7347	TCGA-LUAD	76	'--	'--	'--	'--	-27949	'--	not hispanic or latino	female	'--	'--	white	Alive	'--	1935	'--	27949	'--	'--	'--	'--	MX	N0	Stage IA	T1a	7th	'--	'--	'--	'--	'--	'--	'--	'--	'--	'--	'--	not reported	'--	'--	'--	'--	'--	0	683	'--	'--
ef03654a-dcf1-41ff-a67e-4f3fbf9ba807	TCGA-93-7347	TCGA-LUAD	76	'--	'--	'--	'--	-27949	'--	not hispanic or latino	female	'--	'--	white	Alive	'--	1935	'--	27949	'--	'--	'--	'--	MX	N0	Stage IA	T1a	7th	'--	'--	'--	'--	'--	'--	'--	'--	'--	'--	'--	not reported	'--	'--	'--	'--	'--	0	683	'--	'--
39ab7174-5707-498d-9959-523680e04198	TCGA-55-A492	TCGA-LUAD	70	'--	'--	'--	'--	-25719	'--	not hispanic or latino	female	'--	'--	white	Alive	'--	1942	'--	25719	'--	'--	'--	'--	MX	N0	Stage IA	T1a	7th	'--	'--	'--	'--	'--	'--	'--	'--	'--	'--	'--	not reported	'--	'--	'--	'--	'--	0	596	'--	'--
39ab7174-5707-498d-9959-523680e04198	TCGA-55-A492	TCGA-LUAD	70	'--	'--	'--	'--	-25719	'--	not hispanic or latino	female	'--	'--	white	Alive	'--	1942	'--	25719	'--	'--	'--	'--	MX	N0	Stage IA	T1a	7th	'--	'--	'--	'--	'--	'--	'--	'--	'--	'--	'--	not reported	'--	'--	'--	'--	'--	0	596	'--	'--
e6e75590-9520-4b1c-8a28-4a1d2b2218fc	TCGA-97-7938	TCGA-LUAD	76	'--	'--	'--	'--	-27980	18	not hispanic or latino	female	'--	'--	white	Dead	'--	1935	2011	27980	'--	'--	'--	'--	MX	N0	Stage IA	T1a	7th	'--	'--	'--	'--	'--	'--	'--	'--	'--	'--	'--	not reported	'--	'--	'--	'--	'--	0	'--	'--	'--
e6e75590-9520-4b1c-8a28-4a1d2b2218fc	TCGA-97-7938	TCGA-LUAD	76	'--	'--	'--	'--	-27980	18	not hispanic or latino	female	'--	'--	white	Dead	'--	1935	2011	27980	'--	'--	'--	'--	MX	N0	Stage IA	T1a	7th	'--	'--	'--	'--	'--	'--	'--	'--	'--	'--	'--	not reported	'--	'--	'--	'--	'--	0	'--	'--	'--
12b79b4f-c28c-418e-a1e7-e622f33fdcc2	TCGA-50-5939	TCGA-LUAD	85	'--	'--	'--	'--	-31236	460	not hispanic or latino	male	'--	'--	white	Dead	'--	1923	2009	31236	'--	'--	'--	'--	M0	N0	Stage IB	T2	6th	'--	'--	'--	'--	'--	'--	'--	'--	'--	'--	'--	not reported	'--	'--	'--	'--	'--	0	'--	'--	'--
12b79b4f-c28c-418e-a1e7-e622f33fdcc2	TCGA-50-5939	TCGA-LUAD	85	'--	'--	'--	'--	-31236	460	not hispanic or latino	male	'--	'--	white	Dead	'--	1923	2009	31236	'--	'--	'--	'--	M0	N0	Stage IB	T2	6th	'--	'--	'--	'--	'--	'--	'--	'--	'--	'--	'--	not reported	'--	'--	'--	'--	'--	0	'--	'--	'--
301ca6e8-7981-4264-b4ae-38f56f7f9225	TCGA-MP-A4T4	TCGA-LUAD	68	'--	'--	'--	'--	-25052	2617	not reported	female	'--	'--	white	Dead	'--	1936	2011	25052	'--	'--	'--	'--	M0	N1	Stage IIB	T2	6th	'--	'--	'--	'--	'--	'--	'--	'--	'--	'--	'--	not reported	'--	'--	'--	'--	'--	0	'--	'--	'--
301ca6e8-7981-4264-b4ae-38f56f7f9225	TCGA-MP-A4T4	TCGA-LUAD	68	'--	'--	'--	'--	-25052	2617	not reported	female	'--	'--	white	Dead	'--	1936	2011	25052	'--	'--	'--	'--	M0	N1	Stage IIB	T2	6th	'--	'--	'--	'--	'--	'--	'--	'--	'--	'--	'--	not reported	'--	'--	'--	'--	'--	0	'--	'--	'--
9f81c602-8afa-4588-b0b6-6e5a1a128d5a	TCGA-05-4396	TCGA-LUAD	76	'--	'--	'--	'--	-28094	303	not reported	male	'--	'--	not reported	Dead	'--	1930	2006	28094	'--	'--	'--	'--	M0	N1	Stage IIIB	T4	5th	'--	'--	'--	'--	'--	'--	'--	'--	'--	'--	'--	not reported	'--	'--	'--	'--	'--	0	'--	'--	'--
9f81c602-8afa-4588-b0b6-6e5a1a128d5a	TCGA-05-4396	TCGA-LUAD	76	'--	'--	'--	'--	-28094	303	not reported	male	'--	'--	not reported	Dead	'--	1930	2006	28094	'--	'--	'--	'--	M0	N1	Stage IIIB	T4	5th	'--	'--	'--	'--	'--	'--	'--	'--	'--	'--	'--	not reported	'--	'--	'--	'--	'--	0	'--	'--	'--
e5cb0c86-8fe2-4cfc-b32b-e8ec3839ffc4	TCGA-55-6985	TCGA-LUAD	58	'--	'--	'--	'--	-21381	'--	not reported	female	'--	'--	white	Alive	'--	1946	'--	21381	'--	'--	'--	'--	MX	N0	Stage IB	T2	6th	'--	'--	'--	'--	'--	'--	'--	'--	'--	'--	'--	not reported	'--	'--	'--	'--	'--	0	1233	'--	'--
e5cb0c86-8fe2-4cfc-b32b-e8ec3839ffc4	TCGA-55-6985	TCGA-LUAD	58	'--	'--	'--	'--	-21381	'--	not reported	female	'--	'--	white	Alive	'--	1946	'--	21381	'--	'--	'--	'--	MX	N0	Stage IB	T2	6th	'--	'--	'--	'--	'--	'--	'--	'--	'--	'--	'--	not reported	'--	'--	'--	'--	'--	0	1233	'--	'--
b2285924-9813-4f46-bb8f-91a0efd8a9b6	TCGA-73-4668	TCGA-LUAD	66	'--	'--	'--	'--	-24255	'--	not hispanic or latino	female	'--	'--	american indian or alaska native	Alive	'--	1943	'--	24255	'--	'--	'--	'--	M0	N1	Stage IIB	T2	'--	'--	'--	'--	'--	'--	'--	'--	'--	'--	'--	'--	not reported	'--	'--	'--	'--	'--	0	467	'--	'--
b2285924-9813-4f46-bb8f-91a0efd8a9b6	TCGA-73-4668	TCGA-LUAD	66	'--	'--	'--	'--	-24255	'--	not hispanic or latino	female	'--	'--	american indian or alaska native	Alive	'--	1943	'--	24255	'--	'--	'--	'--	M0	N1	Stage IIB	T2	'--	'--	'--	'--	'--	'--	'--	'--	'--	'--	'--	'--	not reported	'--	'--	'--	'--	'--	0	467	'--	'--
54480f58-7e63-4aed-a116-c2c2252e8364	TCGA-91-8499	TCGA-LUAD	76	'--	'--	'--	'--	-27853	'--	not hispanic or latino	female	'--	'--	white	Alive	'--	1935	'--	27853	'--	'--	'--	'--	MX	N0	Stage IA	T1b	7th	'--	'--	'--	'--	'--	'--	'--	'--	'--	'--	'--	not reported	'--	'--	'--	'--	'--	0	36	'--	'--
54480f58-7e63-4aed-a116-c2c2252e8364	TCGA-91-8499	TCGA-LUAD	76	'--	'--	'--	'--	-27853	'--	not hispanic or latino	female	'--	'--	white	Alive	'--	1935	'--	27853	'--	'--	'--	'--	MX	N0	Stage IA	T1b	7th	'--	'--	'--	'--	'--	'--	'--	'--	'--	'--	'--	not reported	'--	'--	'--	'--	'--	0	36	'--	'--
0d0d83d9-d558-4d38-977b-6f1b2471beda	TCGA-86-7955	TCGA-LUAD	62	'--	'--	'--	'--	-22772	'--	not hispanic or latino	male	'--	'--	white	Alive	'--	1949	'--	22772	'--	'--	'--	'--	M0	N0	Stage IB	T2a	7th	'--	'--	'--	'--	'--	'--	'--	'--	'--	'--	'--	not reported	'--	'--	'--	'--	'--	0	1072	'--	'--
0d0d83d9-d558-4d38-977b-6f1b2471beda	TCGA-86-7955	TCGA-LUAD	62	'--	'--	'--	'--	-22772	'--	not hispanic or latino	male	'--	'--	white	Alive	'--	1949	'--	22772	'--	'--	'--	'--	M0	N0	Stage IB	T2a	7th	'--	'--	'--	'--	'--	'--	'--	'--	'--	'--	'--	not reported	'--	'--	'--	'--	'--	0	1072	'--	'--
21fb46f9-4bbb-441c-af19-a687e9138344	TCGA-49-6742	TCGA-LUAD	70	'--	'--	'--	'--	-25839	488	not hispanic or latino	male	'--	'--	white	Dead	'--	1940	'--	25839	'--	'--	'--	'--	M0	N1	Stage IIA	T2a	7th	'--	'--	'--	'--	'--	'--	'--	'--	'--	'--	'--	not reported	'--	'--	'--	'--	'--	0	445	'--	'--
21fb46f9-4bbb-441c-af19-a687e9138344	TCGA-49-6742	TCGA-LUAD	70	'--	'--	'--	'--	-25839	488	not hispanic or latino	male	'--	'--	white	Dead	'--	1940	'--	25839	'--	'--	'--	'--	M0	N1	Stage IIA	T2a	7th	'--	'--	'--	'--	'--	'--	'--	'--	'--	'--	'--	not reported	'--	'--	'--	'--	'--	0	445	'--	'--
98ee294a-46ed-4572-bdd4-a932c3498a25	TCGA-MP-A4TA	TCGA-LUAD	75	'--	'--	'--	'--	-27513	950	not hispanic or latino	female	'--	'--	white	Dead	'--	1931	2008	27513	'--	'--	'--	'--	M0	N0	Stage IA	T1	6th	'--	'--	'--	'--	'--	'--	'--	'--	'--	'--	'--	not reported	'--	'--	'--	'--	'--	0	'--	'--	'--
98ee294a-46ed-4572-bdd4-a932c3498a25	TCGA-MP-A4TA	TCGA-LUAD	75	'--	'--	'--	'--	-27513	950	not hispanic or latino	female	'--	'--	white	Dead	'--	1931	2008	27513	'--	'--	'--	'--	M0	N0	Stage IA	T1	6th	'--	'--	'--	'--	'--	'--	'--	'--	'--	'--	'--	not reported	'--	'--	'--	'--	'--	0	'--	'--	'--
d45aee46-838e-44af-8422-46710b3240a8	TCGA-50-8457	TCGA-LUAD	63	'--	'--	'--	'--	-23055	'--	not hispanic or latino	female	'--	'--	black or african american	Alive	'--	1948	'--	23055	'--	'--	'--	'--	M0	N0	Stage IA	T1a	7th	'--	'--	'--	'--	'--	'--	'--	'--	'--	'--	'--	not reported	'--	'--	'--	'--	'--	0	1125	'--	'--
d45aee46-838e-44af-8422-46710b3240a8	TCGA-50-8457	TCGA-LUAD	63	'--	'--	'--	'--	-23055	'--	not hispanic or latino	female	'--	'--	black or african american	Alive	'--	1948	'--	23055	'--	'--	'--	'--	M0	N0	Stage IA	T1a	7th	'--	'--	'--	'--	'--	'--	'--	'--	'--	'--	'--	not reported	'--	'--	'--	'--	'--	0	1125	'--	'--
9ca1a26c-82e0-48b3-b3bb-2ed57086eeb1	TCGA-97-8552	TCGA-LUAD	55	'--	'--	'--	'--	-20331	'--	not hispanic or latino	female	'--	'--	white	Alive	'--	1957	'--	20331	'--	'--	'--	'--	MX	N0	Stage I	T1a	7th	'--	'--	'--	'--	'--	'--	'--	'--	'--	'--	'--	not reported	'--	'--	'--	'--	'--	0	626	'--	'--
9ca1a26c-82e0-48b3-b3bb-2ed57086eeb1	TCGA-97-8552	TCGA-LUAD	55	'--	'--	'--	'--	-20331	'--	not hispanic or latino	female	'--	'--	white	Alive	'--	1957	'--	20331	'--	'--	'--	'--	MX	N0	Stage I	T1a	7th	'--	'--	'--	'--	'--	'--	'--	'--	'--	'--	'--	not reported	'--	'--	'--	'--	'--	0	626	'--	'--
8994c8c4-9ea0-46cb-b4a5-0055d7da5bfa	TCGA-44-6148	TCGA-LUAD	60	'--	'--	'--	'--	-22138	'--	not hispanic or latino	male	'--	'--	white	Alive	'--	1951	'--	22138	'--	'--	'--	'--	M0	N0	Stage IA	T1b	7th	'--	'--	'--	'--	'--	'--	'--	'--	'--	'--	'--	not reported	'--	'--	'--	'--	'--	0	704	'--	'--
8994c8c4-9ea0-46cb-b4a5-0055d7da5bfa	TCGA-44-6148	TCGA-LUAD	60	'--	'--	'--	'--	-22138	'--	not hispanic or latino	male	'--	'--	white	Alive	'--	1951	'--	22138	'--	'--	'--	'--	M0	N0	Stage IA	T1b	7th	'--	'--	'--	'--	'--	'--	'--	'--	'--	'--	'--	not reported	'--	'--	'--	'--	'--	0	704	'--	'--
e737f650-b72d-44e7-b750-558a56716803	TCGA-05-4432	TCGA-LUAD	66	'--	'--	'--	'--	-24350	'--	not reported	male	'--	'--	not reported	Alive	'--	1942	'--	24350	'--	'--	'--	'--	M0	N1	Stage IIB	T2	6th	'--	'--	'--	'--	'--	'--	'--	'--	'--	'--	'--	not reported	'--	'--	'--	'--	'--	0	761	'--	'--
e737f650-b72d-44e7-b750-558a56716803	TCGA-05-4432	TCGA-LUAD	66	'--	'--	'--	'--	-24350	'--	not reported	male	'--	'--	not reported	Alive	'--	1942	'--	24350	'--	'--	'--	'--	M0	N1	Stage IIB	T2	6th	'--	'--	'--	'--	'--	'--	'--	'--	'--	'--	'--	not reported	'--	'--	'--	'--	'--	0	761	'--	'--
6144d666-8f77-4efe-95f1-f9e5c4e5e056	TCGA-44-6145	TCGA-LUAD	62	'--	'--	'--	'--	-22745	'--	not hispanic or latino	female	'--	'--	white	Alive	'--	1949	'--	22745	'--	'--	'--	'--	M0	N0	Stage IA	T1	7th	'--	'--	'--	'--	'--	'--	'--	'--	'--	'--	'--	not reported	'--	'--	'--	'--	'--	0	595	'--	'--
6144d666-8f77-4efe-95f1-f9e5c4e5e056	TCGA-44-6145	TCGA-LUAD	62	'--	'--	'--	'--	-22745	'--	not hispanic or latino	female	'--	'--	white	Alive	'--	1949	'--	22745	'--	'--	'--	'--	M0	N0	Stage IA	T1	7th	'--	'--	'--	'--	'--	'--	'--	'--	'--	'--	'--	not reported	'--	'--	'--	'--	'--	0	595	'--	'--
4d153600-81f9-44fb-b485-6355ec306d6a	TCGA-78-7159	TCGA-LUAD	60	'--	'--	'--	'--	-22261	'--	not reported	female	'--	'--	white	Alive	'--	1948	'--	22261	'--	'--	'--	'--	M0	NX	Stage IA	T1	6th	'--	'--	'--	'--	'--	'--	'--	'--	'--	'--	'--	not reported	'--	'--	'--	'--	'--	0	1974	'--	'--
4d153600-81f9-44fb-b485-6355ec306d6a	TCGA-78-7159	TCGA-LUAD	60	'--	'--	'--	'--	-22261	'--	not reported	female	'--	'--	white	Alive	'--	1948	'--	22261	'--	'--	'--	'--	M0	NX	Stage IA	T1	6th	'--	'--	'--	'--	'--	'--	'--	'--	'--	'--	'--	not reported	'--	'--	'--	'--	'--	0	1974	'--	'--
765ad5a5-134b-4680-a6d4-1dd113dc47cc	TCGA-49-AAR4	TCGA-LUAD	51	'--	'--	'--	'--	-18939	879	not hispanic or latino	male	'--	'--	black or african american	Dead	'--	1955	2008	18939	'--	'--	'--	'--	MX	N2	Stage IIIA	T2	6th	'--	'--	'--	'--	'--	'--	'--	'--	'--	'--	'--	not reported	'--	'--	'--	'--	'--	0	'--	'--	'--
765ad5a5-134b-4680-a6d4-1dd113dc47cc	TCGA-49-AAR4	TCGA-LUAD	51	'--	'--	'--	'--	-18939	879	not hispanic or latino	male	'--	'--	black or african american	Dead	'--	1955	2008	18939	'--	'--	'--	'--	MX	N2	Stage IIIA	T2	6th	'--	'--	'--	'--	'--	'--	'--	'--	'--	'--	'--	not reported	'--	'--	'--	'--	'--	0	'--	'--	'--
b40d0849-f4ef-4a14-9732-9beb708cb46b	TCGA-78-7166	TCGA-LUAD	84	'--	'--	'--	'--	-30869	258	not reported	male	'--	'--	white	Dead	'--	1918	2002	30869	'--	'--	'--	'--	M0	N1	Stage IIB	T2	6th	'--	'--	'--	'--	'--	'--	'--	'--	'--	'--	'--	not reported	'--	'--	'--	'--	'--	0	'--	'--	'--
b40d0849-f4ef-4a14-9732-9beb708cb46b	TCGA-78-7166	TCGA-LUAD	84	'--	'--	'--	'--	-30869	258	not reported	male	'--	'--	white	Dead	'--	1918	2002	30869	'--	'--	'--	'--	M0	N1	Stage IIB	T2	6th	'--	'--	'--	'--	'--	'--	'--	'--	'--	'--	'--	not reported	'--	'--	'--	'--	'--	0	'--	'--	'--
1575148b-0f63-44ee-86fd-93ae1a02be0b	TCGA-50-5072	TCGA-LUAD	74	'--	'--	'--	'--	-27036	250	not hispanic or latino	male	'--	'--	white	Dead	'--	1935	'--	27036	'--	'--	'--	'--	M0	N2	Stage IIIA	T2	6th	'--	'--	'--	'--	'--	'--	'--	'--	'--	'--	'--	not reported	'--	'--	'--	'--	'--	0	246	'--	'--
1575148b-0f63-44ee-86fd-93ae1a02be0b	TCGA-50-5072	TCGA-LUAD	74	'--	'--	'--	'--	-27036	250	not hispanic or latino	male	'--	'--	white	Dead	'--	1935	'--	27036	'--	'--	'--	'--	M0	N2	Stage IIIA	T2	6th	'--	'--	'--	'--	'--	'--	'--	'--	'--	'--	'--	not reported	'--	'--	'--	'--	'--	0	246	'--	'--
afb91740-2668-46d7-ba01-bb26153ad1c7	TCGA-73-4658	TCGA-LUAD	80	'--	'--	'--	'--	-29508	1600	not hispanic or latino	female	'--	'--	white	Dead	'--	1924	2008	29508	'--	'--	'--	'--	M0	N0	Stage IB	T2	6th	'--	'--	'--	'--	'--	'--	'--	'--	'--	'--	'--	not reported	'--	'--	'--	'--	'--	0	1600	'--	'--
afb91740-2668-46d7-ba01-bb26153ad1c7	TCGA-73-4658	TCGA-LUAD	80	'--	'--	'--	'--	-29508	1600	not hispanic or latino	female	'--	'--	white	Dead	'--	1924	2008	29508	'--	'--	'--	'--	M0	N0	Stage IB	T2	6th	'--	'--	'--	'--	'--	'--	'--	'--	'--	'--	'--	not reported	'--	'--	'--	'--	'--	0	1600	'--	'--
0df573ee-28f0-4244-b434-09e6ca59fbf0	TCGA-67-3771	TCGA-LUAD	77	'--	'--	'--	'--	-28406	'--	not hispanic or latino	female	'--	'--	black or african american	Alive	'--	1932	'--	28406	'--	'--	'--	'--	M0	N0	Stage IA	T1	6th	'--	'--	'--	'--	'--	'--	'--	'--	'--	'--	'--	not reported	'--	'--	'--	'--	'--	0	610	'--	'--
0df573ee-28f0-4244-b434-09e6ca59fbf0	TCGA-67-3771	TCGA-LUAD	77	'--	'--	'--	'--	-28406	'--	not hispanic or latino	female	'--	'--	black or african american	Alive	'--	1932	'--	28406	'--	'--	'--	'--	M0	N0	Stage IA	T1	6th	'--	'--	'--	'--	'--	'--	'--	'--	'--	'--	'--	not reported	'--	'--	'--	'--	'--	0	610	'--	'--
d5326429-9805-47f9-97b0-fbda658e3f01	TCGA-91-6840	TCGA-LUAD	59	'--	'--	'--	'--	-21854	'--	not hispanic or latino	female	'--	'--	white	Alive	'--	1952	'--	21854	'--	'--	'--	'--	M0	N0	Stage IA	T1b	7th	'--	'--	'--	'--	'--	'--	'--	'--	'--	'--	'--	not reported	'--	'--	'--	'--	'--	0	372	'--	'--
d5326429-9805-47f9-97b0-fbda658e3f01	TCGA-91-6840	TCGA-LUAD	59	'--	'--	'--	'--	-21854	'--	not hispanic or latino	female	'--	'--	white	Alive	'--	1952	'--	21854	'--	'--	'--	'--	M0	N0	Stage IA	T1b	7th	'--	'--	'--	'--	'--	'--	'--	'--	'--	'--	'--	not reported	'--	'--	'--	'--	'--	0	372	'--	'--
0d980584-4484-4063-8243-c3cd67f6f588	TCGA-91-A4BD	TCGA-LUAD	78	'--	'--	'--	'--	-28544	'--	not hispanic or latino	male	'--	'--	white	Alive	'--	1934	'--	28544	'--	'--	'--	'--	MX	N1	Stage IIA	T1b	7th	'--	'--	'--	'--	'--	'--	'--	'--	'--	'--	'--	not reported	'--	'--	'--	'--	'--	0	603	'--	'--
0d980584-4484-4063-8243-c3cd67f6f588	TCGA-91-A4BD	TCGA-LUAD	78	'--	'--	'--	'--	-28544	'--	not hispanic or latino	male	'--	'--	white	Alive	'--	1934	'--	28544	'--	'--	'--	'--	MX	N1	Stage IIA	T1b	7th	'--	'--	'--	'--	'--	'--	'--	'--	'--	'--	'--	not reported	'--	'--	'--	'--	'--	0	603	'--	'--
06fe7f3e-4edd-4150-981c-93787ea19b39	TCGA-55-8615	TCGA-LUAD	67	'--	'--	'--	'--	-24786	'--	not hispanic or latino	male	'--	'--	white	Alive	'--	1945	'--	24786	'--	'--	'--	'--	MX	N2	Stage IIIA	T3	7th	'--	'--	'--	'--	'--	'--	'--	'--	'--	'--	'--	not reported	'--	'--	'--	'--	'--	0	446	'--	'--
06fe7f3e-4edd-4150-981c-93787ea19b39	TCGA-55-8615	TCGA-LUAD	67	'--	'--	'--	'--	-24786	'--	not hispanic or latino	male	'--	'--	white	Alive	'--	1945	'--	24786	'--	'--	'--	'--	MX	N2	Stage IIIA	T3	7th	'--	'--	'--	'--	'--	'--	'--	'--	'--	'--	'--	not reported	'--	'--	'--	'--	'--	0	446	'--	'--
2f09479f-87fc-4c34-8e2c-333e970a3681	TCGA-91-6835	TCGA-LUAD	81	'--	'--	'--	'--	-29887	'--	not hispanic or latino	female	'--	'--	white	Alive	'--	1929	'--	29887	'--	'--	'--	'--	M0	N0	Stage IA	T1	7th	'--	'--	'--	'--	'--	'--	'--	'--	'--	'--	'--	not reported	'--	'--	'--	'--	'--	0	79	'--	'--
2f09479f-87fc-4c34-8e2c-333e970a3681	TCGA-91-6835	TCGA-LUAD	81	'--	'--	'--	'--	-29887	'--	not hispanic or latino	female	'--	'--	white	Alive	'--	1929	'--	29887	'--	'--	'--	'--	M0	N0	Stage IA	T1	7th	'--	'--	'--	'--	'--	'--	'--	'--	'--	'--	'--	not reported	'--	'--	'--	'--	'--	0	79	'--	'--
75589307-f141-4d0d-b35d-adbbc77b3dec	TCGA-55-8204	TCGA-LUAD	87	'--	'--	'--	'--	-31818	'--	not hispanic or latino	female	'--	'--	white	Alive	'--	1924	'--	31818	'--	'--	'--	'--	MX	N0	Stage IB	T2a	7th	'--	'--	'--	'--	'--	'--	'--	'--	'--	'--	'--	not reported	'--	'--	'--	'--	'--	0	515	'--	'--
75589307-f141-4d0d-b35d-adbbc77b3dec	TCGA-55-8204	TCGA-LUAD	87	'--	'--	'--	'--	-31818	'--	not hispanic or latino	female	'--	'--	white	Alive	'--	1924	'--	31818	'--	'--	'--	'--	MX	N0	Stage IB	T2a	7th	'--	'--	'--	'--	'--	'--	'--	'--	'--	'--	'--	not reported	'--	'--	'--	'--	'--	0	515	'--	'--
c353f949-5f66-4a2c-b8f0-17be8bf19e0a	TCGA-78-7153	TCGA-LUAD	65	'--	'--	'--	'--	-23922	'--	not reported	female	'--	'--	white	Alive	'--	1938	'--	23922	'--	'--	'--	'--	M0	N0	Stage IB	T2	6th	'--	'--	'--	'--	'--	'--	'--	'--	'--	'--	'--	not reported	'--	'--	'--	'--	'--	0	3635	'--	'--
c353f949-5f66-4a2c-b8f0-17be8bf19e0a	TCGA-78-7153	TCGA-LUAD	65	'--	'--	'--	'--	-23922	'--	not reported	female	'--	'--	white	Alive	'--	1938	'--	23922	'--	'--	'--	'--	M0	N0	Stage IB	T2	6th	'--	'--	'--	'--	'--	'--	'--	'--	'--	'--	'--	not reported	'--	'--	'--	'--	'--	0	3635	'--	'--
1b354837-4925-4480-ac32-6b44d0957314	TCGA-73-4670	TCGA-LUAD	69	'--	'--	'--	'--	-25526	'--	not hispanic or latino	female	'--	'--	white	Alive	'--	1941	'--	25526	'--	'--	'--	'--	M1	N0	Stage IV	T2	'--	'--	'--	'--	'--	'--	'--	'--	'--	'--	'--	'--	not reported	'--	'--	'--	'--	'--	0	131	'--	'--
1b354837-4925-4480-ac32-6b44d0957314	TCGA-73-4670	TCGA-LUAD	69	'--	'--	'--	'--	-25526	'--	not hispanic or latino	female	'--	'--	white	Alive	'--	1941	'--	25526	'--	'--	'--	'--	M1	N0	Stage IV	T2	'--	'--	'--	'--	'--	'--	'--	'--	'--	'--	'--	'--	not reported	'--	'--	'--	'--	'--	0	131	'--	'--
a0e57b39-960e-4e46-8aa0-d0ee2fd9a7cc	TCGA-78-7150	TCGA-LUAD	59	'--	'--	'--	'--	-21891	666	not reported	male	'--	'--	white	Dead	'--	1943	2003	21891	'--	'--	'--	'--	M0	N1	Stage IIB	T2	6th	'--	'--	'--	'--	'--	'--	'--	'--	'--	'--	'--	not reported	'--	'--	'--	'--	'--	0	'--	'--	'--
a0e57b39-960e-4e46-8aa0-d0ee2fd9a7cc	TCGA-78-7150	TCGA-LUAD	59	'--	'--	'--	'--	-21891	666	not reported	male	'--	'--	white	Dead	'--	1943	2003	21891	'--	'--	'--	'--	M0	N1	Stage IIB	T2	6th	'--	'--	'--	'--	'--	'--	'--	'--	'--	'--	'--	not reported	'--	'--	'--	'--	'--	0	'--	'--	'--
3ed05070-6633-4de5-9f72-090f93aa2e4d	TCGA-55-8506	TCGA-LUAD	62	'--	'--	'--	'--	-22850	'--	not hispanic or latino	female	'--	'--	white	Alive	'--	1950	'--	22850	'--	'--	'--	'--	MX	N0	Stage IIB	T3	7th	'--	'--	'--	'--	'--	'--	'--	'--	'--	'--	'--	not reported	'--	'--	'--	'--	'--	0	11	'--	'--
3ed05070-6633-4de5-9f72-090f93aa2e4d	TCGA-55-8506	TCGA-LUAD	62	'--	'--	'--	'--	-22850	'--	not hispanic or latino	female	'--	'--	white	Alive	'--	1950	'--	22850	'--	'--	'--	'--	MX	N0	Stage IIB	T3	7th	'--	'--	'--	'--	'--	'--	'--	'--	'--	'--	'--	not reported	'--	'--	'--	'--	'--	0	11	'--	'--
4036c6fc-c82e-47bb-a384-6f299dc30b52	TCGA-44-7672	TCGA-LUAD	52	'--	'--	'--	'--	-19200	'--	not hispanic or latino	female	'--	'--	white	Alive	'--	1958	'--	19200	'--	'--	'--	'--	M0	N0	Stage IA	T1b	7th	'--	'--	'--	'--	'--	'--	'--	'--	'--	'--	'--	not reported	'--	'--	'--	'--	'--	0	719	'--	'--
4036c6fc-c82e-47bb-a384-6f299dc30b52	TCGA-44-7672	TCGA-LUAD	52	'--	'--	'--	'--	-19200	'--	not hispanic or latino	female	'--	'--	white	Alive	'--	1958	'--	19200	'--	'--	'--	'--	M0	N0	Stage IA	T1b	7th	'--	'--	'--	'--	'--	'--	'--	'--	'--	'--	'--	not reported	'--	'--	'--	'--	'--	0	719	'--	'--
f77cf4d3-9829-4fd3-95a1-b29aed9e94b8	TCGA-64-1678	TCGA-LUAD	70	'--	'--	'--	'--	-25931	'--	not hispanic or latino	female	'--	'--	white	Alive	'--	1936	'--	25931	'--	'--	'--	'--	M0	N0	'--	T2b	6th	'--	'--	'--	'--	'--	'--	'--	'--	'--	'--	'--	not reported	'--	'--	'--	'--	'--	0	1189	'--	'--
f77cf4d3-9829-4fd3-95a1-b29aed9e94b8	TCGA-64-1678	TCGA-LUAD	70	'--	'--	'--	'--	-25931	'--	not hispanic or latino	female	'--	'--	white	Alive	'--	1936	'--	25931	'--	'--	'--	'--	M0	N0	'--	T2b	6th	'--	'--	'--	'--	'--	'--	'--	'--	'--	'--	'--	not reported	'--	'--	'--	'--	'--	0	1189	'--	'--
82476d2d-e403-4f6b-8dd6-cc84e3329478	TCGA-50-6595	TCGA-LUAD	74	'--	'--	'--	'--	-27197	189	not hispanic or latino	female	'--	'--	white	Dead	'--	1935	2009	27197	'--	'--	'--	'--	M0	N2	Stage IIIA	T2	6th	'--	'--	'--	'--	'--	'--	'--	'--	'--	'--	'--	not reported	'--	'--	'--	'--	'--	0	'--	'--	'--
82476d2d-e403-4f6b-8dd6-cc84e3329478	TCGA-50-6595	TCGA-LUAD	74	'--	'--	'--	'--	-27197	189	not hispanic or latino	female	'--	'--	white	Dead	'--	1935	2009	27197	'--	'--	'--	'--	M0	N2	Stage IIIA	T2	6th	'--	'--	'--	'--	'--	'--	'--	'--	'--	'--	'--	not reported	'--	'--	'--	'--	'--	0	'--	'--	'--
42259aa6-c9f5-4309-a956-dbf930312f44	TCGA-NJ-A4YP	TCGA-LUAD	52	'--	'--	'--	'--	-19106	'--	not hispanic or latino	male	'--	'--	white	Alive	'--	1959	'--	19106	'--	'--	'--	'--	M0	N0	Stage IB	T2a	7th	'--	'--	'--	'--	'--	'--	'--	'--	'--	'--	'--	not reported	'--	'--	'--	'--	'--	0	50	'--	'--
42259aa6-c9f5-4309-a956-dbf930312f44	TCGA-NJ-A4YP	TCGA-LUAD	52	'--	'--	'--	'--	-19106	'--	not hispanic or latino	male	'--	'--	white	Alive	'--	1959	'--	19106	'--	'--	'--	'--	M0	N0	Stage IB	T2a	7th	'--	'--	'--	'--	'--	'--	'--	'--	'--	'--	'--	not reported	'--	'--	'--	'--	'--	0	50	'--	'--
47062ad2-ba82-45c8-a871-bdea84f0c405	TCGA-MP-A4T7	TCGA-LUAD	75	'--	'--	'--	'--	-27603	167	not reported	female	'--	'--	not reported	Dead	'--	1930	2005	27603	'--	'--	'--	'--	M1	N0	Stage IV	T2	6th	'--	'--	'--	'--	'--	'--	'--	'--	'--	'--	'--	not reported	'--	'--	'--	'--	'--	0	'--	'--	'--
47062ad2-ba82-45c8-a871-bdea84f0c405	TCGA-MP-A4T7	TCGA-LUAD	75	'--	'--	'--	'--	-27603	167	not reported	female	'--	'--	not reported	Dead	'--	1930	2005	27603	'--	'--	'--	'--	M1	N0	Stage IV	T2	6th	'--	'--	'--	'--	'--	'--	'--	'--	'--	'--	'--	not reported	'--	'--	'--	'--	'--	0	'--	'--	'--
889aec8e-14ba-48d9-8fe1-f2416e82b333	TCGA-44-6147	TCGA-LUAD	67	'--	'--	'--	'--	-24631	'--	not hispanic or latino	female	'--	'--	white	Alive	'--	1943	'--	24631	'--	'--	'--	'--	M0	NX	Stage IA	T1b	7th	'--	'--	'--	'--	'--	'--	'--	'--	'--	'--	'--	not reported	'--	'--	'--	'--	'--	0	845	'--	'--
889aec8e-14ba-48d9-8fe1-f2416e82b333	TCGA-44-6147	TCGA-LUAD	67	'--	'--	'--	'--	-24631	'--	not hispanic or latino	female	'--	'--	white	Alive	'--	1943	'--	24631	'--	'--	'--	'--	M0	NX	Stage IA	T1b	7th	'--	'--	'--	'--	'--	'--	'--	'--	'--	'--	'--	not reported	'--	'--	'--	'--	'--	0	845	'--	'--
54a0e4d7-c274-4569-9c25-45bbe26d7f21	TCGA-55-6983	TCGA-LUAD	81	'--	'--	'--	'--	'--	'--	not hispanic or latino	male	'--	'--	white	Alive	'--	1924	'--	'--	'--	'--	'--	'--	M0	N1	Stage IIB	T2	6th	'--	'--	'--	'--	'--	'--	'--	'--	'--	'--	'--	not reported	'--	'--	'--	'--	'--	0	2823	'--	'--
54a0e4d7-c274-4569-9c25-45bbe26d7f21	TCGA-55-6983	TCGA-LUAD	81	'--	'--	'--	'--	'--	'--	not hispanic or latino	male	'--	'--	white	Alive	'--	1924	'--	'--	'--	'--	'--	'--	M0	N1	Stage IIB	T2	6th	'--	'--	'--	'--	'--	'--	'--	'--	'--	'--	'--	not reported	'--	'--	'--	'--	'--	0	2823	'--	'--
4c31127e-d095-4978-9dac-35153c27f6ed	TCGA-73-4666	TCGA-LUAD	52	'--	'--	'--	'--	-19074	'--	not hispanic or latino	female	'--	'--	white	Alive	'--	1957	'--	19074	'--	'--	'--	'--	M1	N0	Stage IV	T1	'--	'--	'--	'--	'--	'--	'--	'--	'--	'--	'--	'--	not reported	'--	'--	'--	'--	'--	0	800	'--	'--
4c31127e-d095-4978-9dac-35153c27f6ed	TCGA-73-4666	TCGA-LUAD	52	'--	'--	'--	'--	-19074	'--	not hispanic or latino	female	'--	'--	white	Alive	'--	1957	'--	19074	'--	'--	'--	'--	M1	N0	Stage IV	T1	'--	'--	'--	'--	'--	'--	'--	'--	'--	'--	'--	'--	not reported	'--	'--	'--	'--	'--	0	800	'--	'--
a816e355-be6f-4d16-b051-b6d86ed8cded	TCGA-86-8278	TCGA-LUAD	63	'--	'--	'--	'--	-23117	'--	not hispanic or latino	female	'--	'--	white	Alive	'--	1948	'--	23117	'--	'--	'--	'--	M0	N1	Stage IIB	T2	7th	'--	'--	'--	'--	'--	'--	'--	'--	'--	'--	'--	not reported	'--	'--	'--	'--	'--	0	944	'--	'--
a816e355-be6f-4d16-b051-b6d86ed8cded	TCGA-86-8278	TCGA-LUAD	63	'--	'--	'--	'--	-23117	'--	not hispanic or latino	female	'--	'--	white	Alive	'--	1948	'--	23117	'--	'--	'--	'--	M0	N1	Stage IIB	T2	7th	'--	'--	'--	'--	'--	'--	'--	'--	'--	'--	'--	not reported	'--	'--	'--	'--	'--	0	944	'--	'--
199386c2-bb53-4fad-a1b6-59ab216a4a50	TCGA-55-1596	TCGA-LUAD	55	'--	'--	'--	'--	-20381	'--	not hispanic or latino	male	'--	'--	asian	Alive	'--	1949	'--	20381	'--	'--	'--	'--	M0	N1	Stage IIB	T2	6th	'--	'--	'--	'--	'--	'--	'--	'--	'--	'--	'--	not reported	'--	'--	'--	'--	'--	0	2065	'--	'--
199386c2-bb53-4fad-a1b6-59ab216a4a50	TCGA-55-1596	TCGA-LUAD	55	'--	'--	'--	'--	-20381	'--	not hispanic or latino	male	'--	'--	asian	Alive	'--	1949	'--	20381	'--	'--	'--	'--	M0	N1	Stage IIB	T2	6th	'--	'--	'--	'--	'--	'--	'--	'--	'--	'--	'--	not reported	'--	'--	'--	'--	'--	0	2065	'--	'--
433a32d0-93d1-4897-8e36-beb1ec1d998e	TCGA-62-8402	TCGA-LUAD	73	'--	'--	'--	'--	-26934	1498	not hispanic or latino	female	'--	'--	white	Dead	'--	1935	'--	26934	'--	'--	'--	'--	M0	N2	Stage IIIA	T2	6th	'--	'--	'--	'--	'--	'--	'--	'--	'--	'--	'--	not reported	'--	'--	'--	'--	'--	0	1445	'--	'--
433a32d0-93d1-4897-8e36-beb1ec1d998e	TCGA-62-8402	TCGA-LUAD	73	'--	'--	'--	'--	-26934	1498	not hispanic or latino	female	'--	'--	white	Dead	'--	1935	'--	26934	'--	'--	'--	'--	M0	N2	Stage IIIA	T2	6th	'--	'--	'--	'--	'--	'--	'--	'--	'--	'--	'--	not reported	'--	'--	'--	'--	'--	0	1445	'--	'--
33e3f736-7990-4f7a-ac35-863247566541	TCGA-05-5423	TCGA-LUAD	65	'--	'--	'--	'--	-23863	'--	not reported	male	'--	'--	not reported	Alive	'--	1941	'--	23863	'--	'--	'--	'--	M0	N1	Stage IIB	T2	6th	'--	'--	'--	'--	'--	'--	'--	'--	'--	'--	'--	not reported	'--	'--	'--	'--	'--	0	151	'--	'--
33e3f736-7990-4f7a-ac35-863247566541	TCGA-05-5423	TCGA-LUAD	65	'--	'--	'--	'--	-23863	'--	not reported	male	'--	'--	not reported	Alive	'--	1941	'--	23863	'--	'--	'--	'--	M0	N1	Stage IIB	T2	6th	'--	'--	'--	'--	'--	'--	'--	'--	'--	'--	'--	not reported	'--	'--	'--	'--	'--	0	151	'--	'--
009be09b-f9f6-43b7-8f45-4a648f8123ce	TCGA-67-3773	TCGA-LUAD	84	'--	'--	'--	'--	-30706	'--	not hispanic or latino	female	'--	'--	white	Alive	'--	1925	'--	30706	'--	'--	'--	'--	M0	N0	Stage IB	T2	6th	'--	'--	'--	'--	'--	'--	'--	'--	'--	'--	'--	not reported	'--	'--	'--	'--	'--	0	427	'--	'--
009be09b-f9f6-43b7-8f45-4a648f8123ce	TCGA-67-3773	TCGA-LUAD	84	'--	'--	'--	'--	-30706	'--	not hispanic or latino	female	'--	'--	white	Alive	'--	1925	'--	30706	'--	'--	'--	'--	M0	N0	Stage IB	T2	6th	'--	'--	'--	'--	'--	'--	'--	'--	'--	'--	'--	not reported	'--	'--	'--	'--	'--	0	427	'--	'--
349e6f38-2c67-4a69-a777-b9173a2a27cf	TCGA-44-6777	TCGA-LUAD	85	'--	'--	'--	'--	-31234	987	not reported	female	'--	'--	white	Dead	'--	1921	2008	31234	'--	'--	'--	'--	MX	NX	Stage IB	T2	6th	'--	'--	'--	'--	'--	'--	'--	'--	'--	'--	'--	not reported	'--	'--	'--	'--	'--	0	'--	'--	'--
349e6f38-2c67-4a69-a777-b9173a2a27cf	TCGA-44-6777	TCGA-LUAD	85	'--	'--	'--	'--	-31234	987	not reported	female	'--	'--	white	Dead	'--	1921	2008	31234	'--	'--	'--	'--	MX	NX	Stage IB	T2	6th	'--	'--	'--	'--	'--	'--	'--	'--	'--	'--	'--	not reported	'--	'--	'--	'--	'--	0	'--	'--	'--
575752f8-2788-43cd-afde-f0f600f39d18	TCGA-97-A4M3	TCGA-LUAD	69	'--	'--	'--	'--	-25384	'--	not hispanic or latino	female	'--	'--	white	Alive	'--	1943	'--	25384	'--	'--	'--	'--	M0	N0	Stage IA	T1b	7th	'--	'--	'--	'--	'--	'--	'--	'--	'--	'--	'--	not reported	'--	'--	'--	'--	'--	0	540	'--	'--
575752f8-2788-43cd-afde-f0f600f39d18	TCGA-97-A4M3	TCGA-LUAD	69	'--	'--	'--	'--	-25384	'--	not hispanic or latino	female	'--	'--	white	Alive	'--	1943	'--	25384	'--	'--	'--	'--	M0	N0	Stage IA	T1b	7th	'--	'--	'--	'--	'--	'--	'--	'--	'--	'--	'--	not reported	'--	'--	'--	'--	'--	0	540	'--	'--
4b92fce2-3772-40eb-ab34-a27937b58590	TCGA-55-8092	TCGA-LUAD	75	'--	'--	'--	'--	-27597	154	not hispanic or latino	male	'--	'--	white	Dead	'--	1937	'--	27597	'--	'--	'--	'--	MX	N0	Stage IIB	T3	7th	'--	'--	'--	'--	'--	'--	'--	'--	'--	'--	'--	not reported	'--	'--	'--	'--	'--	0	26	'--	'--
4b92fce2-3772-40eb-ab34-a27937b58590	TCGA-55-8092	TCGA-LUAD	75	'--	'--	'--	'--	-27597	154	not hispanic or latino	male	'--	'--	white	Dead	'--	1937	'--	27597	'--	'--	'--	'--	MX	N0	Stage IIB	T3	7th	'--	'--	'--	'--	'--	'--	'--	'--	'--	'--	'--	not reported	'--	'--	'--	'--	'--	0	26	'--	'--
33c71ead-4c2a-476d-85ef-885dbbfc2cbd	TCGA-44-6774	TCGA-LUAD	56	'--	'--	'--	'--	-20462	'--	not hispanic or latino	female	'--	'--	white	Alive	'--	1955	'--	20462	'--	'--	'--	'--	M0	N2	Stage IIIA	T1	7th	'--	'--	'--	'--	'--	'--	'--	'--	'--	'--	'--	not reported	'--	'--	'--	'--	'--	0	658	'--	'--
33c71ead-4c2a-476d-85ef-885dbbfc2cbd	TCGA-44-6774	TCGA-LUAD	56	'--	'--	'--	'--	-20462	'--	not hispanic or latino	female	'--	'--	white	Alive	'--	1955	'--	20462	'--	'--	'--	'--	M0	N2	Stage IIIA	T1	7th	'--	'--	'--	'--	'--	'--	'--	'--	'--	'--	'--	not reported	'--	'--	'--	'--	'--	0	658	'--	'--
34d8e84e-c3e1-417d-8b9b-8563d9fa0f8e	TCGA-86-8055	TCGA-LUAD	79	'--	'--	'--	'--	-29124	124	not hispanic or latino	male	'--	'--	white	Dead	'--	1932	'--	29124	'--	'--	'--	'--	M0	N1	Stage IIA	T2a	7th	'--	'--	'--	'--	'--	'--	'--	'--	'--	'--	'--	not reported	'--	'--	'--	'--	'--	0	10	'--	'--
34d8e84e-c3e1-417d-8b9b-8563d9fa0f8e	TCGA-86-8055	TCGA-LUAD	79	'--	'--	'--	'--	-29124	124	not hispanic or latino	male	'--	'--	white	Dead	'--	1932	'--	29124	'--	'--	'--	'--	M0	N1	Stage IIA	T2a	7th	'--	'--	'--	'--	'--	'--	'--	'--	'--	'--	'--	not reported	'--	'--	'--	'--	'--	0	10	'--	'--
4a1d30e8-e93a-41ed-8e54-08eaff6556a7	TCGA-L9-A444	TCGA-LUAD	60	'--	'--	'--	'--	-22202	'--	not hispanic or latino	female	'--	'--	white	Alive	'--	1952	'--	22202	'--	'--	'--	'--	MX	N0	Stage IA	T1a	7th	'--	'--	'--	'--	'--	'--	'--	'--	'--	'--	'--	not reported	'--	'--	'--	'--	'--	0	307	'--	'--
4a1d30e8-e93a-41ed-8e54-08eaff6556a7	TCGA-L9-A444	TCGA-LUAD	60	'--	'--	'--	'--	-22202	'--	not hispanic or latino	female	'--	'--	white	Alive	'--	1952	'--	22202	'--	'--	'--	'--	MX	N0	Stage IA	T1a	7th	'--	'--	'--	'--	'--	'--	'--	'--	'--	'--	'--	not reported	'--	'--	'--	'--	'--	0	307	'--	'--
722d6818-f1cb-49f4-b68a-fd0a31304681	TCGA-05-4402	TCGA-LUAD	57	'--	'--	'--	'--	-20819	244	not reported	female	'--	'--	not reported	Dead	'--	1950	2007	20819	'--	'--	'--	'--	M1	NX	Stage IV	T2	6th	'--	'--	'--	'--	'--	'--	'--	'--	'--	'--	'--	not reported	'--	'--	'--	'--	'--	0	'--	'--	'--
722d6818-f1cb-49f4-b68a-fd0a31304681	TCGA-05-4402	TCGA-LUAD	57	'--	'--	'--	'--	-20819	244	not reported	female	'--	'--	not reported	Dead	'--	1950	2007	20819	'--	'--	'--	'--	M1	NX	Stage IV	T2	6th	'--	'--	'--	'--	'--	'--	'--	'--	'--	'--	'--	not reported	'--	'--	'--	'--	'--	0	'--	'--	'--
e64f76e4-f748-4d9e-ba71-53e2818a7920	TCGA-78-7542	TCGA-LUAD	56	'--	'--	'--	'--	-20763	321	not reported	male	'--	'--	white	Dead	'--	1937	1993	20763	'--	'--	'--	'--	M0	N0	Stage IB	T2	6th	'--	'--	'--	'--	'--	'--	'--	'--	'--	'--	'--	not reported	'--	'--	'--	'--	'--	0	'--	'--	'--
e64f76e4-f748-4d9e-ba71-53e2818a7920	TCGA-78-7542	TCGA-LUAD	56	'--	'--	'--	'--	-20763	321	not reported	male	'--	'--	white	Dead	'--	1937	1993	20763	'--	'--	'--	'--	M0	N0	Stage IB	T2	6th	'--	'--	'--	'--	'--	'--	'--	'--	'--	'--	'--	not reported	'--	'--	'--	'--	'--	0	'--	'--	'--
4e7b2af4-b158-41a7-be22-bea227a759e6	TCGA-55-7227	TCGA-LUAD	77	'--	'--	'--	'--	-28458	952	not hispanic or latino	male	'--	'--	white	Dead	'--	1934	'--	28458	'--	'--	'--	'--	MX	N1	Stage IIIA	T3	7th	'--	'--	'--	'--	'--	'--	'--	'--	'--	'--	'--	not reported	'--	'--	'--	'--	'--	0	53	'--	'--
4e7b2af4-b158-41a7-be22-bea227a759e6	TCGA-55-7227	TCGA-LUAD	77	'--	'--	'--	'--	-28458	952	not hispanic or latino	male	'--	'--	white	Dead	'--	1934	'--	28458	'--	'--	'--	'--	MX	N1	Stage IIIA	T3	7th	'--	'--	'--	'--	'--	'--	'--	'--	'--	'--	'--	not reported	'--	'--	'--	'--	'--	0	53	'--	'--
31ff69b5-9e58-44da-8326-bdfc7ee495c4	TCGA-97-A4M6	TCGA-LUAD	45	'--	'--	'--	'--	-16764	'--	not hispanic or latino	female	'--	'--	white	Alive	'--	1967	'--	16764	'--	'--	'--	'--	M0	N0	Stage IA	T1a	7th	'--	'--	'--	'--	'--	'--	'--	'--	'--	'--	'--	not reported	'--	'--	'--	'--	'--	0	568	'--	'--
31ff69b5-9e58-44da-8326-bdfc7ee495c4	TCGA-97-A4M6	TCGA-LUAD	45	'--	'--	'--	'--	-16764	'--	not hispanic or latino	female	'--	'--	white	Alive	'--	1967	'--	16764	'--	'--	'--	'--	M0	N0	Stage IA	T1a	7th	'--	'--	'--	'--	'--	'--	'--	'--	'--	'--	'--	not reported	'--	'--	'--	'--	'--	0	568	'--	'--
c4cfa3cc-e305-42dd-be57-97efbb891659	TCGA-86-8671	TCGA-LUAD	72	'--	'--	'--	'--	-26448	'--	not hispanic or latino	female	'--	'--	white	Alive	'--	1940	'--	26448	'--	'--	'--	'--	M0	N1	Stage IIB	T2b	7th	'--	'--	'--	'--	'--	'--	'--	'--	'--	'--	'--	not reported	'--	'--	'--	'--	'--	0	839	'--	'--
c4cfa3cc-e305-42dd-be57-97efbb891659	TCGA-86-8671	TCGA-LUAD	72	'--	'--	'--	'--	-26448	'--	not hispanic or latino	female	'--	'--	white	Alive	'--	1940	'--	26448	'--	'--	'--	'--	M0	N1	Stage IIB	T2b	7th	'--	'--	'--	'--	'--	'--	'--	'--	'--	'--	'--	not reported	'--	'--	'--	'--	'--	0	839	'--	'--
a3de401d-91fe-49a2-bb07-81c1a06506e6	TCGA-05-4389	TCGA-LUAD	70	'--	'--	'--	'--	-25660	'--	not reported	male	'--	'--	not reported	Alive	'--	1935	'--	25660	'--	'--	'--	'--	M0	N0	Stage IA	T1	5th	'--	'--	'--	'--	'--	'--	'--	'--	'--	'--	'--	not reported	'--	'--	'--	'--	'--	0	1369	'--	'--
a3de401d-91fe-49a2-bb07-81c1a06506e6	TCGA-05-4389	TCGA-LUAD	70	'--	'--	'--	'--	-25660	'--	not reported	male	'--	'--	not reported	Alive	'--	1935	'--	25660	'--	'--	'--	'--	M0	N0	Stage IA	T1	5th	'--	'--	'--	'--	'--	'--	'--	'--	'--	'--	'--	not reported	'--	'--	'--	'--	'--	0	1369	'--	'--
fe3eeeb6-0db4-46d7-a020-55604d474c12	TCGA-78-7167	TCGA-LUAD	77	'--	'--	'--	'--	-28295	2681	not reported	male	'--	'--	white	Dead	'--	1925	2009	28295	'--	'--	'--	'--	M1	N0	Stage IV	T2	6th	'--	'--	'--	'--	'--	'--	'--	'--	'--	'--	'--	not reported	'--	'--	'--	'--	'--	0	'--	'--	'--
fe3eeeb6-0db4-46d7-a020-55604d474c12	TCGA-78-7167	TCGA-LUAD	77	'--	'--	'--	'--	-28295	2681	not reported	male	'--	'--	white	Dead	'--	1925	2009	28295	'--	'--	'--	'--	M1	N0	Stage IV	T2	6th	'--	'--	'--	'--	'--	'--	'--	'--	'--	'--	'--	not reported	'--	'--	'--	'--	'--	0	'--	'--	'--
108a71cf-b9db-47cd-aa74-c03ec989b41b	TCGA-67-6217	TCGA-LUAD	73	'--	'--	'--	'--	-26920	'--	not hispanic or latino	female	'--	'--	white	Alive	'--	1937	'--	26920	'--	'--	'--	'--	M0	N1	Stage IIA	T2a	7th	'--	'--	'--	'--	'--	'--	'--	'--	'--	'--	'--	not reported	'--	'--	'--	'--	'--	0	422	'--	'--
108a71cf-b9db-47cd-aa74-c03ec989b41b	TCGA-67-6217	TCGA-LUAD	73	'--	'--	'--	'--	-26920	'--	not hispanic or latino	female	'--	'--	white	Alive	'--	1937	'--	26920	'--	'--	'--	'--	M0	N1	Stage IIA	T2a	7th	'--	'--	'--	'--	'--	'--	'--	'--	'--	'--	'--	not reported	'--	'--	'--	'--	'--	0	422	'--	'--
cbbea9f1-396a-4bf3-b67c-2cac3394dceb	TCGA-44-6779	TCGA-LUAD	50	'--	'--	'--	'--	-18469	500	not reported	female	'--	'--	white	Dead	'--	1958	2009	18469	'--	'--	'--	'--	MX	N1	Stage IIB	T2	6th	'--	'--	'--	'--	'--	'--	'--	'--	'--	'--	'--	not reported	'--	'--	'--	'--	'--	0	'--	'--	'--
cbbea9f1-396a-4bf3-b67c-2cac3394dceb	TCGA-44-6779	TCGA-LUAD	50	'--	'--	'--	'--	-18469	500	not reported	female	'--	'--	white	Dead	'--	1958	2009	18469	'--	'--	'--	'--	MX	N1	Stage IIB	T2	6th	'--	'--	'--	'--	'--	'--	'--	'--	'--	'--	'--	not reported	'--	'--	'--	'--	'--	0	'--	'--	'--
81a0b2ff-a3d3-41bb-9ce6-765e6ae894af	TCGA-64-1679	TCGA-LUAD	58	'--	'--	'--	'--	-21310	'--	not hispanic or latino	female	'--	'--	white	Alive	'--	1949	'--	21310	'--	'--	'--	'--	M0	N2	Stage IIIA	T1	6th	'--	'--	'--	'--	'--	'--	'--	'--	'--	'--	'--	not reported	'--	'--	'--	'--	'--	0	2488	'--	'--
81a0b2ff-a3d3-41bb-9ce6-765e6ae894af	TCGA-64-1679	TCGA-LUAD	58	'--	'--	'--	'--	-21310	'--	not hispanic or latino	female	'--	'--	white	Alive	'--	1949	'--	21310	'--	'--	'--	'--	M0	N2	Stage IIIA	T1	6th	'--	'--	'--	'--	'--	'--	'--	'--	'--	'--	'--	not reported	'--	'--	'--	'--	'--	0	2488	'--	'--
9a2a226e-9605-4214-9320-469305e664e6	TCGA-49-AARQ	TCGA-LUAD	41	'--	'--	'--	'--	-15065	'--	not hispanic or latino	female	'--	'--	black or african american	Alive	'--	1955	'--	15065	'--	'--	'--	'--	MX	N0	Stage I	T2	4th	'--	'--	'--	'--	'--	'--	'--	'--	'--	'--	'--	not reported	'--	'--	'--	'--	'--	0	6732	'--	'--
9a2a226e-9605-4214-9320-469305e664e6	TCGA-49-AARQ	TCGA-LUAD	41	'--	'--	'--	'--	-15065	'--	not hispanic or latino	female	'--	'--	black or african american	Alive	'--	1955	'--	15065	'--	'--	'--	'--	MX	N0	Stage I	T2	4th	'--	'--	'--	'--	'--	'--	'--	'--	'--	'--	'--	not reported	'--	'--	'--	'--	'--	0	6732	'--	'--
67a2bc21-7c87-4678-997d-a434de672436	TCGA-78-7537	TCGA-LUAD	72	'--	'--	'--	'--	-26610	1622	not reported	male	'--	'--	not reported	Dead	'--	1930	2006	26610	'--	'--	'--	'--	M0	N0	Stage IB	T2	6th	'--	'--	'--	'--	'--	'--	'--	'--	'--	'--	'--	not reported	'--	'--	'--	'--	'--	0	'--	'--	'--
67a2bc21-7c87-4678-997d-a434de672436	TCGA-78-7537	TCGA-LUAD	72	'--	'--	'--	'--	-26610	1622	not reported	male	'--	'--	not reported	Dead	'--	1930	2006	26610	'--	'--	'--	'--	M0	N0	Stage IB	T2	6th	'--	'--	'--	'--	'--	'--	'--	'--	'--	'--	'--	not reported	'--	'--	'--	'--	'--	0	'--	'--	'--
e16ca88f-488b-40f0-9169-e5a62482a2ff	TCGA-44-2666	TCGA-LUAD	43	'--	'--	'--	'--	-15970	97	hispanic or latino	male	'--	'--	white	Dead	'--	1966	2009	15970	'--	'--	'--	'--	M0	N0	Stage IB	T2	6th	'--	'--	'--	'--	'--	'--	'--	'--	'--	'--	'--	not reported	'--	'--	'--	'--	'--	0	97	'--	'--
e16ca88f-488b-40f0-9169-e5a62482a2ff	TCGA-44-2666	TCGA-LUAD	43	'--	'--	'--	'--	-15970	97	hispanic or latino	male	'--	'--	white	Dead	'--	1966	2009	15970	'--	'--	'--	'--	M0	N0	Stage IB	T2	6th	'--	'--	'--	'--	'--	'--	'--	'--	'--	'--	'--	not reported	'--	'--	'--	'--	'--	0	97	'--	'--
7093024b-cf56-4783-b973-b72573ed7f2b	TCGA-93-A4JQ	TCGA-LUAD	49	'--	'--	'--	'--	-17951	'--	not hispanic or latino	male	'--	'--	white	Alive	'--	1963	'--	17951	'--	'--	'--	'--	MX	N0	Stage IA	T1b	7th	'--	'--	'--	'--	'--	'--	'--	'--	'--	'--	'--	not reported	'--	'--	'--	'--	'--	0	526	'--	'--
7093024b-cf56-4783-b973-b72573ed7f2b	TCGA-93-A4JQ	TCGA-LUAD	49	'--	'--	'--	'--	-17951	'--	not hispanic or latino	male	'--	'--	white	Alive	'--	1963	'--	17951	'--	'--	'--	'--	MX	N0	Stage IA	T1b	7th	'--	'--	'--	'--	'--	'--	'--	'--	'--	'--	'--	not reported	'--	'--	'--	'--	'--	0	526	'--	'--
6d72de06-232a-4983-a06c-eba6d82cb3f1	TCGA-55-1594	TCGA-LUAD	68	'--	'--	'--	'--	-25008	'--	not hispanic or latino	male	'--	'--	white	Alive	'--	1937	'--	25008	'--	'--	'--	'--	M0	N2	Stage IIIA	T2	'--	'--	'--	'--	'--	'--	'--	'--	'--	'--	'--	'--	not reported	'--	'--	'--	'--	'--	0	1178	'--	'--
6d72de06-232a-4983-a06c-eba6d82cb3f1	TCGA-55-1594	TCGA-LUAD	68	'--	'--	'--	'--	-25008	'--	not hispanic or latino	male	'--	'--	white	Alive	'--	1937	'--	25008	'--	'--	'--	'--	M0	N2	Stage IIIA	T2	'--	'--	'--	'--	'--	'--	'--	'--	'--	'--	'--	'--	not reported	'--	'--	'--	'--	'--	0	1178	'--	'--
93766482-2f20-4c8f-bbd8-bdd203c37d5a	TCGA-75-5126	TCGA-LUAD	'--	'--	'--	'--	'--	'--	'--	not reported	female	'--	'--	not reported	Alive	'--	'--	'--	'--	'--	'--	'--	'--	M0	N2	Stage IIIA	T3	'--	'--	'--	'--	'--	'--	'--	'--	'--	'--	'--	'--	not reported	'--	'--	'--	'--	'--	'--	'--	'--	'--
93766482-2f20-4c8f-bbd8-bdd203c37d5a	TCGA-75-5126	TCGA-LUAD	'--	'--	'--	'--	'--	'--	'--	not reported	female	'--	'--	not reported	Alive	'--	'--	'--	'--	'--	'--	'--	'--	M0	N2	Stage IIIA	T3	'--	'--	'--	'--	'--	'--	'--	'--	'--	'--	'--	'--	not reported	'--	'--	'--	'--	'--	'--	'--	'--	'--
7099597a-b208-45b5-b9e0-11ab40d5e497	TCGA-44-3917	TCGA-LUAD	33	'--	'--	'--	'--	-12179	'--	not hispanic or latino	female	'--	'--	white	Alive	'--	1976	'--	12179	'--	'--	'--	'--	M0	N0	Stage IB	T2	6th	'--	'--	'--	'--	'--	'--	'--	'--	'--	'--	'--	not reported	'--	'--	'--	'--	'--	0	1183	'--	'--
7099597a-b208-45b5-b9e0-11ab40d5e497	TCGA-44-3917	TCGA-LUAD	33	'--	'--	'--	'--	-12179	'--	not hispanic or latino	female	'--	'--	white	Alive	'--	1976	'--	12179	'--	'--	'--	'--	M0	N0	Stage IB	T2	6th	'--	'--	'--	'--	'--	'--	'--	'--	'--	'--	'--	not reported	'--	'--	'--	'--	'--	0	1183	'--	'--
5ace9608-d38a-42f2-a877-ec7c9d211808	TCGA-78-8648	TCGA-LUAD	58	'--	'--	'--	'--	-21443	1209	not reported	female	'--	'--	not reported	Dead	'--	1944	2005	21443	'--	'--	'--	'--	M0	N0	Stage IIB	T3	6th	'--	'--	'--	'--	'--	'--	'--	'--	'--	'--	'--	not reported	'--	'--	'--	'--	'--	0	'--	'--	'--
5ace9608-d38a-42f2-a877-ec7c9d211808	TCGA-78-8648	TCGA-LUAD	58	'--	'--	'--	'--	-21443	1209	not reported	female	'--	'--	not reported	Dead	'--	1944	2005	21443	'--	'--	'--	'--	M0	N0	Stage IIB	T3	6th	'--	'--	'--	'--	'--	'--	'--	'--	'--	'--	'--	not reported	'--	'--	'--	'--	'--	0	'--	'--	'--
70081320-540f-41d2-8687-ee6d011f8eb0	TCGA-MP-A4T9	TCGA-LUAD	54	'--	'--	'--	'--	-19767	1265	not hispanic or latino	female	'--	'--	white	Dead	'--	1952	2009	19767	'--	'--	'--	'--	MX	N2	Stage IIIA	T2	6th	'--	'--	'--	'--	'--	'--	'--	'--	'--	'--	'--	not reported	'--	'--	'--	'--	'--	0	'--	'--	'--
70081320-540f-41d2-8687-ee6d011f8eb0	TCGA-MP-A4T9	TCGA-LUAD	54	'--	'--	'--	'--	-19767	1265	not hispanic or latino	female	'--	'--	white	Dead	'--	1952	2009	19767	'--	'--	'--	'--	MX	N2	Stage IIIA	T2	6th	'--	'--	'--	'--	'--	'--	'--	'--	'--	'--	'--	not reported	'--	'--	'--	'--	'--	0	'--	'--	'--
807cc7d2-6e3b-4f2d-9531-0da994eeeada	TCGA-55-8302	TCGA-LUAD	54	'--	'--	'--	'--	-20011	'--	not reported	male	'--	'--	white	Alive	'--	1958	'--	20011	'--	'--	'--	'--	MX	N0	Stage IB	T2	7th	'--	'--	'--	'--	'--	'--	'--	'--	'--	'--	'--	not reported	'--	'--	'--	'--	'--	0	478	'--	'--
807cc7d2-6e3b-4f2d-9531-0da994eeeada	TCGA-55-8302	TCGA-LUAD	54	'--	'--	'--	'--	-20011	'--	not reported	male	'--	'--	white	Alive	'--	1958	'--	20011	'--	'--	'--	'--	MX	N0	Stage IB	T2	7th	'--	'--	'--	'--	'--	'--	'--	'--	'--	'--	'--	not reported	'--	'--	'--	'--	'--	0	478	'--	'--
1d276b62-5e64-48fb-b2ce-5192b511fe37	TCGA-75-5146	TCGA-LUAD	'--	'--	'--	'--	'--	'--	'--	not reported	male	'--	'--	not reported	Alive	'--	'--	'--	'--	'--	'--	'--	'--	M0	N0	Stage IB	T2	6th	'--	'--	'--	'--	'--	'--	'--	'--	'--	'--	'--	not reported	'--	'--	'--	'--	'--	'--	2368	'--	'--
1d276b62-5e64-48fb-b2ce-5192b511fe37	TCGA-75-5146	TCGA-LUAD	'--	'--	'--	'--	'--	'--	'--	not reported	male	'--	'--	not reported	Alive	'--	'--	'--	'--	'--	'--	'--	'--	M0	N0	Stage IB	T2	6th	'--	'--	'--	'--	'--	'--	'--	'--	'--	'--	'--	not reported	'--	'--	'--	'--	'--	'--	2368	'--	'--
e739b4f7-ae46-45c6-9013-9571cbadaf99	TCGA-93-7348	TCGA-LUAD	75	'--	'--	'--	'--	-27456	'--	not hispanic or latino	female	'--	'--	white	Alive	'--	1936	'--	27456	'--	'--	'--	'--	MX	N0	Stage IA	T1a	7th	'--	'--	'--	'--	'--	'--	'--	'--	'--	'--	'--	not reported	'--	'--	'--	'--	'--	0	531	'--	'--
e739b4f7-ae46-45c6-9013-9571cbadaf99	TCGA-93-7348	TCGA-LUAD	75	'--	'--	'--	'--	-27456	'--	not hispanic or latino	female	'--	'--	white	Alive	'--	1936	'--	27456	'--	'--	'--	'--	MX	N0	Stage IA	T1a	7th	'--	'--	'--	'--	'--	'--	'--	'--	'--	'--	'--	not reported	'--	'--	'--	'--	'--	0	531	'--	'--
927fc5e0-2c14-4c20-a49b-f10d8a1175c3	TCGA-L9-A8F4	TCGA-LUAD	64	'--	'--	'--	'--	-23617	'--	not hispanic or latino	female	'--	'--	black or african american	Alive	'--	1949	'--	23617	'--	'--	'--	'--	MX	N0	Stage IB	T2a	7th	'--	'--	'--	'--	'--	'--	'--	'--	'--	'--	'--	not reported	'--	'--	'--	'--	'--	0	476	'--	'--
927fc5e0-2c14-4c20-a49b-f10d8a1175c3	TCGA-L9-A8F4	TCGA-LUAD	64	'--	'--	'--	'--	-23617	'--	not hispanic or latino	female	'--	'--	black or african american	Alive	'--	1949	'--	23617	'--	'--	'--	'--	MX	N0	Stage IB	T2a	7th	'--	'--	'--	'--	'--	'--	'--	'--	'--	'--	'--	not reported	'--	'--	'--	'--	'--	0	476	'--	'--
cc4bd56a-25c5-4c48-b583-ac3aeb778ca6	TCGA-38-4628	TCGA-LUAD	65	'--	'--	'--	'--	-24057	1492	not hispanic or latino	female	'--	'--	white	Dead	'--	1937	2006	24057	'--	'--	'--	'--	M0	N1	Stage IIB	T2	5th	'--	'--	'--	'--	'--	'--	'--	'--	'--	'--	'--	not reported	'--	'--	'--	'--	'--	0	'--	'--	'--
cc4bd56a-25c5-4c48-b583-ac3aeb778ca6	TCGA-38-4628	TCGA-LUAD	65	'--	'--	'--	'--	-24057	1492	not hispanic or latino	female	'--	'--	white	Dead	'--	1937	2006	24057	'--	'--	'--	'--	M0	N1	Stage IIB	T2	5th	'--	'--	'--	'--	'--	'--	'--	'--	'--	'--	'--	not reported	'--	'--	'--	'--	'--	0	'--	'--	'--
7b9479ff-23d6-4689-91f0-02efc94300f9	TCGA-44-A47A	TCGA-LUAD	78	'--	'--	'--	'--	-28782	'--	not hispanic or latino	female	'--	'--	white	Alive	'--	1934	'--	28782	'--	'--	'--	'--	MX	N0	Stage IB	T2a	7th	'--	'--	'--	'--	'--	'--	'--	'--	'--	'--	'--	not reported	'--	'--	'--	'--	'--	0	466	'--	'--
7b9479ff-23d6-4689-91f0-02efc94300f9	TCGA-44-A47A	TCGA-LUAD	78	'--	'--	'--	'--	-28782	'--	not hispanic or latino	female	'--	'--	white	Alive	'--	1934	'--	28782	'--	'--	'--	'--	MX	N0	Stage IB	T2a	7th	'--	'--	'--	'--	'--	'--	'--	'--	'--	'--	'--	not reported	'--	'--	'--	'--	'--	0	466	'--	'--
c2a1de2e-6451-4c95-8ce6-263f2b7e6eff	TCGA-44-6776	TCGA-LUAD	60	'--	'--	'--	'--	-22150	'--	not reported	female	'--	'--	white	Alive	'--	1945	'--	22150	'--	'--	'--	'--	MX	N0	Stage IA	T1	6th	'--	'--	'--	'--	'--	'--	'--	'--	'--	'--	'--	not reported	'--	'--	'--	'--	'--	0	2616	'--	'--
c2a1de2e-6451-4c95-8ce6-263f2b7e6eff	TCGA-44-6776	TCGA-LUAD	60	'--	'--	'--	'--	-22150	'--	not reported	female	'--	'--	white	Alive	'--	1945	'--	22150	'--	'--	'--	'--	MX	N0	Stage IA	T1	6th	'--	'--	'--	'--	'--	'--	'--	'--	'--	'--	'--	not reported	'--	'--	'--	'--	'--	0	2616	'--	'--
12ccd581-a921-41bc-bcee-4e9be54532cc	TCGA-50-5931	TCGA-LUAD	75	'--	'--	'--	'--	-27733	434	not hispanic or latino	female	'--	'--	white	Dead	'--	1926	2002	27733	'--	'--	'--	'--	M0	N0	Stage IB	T2	5th	'--	'--	'--	'--	'--	'--	'--	'--	'--	'--	'--	not reported	'--	'--	'--	'--	'--	0	'--	'--	'--
12ccd581-a921-41bc-bcee-4e9be54532cc	TCGA-50-5931	TCGA-LUAD	75	'--	'--	'--	'--	-27733	434	not hispanic or latino	female	'--	'--	white	Dead	'--	1926	2002	27733	'--	'--	'--	'--	M0	N0	Stage IB	T2	5th	'--	'--	'--	'--	'--	'--	'--	'--	'--	'--	'--	not reported	'--	'--	'--	'--	'--	0	'--	'--	'--
2db08267-d346-4d42-aac0-b76831903253	TCGA-75-6211	TCGA-LUAD	'--	'--	'--	'--	'--	'--	'--	not reported	female	'--	'--	not reported	Dead	'--	'--	'--	'--	'--	'--	'--	'--	M0	N0	Stage IB	T2	6th	'--	'--	'--	'--	'--	'--	'--	'--	'--	'--	'--	not reported	'--	'--	'--	'--	'--	'--	'--	'--	'--
2db08267-d346-4d42-aac0-b76831903253	TCGA-75-6211	TCGA-LUAD	'--	'--	'--	'--	'--	'--	'--	not reported	female	'--	'--	not reported	Dead	'--	'--	'--	'--	'--	'--	'--	'--	M0	N0	Stage IB	T2	6th	'--	'--	'--	'--	'--	'--	'--	'--	'--	'--	'--	not reported	'--	'--	'--	'--	'--	'--	'--	'--	'--
5c266025-e590-457c-af86-4c2dc9797267	TCGA-62-8395	TCGA-LUAD	80	'--	'--	'--	'--	-29311	'--	not hispanic or latino	female	'--	'--	white	Alive	'--	1929	'--	29311	'--	'--	'--	'--	M0	N0	Stage IIB	T3	6th	'--	'--	'--	'--	'--	'--	'--	'--	'--	'--	'--	not reported	'--	'--	'--	'--	'--	0	1216	'--	'--
5c266025-e590-457c-af86-4c2dc9797267	TCGA-62-8395	TCGA-LUAD	80	'--	'--	'--	'--	-29311	'--	not hispanic or latino	female	'--	'--	white	Alive	'--	1929	'--	29311	'--	'--	'--	'--	M0	N0	Stage IIB	T3	6th	'--	'--	'--	'--	'--	'--	'--	'--	'--	'--	'--	not reported	'--	'--	'--	'--	'--	0	1216	'--	'--
8d0736fe-261c-445c-bfd2-a3ea3ceaf367	TCGA-55-6971	TCGA-LUAD	59	'--	'--	'--	'--	-21734	'--	not reported	female	'--	'--	white	Alive	'--	1951	'--	21734	'--	'--	'--	'--	MX	N0	Stage IB	T2	7th	'--	'--	'--	'--	'--	'--	'--	'--	'--	'--	'--	not reported	'--	'--	'--	'--	'--	0	1400	'--	'--
8d0736fe-261c-445c-bfd2-a3ea3ceaf367	TCGA-55-6971	TCGA-LUAD	59	'--	'--	'--	'--	-21734	'--	not reported	female	'--	'--	white	Alive	'--	1951	'--	21734	'--	'--	'--	'--	MX	N0	Stage IB	T2	7th	'--	'--	'--	'--	'--	'--	'--	'--	'--	'--	'--	not reported	'--	'--	'--	'--	'--	0	1400	'--	'--
95fa64b0-91e1-4427-b81a-53c47a053563	TCGA-55-8205	TCGA-LUAD	76	'--	'--	'--	'--	-28063	'--	not hispanic or latino	female	'--	'--	white	Alive	'--	1936	'--	28063	'--	'--	'--	'--	M0	N0	Stage IIA	T2b	7th	'--	'--	'--	'--	'--	'--	'--	'--	'--	'--	'--	not reported	'--	'--	'--	'--	'--	0	599	'--	'--
95fa64b0-91e1-4427-b81a-53c47a053563	TCGA-55-8205	TCGA-LUAD	76	'--	'--	'--	'--	-28063	'--	not hispanic or latino	female	'--	'--	white	Alive	'--	1936	'--	28063	'--	'--	'--	'--	M0	N0	Stage IIA	T2b	7th	'--	'--	'--	'--	'--	'--	'--	'--	'--	'--	'--	not reported	'--	'--	'--	'--	'--	0	599	'--	'--
7a0ea814-f0de-4bc4-a81a-daa000559369	TCGA-50-5933	TCGA-LUAD	72	'--	'--	'--	'--	-26377	2393	not hispanic or latino	male	'--	'--	white	Dead	'--	1929	2007	26377	'--	'--	'--	'--	M0	N2	Stage IIIB	T4	5th	'--	'--	'--	'--	'--	'--	'--	'--	'--	'--	'--	not reported	'--	'--	'--	'--	'--	0	2370	'--	'--
7a0ea814-f0de-4bc4-a81a-daa000559369	TCGA-50-5933	TCGA-LUAD	72	'--	'--	'--	'--	-26377	2393	not hispanic or latino	male	'--	'--	white	Dead	'--	1929	2007	26377	'--	'--	'--	'--	M0	N2	Stage IIIB	T4	5th	'--	'--	'--	'--	'--	'--	'--	'--	'--	'--	'--	not reported	'--	'--	'--	'--	'--	0	2370	'--	'--
db769d5c-a794-448d-9130-38a82d051c95	TCGA-55-7728	TCGA-LUAD	64	'--	'--	'--	'--	-23505	'--	not hispanic or latino	female	'--	'--	white	Alive	'--	1947	'--	23505	'--	'--	'--	'--	MX	N0	Stage IB	T2a	7th	'--	'--	'--	'--	'--	'--	'--	'--	'--	'--	'--	not reported	'--	'--	'--	'--	'--	0	704	'--	'--
db769d5c-a794-448d-9130-38a82d051c95	TCGA-55-7728	TCGA-LUAD	64	'--	'--	'--	'--	-23505	'--	not hispanic or latino	female	'--	'--	white	Alive	'--	1947	'--	23505	'--	'--	'--	'--	MX	N0	Stage IB	T2a	7th	'--	'--	'--	'--	'--	'--	'--	'--	'--	'--	'--	not reported	'--	'--	'--	'--	'--	0	704	'--	'--
028e99e9-5b9a-4954-bb6e-6d4709a3cea8	TCGA-55-6986	TCGA-LUAD	74	'--	'--	'--	'--	'--	'--	not reported	female	'--	'--	white	Alive	'--	1930	'--	'--	'--	'--	'--	'--	M0	N0	Stage IB	T2	6th	'--	'--	'--	'--	'--	'--	'--	'--	'--	'--	'--	not reported	'--	'--	'--	'--	'--	0	3261	'--	'--
028e99e9-5b9a-4954-bb6e-6d4709a3cea8	TCGA-55-6986	TCGA-LUAD	74	'--	'--	'--	'--	'--	'--	not reported	female	'--	'--	white	Alive	'--	1930	'--	'--	'--	'--	'--	'--	M0	N0	Stage IB	T2	6th	'--	'--	'--	'--	'--	'--	'--	'--	'--	'--	'--	not reported	'--	'--	'--	'--	'--	0	3261	'--	'--
62380447-3b94-4e7c-823a-72dd7b4ccf3a	TCGA-62-8399	TCGA-LUAD	62	'--	'--	'--	'--	-22952	'--	not hispanic or latino	male	'--	'--	white	Alive	'--	1944	'--	22952	'--	'--	'--	'--	M0	N2	Stage IIIA	T2	6th	'--	'--	'--	'--	'--	'--	'--	'--	'--	'--	'--	not reported	'--	'--	'--	'--	'--	0	2696	'--	'--
62380447-3b94-4e7c-823a-72dd7b4ccf3a	TCGA-62-8399	TCGA-LUAD	62	'--	'--	'--	'--	-22952	'--	not hispanic or latino	male	'--	'--	white	Alive	'--	1944	'--	22952	'--	'--	'--	'--	M0	N2	Stage IIIA	T2	6th	'--	'--	'--	'--	'--	'--	'--	'--	'--	'--	'--	not reported	'--	'--	'--	'--	'--	0	2696	'--	'--
681b1176-9676-44d3-892c-1d5dba1ce25b	TCGA-75-7025	TCGA-LUAD	'--	'--	'--	'--	'--	'--	'--	not reported	male	'--	'--	not reported	Alive	'--	'--	'--	'--	'--	'--	'--	'--	M0	N0	Stage IB	T2	6th	'--	'--	'--	'--	'--	'--	'--	'--	'--	'--	'--	not reported	'--	'--	'--	'--	'--	'--	3305	'--	'--
681b1176-9676-44d3-892c-1d5dba1ce25b	TCGA-75-7025	TCGA-LUAD	'--	'--	'--	'--	'--	'--	'--	not reported	male	'--	'--	not reported	Alive	'--	'--	'--	'--	'--	'--	'--	'--	M0	N0	Stage IB	T2	6th	'--	'--	'--	'--	'--	'--	'--	'--	'--	'--	'--	not reported	'--	'--	'--	'--	'--	'--	3305	'--	'--
c1a01e8c-1f7e-4e24-bfad-90b73f88e992	TCGA-78-7160	TCGA-LUAD	61	'--	'--	'--	'--	-22385	697	not reported	male	'--	'--	white	Dead	'--	1947	'--	22385	'--	'--	'--	'--	M1	N2	Stage IV	T4	6th	'--	'--	'--	'--	'--	'--	'--	'--	'--	'--	'--	not reported	'--	'--	'--	'--	'--	0	678	'--	'--
c1a01e8c-1f7e-4e24-bfad-90b73f88e992	TCGA-78-7160	TCGA-LUAD	61	'--	'--	'--	'--	-22385	697	not reported	male	'--	'--	white	Dead	'--	1947	'--	22385	'--	'--	'--	'--	M1	N2	Stage IV	T4	6th	'--	'--	'--	'--	'--	'--	'--	'--	'--	'--	'--	not reported	'--	'--	'--	'--	'--	0	678	'--	'--
b2bc53d6-ef78-4ae9-a6b5-1c7cad9a43eb	TCGA-55-7910	TCGA-LUAD	50	'--	'--	'--	'--	-18289	'--	not hispanic or latino	female	'--	'--	black or african american	Alive	'--	1961	'--	18289	'--	'--	'--	'--	M0	N0	Stage IIA	T2b	7th	'--	'--	'--	'--	'--	'--	'--	'--	'--	'--	'--	not reported	'--	'--	'--	'--	'--	0	1040	'--	'--
b2bc53d6-ef78-4ae9-a6b5-1c7cad9a43eb	TCGA-55-7910	TCGA-LUAD	50	'--	'--	'--	'--	-18289	'--	not hispanic or latino	female	'--	'--	black or african american	Alive	'--	1961	'--	18289	'--	'--	'--	'--	M0	N0	Stage IIA	T2b	7th	'--	'--	'--	'--	'--	'--	'--	'--	'--	'--	'--	not reported	'--	'--	'--	'--	'--	0	1040	'--	'--
f98ecd8a-b878-4f53-b911-20cd8e17281c	TCGA-05-4250	TCGA-LUAD	79	'--	'--	'--	'--	-29068	121	not reported	female	'--	'--	not reported	Dead	'--	1928	2007	29068	'--	'--	'--	'--	M0	N1	Stage IIIA	T3	6th	'--	'--	'--	'--	'--	'--	'--	'--	'--	'--	'--	not reported	'--	'--	'--	'--	'--	0	'--	'--	'--
f98ecd8a-b878-4f53-b911-20cd8e17281c	TCGA-05-4250	TCGA-LUAD	79	'--	'--	'--	'--	-29068	121	not reported	female	'--	'--	not reported	Dead	'--	1928	2007	29068	'--	'--	'--	'--	M0	N1	Stage IIIA	T3	6th	'--	'--	'--	'--	'--	'--	'--	'--	'--	'--	'--	not reported	'--	'--	'--	'--	'--	0	'--	'--	'--
66ed89f6-8ba2-49d0-af0f-4b6ebf2381bf	TCGA-44-3919	TCGA-LUAD	71	'--	'--	'--	'--	-26081	1026	not hispanic or latino	female	'--	'--	white	Dead	'--	1939	'--	26081	'--	'--	'--	'--	M0	N0	Stage IA	T1	7th	'--	'--	'--	'--	'--	'--	'--	'--	'--	'--	'--	not reported	'--	'--	'--	'--	'--	0	190	'--	'--
66ed89f6-8ba2-49d0-af0f-4b6ebf2381bf	TCGA-44-3919	TCGA-LUAD	71	'--	'--	'--	'--	-26081	1026	not hispanic or latino	female	'--	'--	white	Dead	'--	1939	'--	26081	'--	'--	'--	'--	M0	N0	Stage IA	T1	7th	'--	'--	'--	'--	'--	'--	'--	'--	'--	'--	'--	not reported	'--	'--	'--	'--	'--	0	190	'--	'--
3bd6badb-27ff-4d8d-b206-4d28dc264862	TCGA-44-3396	TCGA-LUAD	74	'--	'--	'--	'--	-27073	'--	not hispanic or latino	female	'--	'--	white	Alive	'--	1935	'--	27073	'--	'--	'--	'--	M0	N2	Stage IIIA	T2	7th	'--	'--	'--	'--	'--	'--	'--	'--	'--	'--	'--	not reported	'--	'--	'--	'--	'--	0	1130	'--	'--
3bd6badb-27ff-4d8d-b206-4d28dc264862	TCGA-44-3396	TCGA-LUAD	74	'--	'--	'--	'--	-27073	'--	not hispanic or latino	female	'--	'--	white	Alive	'--	1935	'--	27073	'--	'--	'--	'--	M0	N2	Stage IIIA	T2	7th	'--	'--	'--	'--	'--	'--	'--	'--	'--	'--	'--	not reported	'--	'--	'--	'--	'--	0	1130	'--	'--
a815619f-dbba-469f-a1f7-dfbd51cd86c5	TCGA-L9-A50W	TCGA-LUAD	75	'--	'--	'--	'--	-27414	442	not hispanic or latino	male	'--	'--	black or african american	Dead	'--	1937	'--	27414	'--	'--	'--	'--	MX	N1	Stage IIA	T1b	7th	'--	'--	'--	'--	'--	'--	'--	'--	'--	'--	'--	not reported	'--	'--	'--	'--	'--	0	266	'--	'--
a815619f-dbba-469f-a1f7-dfbd51cd86c5	TCGA-L9-A50W	TCGA-LUAD	75	'--	'--	'--	'--	-27414	442	not hispanic or latino	male	'--	'--	black or african american	Dead	'--	1937	'--	27414	'--	'--	'--	'--	MX	N1	Stage IIA	T1b	7th	'--	'--	'--	'--	'--	'--	'--	'--	'--	'--	'--	not reported	'--	'--	'--	'--	'--	0	266	'--	'--
fc79086c-af9a-4c27-b074-f7050b6f3381	TCGA-78-7155	TCGA-LUAD	68	'--	'--	'--	'--	-24863	1171	not reported	male	'--	'--	white	Dead	'--	1937	2008	24863	'--	'--	'--	'--	M0	N0	Stage IB	T2	6th	'--	'--	'--	'--	'--	'--	'--	'--	'--	'--	'--	not reported	'--	'--	'--	'--	'--	0	'--	'--	'--
fc79086c-af9a-4c27-b074-f7050b6f3381	TCGA-78-7155	TCGA-LUAD	68	'--	'--	'--	'--	-24863	1171	not reported	male	'--	'--	white	Dead	'--	1937	2008	24863	'--	'--	'--	'--	M0	N0	Stage IB	T2	6th	'--	'--	'--	'--	'--	'--	'--	'--	'--	'--	'--	not reported	'--	'--	'--	'--	'--	0	'--	'--	'--
86faf16c-56fd-4b7b-a6b2-b4c83bec93e1	TCGA-78-7161	TCGA-LUAD	69	'--	'--	'--	'--	-25294	291	not reported	female	'--	'--	white	Dead	'--	1942	'--	25294	'--	'--	'--	'--	M0	N0	Stage IIB	T3	7th	'--	'--	'--	'--	'--	'--	'--	'--	'--	'--	'--	not reported	'--	'--	'--	'--	'--	0	215	'--	'--
86faf16c-56fd-4b7b-a6b2-b4c83bec93e1	TCGA-78-7161	TCGA-LUAD	69	'--	'--	'--	'--	-25294	291	not reported	female	'--	'--	white	Dead	'--	1942	'--	25294	'--	'--	'--	'--	M0	N0	Stage IIB	T3	7th	'--	'--	'--	'--	'--	'--	'--	'--	'--	'--	'--	not reported	'--	'--	'--	'--	'--	0	215	'--	'--
cd9e70e4-8622-4a07-8646-63f8275c1737	TCGA-49-AARE	TCGA-LUAD	51	'--	'--	'--	'--	-18893	1229	not hispanic or latino	female	'--	'--	black or african american	Dead	'--	1948	2002	18893	'--	'--	'--	'--	MX	N0	Stage IA	T1	5th	'--	'--	'--	'--	'--	'--	'--	'--	'--	'--	'--	not reported	'--	'--	'--	'--	'--	0	'--	'--	'--
cd9e70e4-8622-4a07-8646-63f8275c1737	TCGA-49-AARE	TCGA-LUAD	51	'--	'--	'--	'--	-18893	1229	not hispanic or latino	female	'--	'--	black or african american	Dead	'--	1948	2002	18893	'--	'--	'--	'--	MX	N0	Stage IA	T1	5th	'--	'--	'--	'--	'--	'--	'--	'--	'--	'--	'--	not reported	'--	'--	'--	'--	'--	0	'--	'--	'--
a534b96b-1665-444a-9308-e610f2f0e510	TCGA-44-7660	TCGA-LUAD	72	'--	'--	'--	'--	-26594	'--	not hispanic or latino	male	'--	'--	white	Alive	'--	1939	'--	26594	'--	'--	'--	'--	MX	N0	Stage IB	T2	7th	'--	'--	'--	'--	'--	'--	'--	'--	'--	'--	'--	not reported	'--	'--	'--	'--	'--	0	592	'--	'--
a534b96b-1665-444a-9308-e610f2f0e510	TCGA-44-7660	TCGA-LUAD	72	'--	'--	'--	'--	-26594	'--	not hispanic or latino	male	'--	'--	white	Alive	'--	1939	'--	26594	'--	'--	'--	'--	MX	N0	Stage IB	T2	7th	'--	'--	'--	'--	'--	'--	'--	'--	'--	'--	'--	not reported	'--	'--	'--	'--	'--	0	592	'--	'--
17e09b0d-eab2-40ec-ae3c-be9ab63fcef0	TCGA-MN-A4N5	TCGA-LUAD	63	'--	'--	'--	'--	-23257	'--	not hispanic or latino	male	'--	'--	white	Alive	'--	1948	'--	23257	'--	'--	'--	'--	M0	N0	Stage IA	T1a	7th	'--	'--	'--	'--	'--	'--	'--	'--	'--	'--	'--	not reported	'--	'--	'--	'--	'--	0	84	'--	'--
17e09b0d-eab2-40ec-ae3c-be9ab63fcef0	TCGA-MN-A4N5	TCGA-LUAD	63	'--	'--	'--	'--	-23257	'--	not hispanic or latino	male	'--	'--	white	Alive	'--	1948	'--	23257	'--	'--	'--	'--	M0	N0	Stage IA	T1a	7th	'--	'--	'--	'--	'--	'--	'--	'--	'--	'--	'--	not reported	'--	'--	'--	'--	'--	0	84	'--	'--
2923e404-38f2-437a-b57e-23401fbe0273	TCGA-86-8279	TCGA-LUAD	46	'--	'--	'--	'--	-17032	'--	not hispanic or latino	male	'--	'--	white	Alive	'--	1965	'--	17032	'--	'--	'--	'--	M0	N1	Stage IIA	T2a	7th	'--	'--	'--	'--	'--	'--	'--	'--	'--	'--	'--	not reported	'--	'--	'--	'--	'--	0	949	'--	'--
2923e404-38f2-437a-b57e-23401fbe0273	TCGA-86-8279	TCGA-LUAD	46	'--	'--	'--	'--	-17032	'--	not hispanic or latino	male	'--	'--	white	Alive	'--	1965	'--	17032	'--	'--	'--	'--	M0	N1	Stage IIA	T2a	7th	'--	'--	'--	'--	'--	'--	'--	'--	'--	'--	'--	not reported	'--	'--	'--	'--	'--	0	949	'--	'--
e8060c45-451d-4779-9584-f284db47e63e	TCGA-78-7148	TCGA-LUAD	71	'--	'--	'--	'--	-25990	626	not reported	male	'--	'--	white	Dead	'--	1930	2002	25990	'--	'--	'--	'--	M0	N1	Stage IIB	T2	6th	'--	'--	'--	'--	'--	'--	'--	'--	'--	'--	'--	not reported	'--	'--	'--	'--	'--	0	'--	'--	'--
e8060c45-451d-4779-9584-f284db47e63e	TCGA-78-7148	TCGA-LUAD	71	'--	'--	'--	'--	-25990	626	not reported	male	'--	'--	white	Dead	'--	1930	2002	25990	'--	'--	'--	'--	M0	N1	Stage IIB	T2	6th	'--	'--	'--	'--	'--	'--	'--	'--	'--	'--	'--	not reported	'--	'--	'--	'--	'--	0	'--	'--	'--
772324a5-5513-454d-ad6b-605798f69b73	TCGA-55-8619	TCGA-LUAD	72	'--	'--	'--	'--	-26616	'--	not hispanic or latino	female	'--	'--	white	Alive	'--	1940	'--	26616	'--	'--	'--	'--	MX	N0	Stage IIB	T3	7th	'--	'--	'--	'--	'--	'--	'--	'--	'--	'--	'--	not reported	'--	'--	'--	'--	'--	0	416	'--	'--
772324a5-5513-454d-ad6b-605798f69b73	TCGA-55-8619	TCGA-LUAD	72	'--	'--	'--	'--	-26616	'--	not hispanic or latino	female	'--	'--	white	Alive	'--	1940	'--	26616	'--	'--	'--	'--	MX	N0	Stage IIB	T3	7th	'--	'--	'--	'--	'--	'--	'--	'--	'--	'--	'--	not reported	'--	'--	'--	'--	'--	0	416	'--	'--
bbe88801-34f3-46d2-bbfd-b46c3901ed71	TCGA-93-8067	TCGA-LUAD	77	'--	'--	'--	'--	-28453	'--	not hispanic or latino	male	'--	'--	asian	Alive	'--	1934	'--	28453	'--	'--	'--	'--	MX	N0	Stage IB	T2a	7th	'--	'--	'--	'--	'--	'--	'--	'--	'--	'--	'--	not reported	'--	'--	'--	'--	'--	0	186	'--	'--
bbe88801-34f3-46d2-bbfd-b46c3901ed71	TCGA-93-8067	TCGA-LUAD	77	'--	'--	'--	'--	-28453	'--	not hispanic or latino	male	'--	'--	asian	Alive	'--	1934	'--	28453	'--	'--	'--	'--	MX	N0	Stage IB	T2a	7th	'--	'--	'--	'--	'--	'--	'--	'--	'--	'--	'--	not reported	'--	'--	'--	'--	'--	0	186	'--	'--
c583fdd1-8cd2-4c15-a23e-0644261f65da	TCGA-64-1681	TCGA-LUAD	61	'--	'--	'--	'--	-22525	1167	not hispanic or latino	female	'--	'--	white	Dead	'--	1947	2011	22525	'--	'--	'--	'--	M0	N0	Stage IA	T1	6th	'--	'--	'--	'--	'--	'--	'--	'--	'--	'--	'--	not reported	'--	'--	'--	'--	'--	0	'--	'--	'--
c583fdd1-8cd2-4c15-a23e-0644261f65da	TCGA-64-1681	TCGA-LUAD	61	'--	'--	'--	'--	-22525	1167	not hispanic or latino	female	'--	'--	white	Dead	'--	1947	2011	22525	'--	'--	'--	'--	M0	N0	Stage IA	T1	6th	'--	'--	'--	'--	'--	'--	'--	'--	'--	'--	'--	not reported	'--	'--	'--	'--	'--	0	'--	'--	'--
102fba48-b23a-46d4-8371-71c11c1a6654	TCGA-67-3776	TCGA-LUAD	57	'--	'--	'--	'--	-20940	'--	not hispanic or latino	female	'--	'--	white	Alive	'--	1952	'--	20940	'--	'--	'--	'--	M0	N1	Stage IIB	T2	'--	'--	'--	'--	'--	'--	'--	'--	'--	'--	'--	'--	not reported	'--	'--	'--	'--	'--	0	61	'--	'--
102fba48-b23a-46d4-8371-71c11c1a6654	TCGA-67-3776	TCGA-LUAD	57	'--	'--	'--	'--	-20940	'--	not hispanic or latino	female	'--	'--	white	Alive	'--	1952	'--	20940	'--	'--	'--	'--	M0	N1	Stage IIB	T2	'--	'--	'--	'--	'--	'--	'--	'--	'--	'--	'--	'--	not reported	'--	'--	'--	'--	'--	0	61	'--	'--
9759bf3a-74ff-433f-99bb-f9406f222ed2	TCGA-99-8028	TCGA-LUAD	50	'--	'--	'--	'--	-18542	'--	not hispanic or latino	female	'--	'--	black or african american	Alive	'--	1961	'--	18542	'--	'--	'--	'--	M0	N0	Stage IA	T1a	7th	'--	'--	'--	'--	'--	'--	'--	'--	'--	'--	'--	not reported	'--	'--	'--	'--	'--	0	1118	'--	'--
9759bf3a-74ff-433f-99bb-f9406f222ed2	TCGA-99-8028	TCGA-LUAD	50	'--	'--	'--	'--	-18542	'--	not hispanic or latino	female	'--	'--	black or african american	Alive	'--	1961	'--	18542	'--	'--	'--	'--	M0	N0	Stage IA	T1a	7th	'--	'--	'--	'--	'--	'--	'--	'--	'--	'--	'--	not reported	'--	'--	'--	'--	'--	0	1118	'--	'--
a3fd20b2-e001-44ab-9716-754e5ae70808	TCGA-55-8513	TCGA-LUAD	77	'--	'--	'--	'--	-28284	'--	not hispanic or latino	female	'--	'--	white	Alive	'--	1935	'--	28284	'--	'--	'--	'--	MX	N0	Stage IIB	T3	7th	'--	'--	'--	'--	'--	'--	'--	'--	'--	'--	'--	not reported	'--	'--	'--	'--	'--	0	791	'--	'--
a3fd20b2-e001-44ab-9716-754e5ae70808	TCGA-55-8513	TCGA-LUAD	77	'--	'--	'--	'--	-28284	'--	not hispanic or latino	female	'--	'--	white	Alive	'--	1935	'--	28284	'--	'--	'--	'--	MX	N0	Stage IIB	T3	7th	'--	'--	'--	'--	'--	'--	'--	'--	'--	'--	'--	not reported	'--	'--	'--	'--	'--	0	791	'--	'--
ab9e6815-4d13-44db-93e5-553eb4f5bc95	TCGA-44-7662	TCGA-LUAD	61	'--	'--	'--	'--	-22543	'--	not hispanic or latino	male	'--	'--	white	Alive	'--	1950	'--	22543	'--	'--	'--	'--	MX	N0	Stage IB	T2a	7th	'--	'--	'--	'--	'--	'--	'--	'--	'--	'--	'--	not reported	'--	'--	'--	'--	'--	0	218	'--	'--
ab9e6815-4d13-44db-93e5-553eb4f5bc95	TCGA-44-7662	TCGA-LUAD	61	'--	'--	'--	'--	-22543	'--	not hispanic or latino	male	'--	'--	white	Alive	'--	1950	'--	22543	'--	'--	'--	'--	MX	N0	Stage IB	T2a	7th	'--	'--	'--	'--	'--	'--	'--	'--	'--	'--	'--	not reported	'--	'--	'--	'--	'--	0	218	'--	'--
e379cf55-68ef-4fbc-af3e-0a5040c27f0f	TCGA-MP-A4T2	TCGA-LUAD	71	'--	'--	'--	'--	-26010	1136	not hispanic or latino	male	'--	'--	white	Dead	'--	1932	2006	26010	'--	'--	'--	'--	M0	N0	Stage IA	T1	6th	'--	'--	'--	'--	'--	'--	'--	'--	'--	'--	'--	not reported	'--	'--	'--	'--	'--	0	'--	'--	'--
e379cf55-68ef-4fbc-af3e-0a5040c27f0f	TCGA-MP-A4T2	TCGA-LUAD	71	'--	'--	'--	'--	-26010	1136	not hispanic or latino	male	'--	'--	white	Dead	'--	1932	2006	26010	'--	'--	'--	'--	M0	N0	Stage IA	T1	6th	'--	'--	'--	'--	'--	'--	'--	'--	'--	'--	'--	not reported	'--	'--	'--	'--	'--	0	'--	'--	'--
d3e23815-7f9d-48aa-9aef-3a1dd9d464d7	TCGA-99-AA5R	TCGA-LUAD	70	'--	'--	'--	'--	-25778	'--	not hispanic or latino	female	'--	'--	black or african american	Alive	'--	1943	'--	25778	'--	'--	'--	'--	M0	N0	Stage IA	T1a	7th	'--	'--	'--	'--	'--	'--	'--	'--	'--	'--	'--	not reported	'--	'--	'--	'--	'--	0	658	'--	'--
d3e23815-7f9d-48aa-9aef-3a1dd9d464d7	TCGA-99-AA5R	TCGA-LUAD	70	'--	'--	'--	'--	-25778	'--	not hispanic or latino	female	'--	'--	black or african american	Alive	'--	1943	'--	25778	'--	'--	'--	'--	M0	N0	Stage IA	T1a	7th	'--	'--	'--	'--	'--	'--	'--	'--	'--	'--	'--	not reported	'--	'--	'--	'--	'--	0	658	'--	'--
36bf02f8-c1c8-49f9-a417-adf88a205c70	TCGA-05-4426	TCGA-LUAD	71	'--	'--	'--	'--	-26084	'--	not reported	male	'--	'--	not reported	Alive	'--	1937	'--	26084	'--	'--	'--	'--	M0	N0	Stage IB	T2	6th	'--	'--	'--	'--	'--	'--	'--	'--	'--	'--	'--	not reported	'--	'--	'--	'--	'--	0	791	'--	'--
36bf02f8-c1c8-49f9-a417-adf88a205c70	TCGA-05-4426	TCGA-LUAD	71	'--	'--	'--	'--	-26084	'--	not reported	male	'--	'--	not reported	Alive	'--	1937	'--	26084	'--	'--	'--	'--	M0	N0	Stage IB	T2	6th	'--	'--	'--	'--	'--	'--	'--	'--	'--	'--	'--	not reported	'--	'--	'--	'--	'--	0	791	'--	'--
f7f9f522-de88-4f9c-8ba4-7be3726faaf8	TCGA-MP-A4TK	TCGA-LUAD	56	'--	'--	'--	'--	-20581	582	not reported	female	'--	'--	not reported	Dead	'--	1946	2003	20581	'--	'--	'--	'--	MX	N1	Stage IIB	T2	5th	'--	'--	'--	'--	'--	'--	'--	'--	'--	'--	'--	not reported	'--	'--	'--	'--	'--	0	'--	'--	'--
f7f9f522-de88-4f9c-8ba4-7be3726faaf8	TCGA-MP-A4TK	TCGA-LUAD	56	'--	'--	'--	'--	-20581	582	not reported	female	'--	'--	not reported	Dead	'--	1946	2003	20581	'--	'--	'--	'--	MX	N1	Stage IIB	T2	5th	'--	'--	'--	'--	'--	'--	'--	'--	'--	'--	'--	not reported	'--	'--	'--	'--	'--	0	'--	'--	'--
75dd635e-8e0c-4c0b-b21c-20f77770218d	TCGA-50-5942	TCGA-LUAD	67	'--	'--	'--	'--	-24781	'--	not hispanic or latino	female	'--	'--	white	Alive	'--	1942	'--	24781	'--	'--	'--	'--	M0	N0	Stage IA	T1	7th	'--	'--	'--	'--	'--	'--	'--	'--	'--	'--	'--	not reported	'--	'--	'--	'--	'--	0	1847	'--	'--
75dd635e-8e0c-4c0b-b21c-20f77770218d	TCGA-50-5942	TCGA-LUAD	67	'--	'--	'--	'--	-24781	'--	not hispanic or latino	female	'--	'--	white	Alive	'--	1942	'--	24781	'--	'--	'--	'--	M0	N0	Stage IA	T1	7th	'--	'--	'--	'--	'--	'--	'--	'--	'--	'--	'--	not reported	'--	'--	'--	'--	'--	0	1847	'--	'--
5134c56f-8286-4ec8-8348-237cee7dad5e	TCGA-55-6978	TCGA-LUAD	81	'--	'--	'--	'--	'--	176	not hispanic or latino	male	'--	'--	white	Dead	'--	1929	2010	'--	'--	'--	'--	'--	MX	N0	Stage IIA	T2b	7th	'--	'--	'--	'--	'--	'--	'--	'--	'--	'--	'--	not reported	'--	'--	'--	'--	'--	0	'--	'--	'--
5134c56f-8286-4ec8-8348-237cee7dad5e	TCGA-55-6978	TCGA-LUAD	81	'--	'--	'--	'--	'--	176	not hispanic or latino	male	'--	'--	white	Dead	'--	1929	2010	'--	'--	'--	'--	'--	MX	N0	Stage IIA	T2b	7th	'--	'--	'--	'--	'--	'--	'--	'--	'--	'--	'--	not reported	'--	'--	'--	'--	'--	0	'--	'--	'--
b266cbf5-80de-4473-b16f-08c502d365ca	TCGA-97-7941	TCGA-LUAD	72	'--	'--	'--	'--	-26298	'--	not hispanic or latino	female	'--	'--	white	Alive	'--	1939	'--	26298	'--	'--	'--	'--	MX	N0	Stage IA	T1b	7th	'--	'--	'--	'--	'--	'--	'--	'--	'--	'--	'--	not reported	'--	'--	'--	'--	'--	0	484	'--	'--
b266cbf5-80de-4473-b16f-08c502d365ca	TCGA-97-7941	TCGA-LUAD	72	'--	'--	'--	'--	-26298	'--	not hispanic or latino	female	'--	'--	white	Alive	'--	1939	'--	26298	'--	'--	'--	'--	MX	N0	Stage IA	T1b	7th	'--	'--	'--	'--	'--	'--	'--	'--	'--	'--	'--	not reported	'--	'--	'--	'--	'--	0	484	'--	'--
0d66bf6c-eed0-4726-bd5b-3bf6d610b4e0	TCGA-50-6597	TCGA-LUAD	79	'--	'--	'--	'--	-29195	1268	not hispanic or latino	female	'--	'--	white	Dead	'--	1928	'--	29195	'--	'--	'--	'--	M0	N0	Stage IB	T2	6th	'--	'--	'--	'--	'--	'--	'--	'--	'--	'--	'--	not reported	'--	'--	'--	'--	'--	0	1015	'--	'--
0d66bf6c-eed0-4726-bd5b-3bf6d610b4e0	TCGA-50-6597	TCGA-LUAD	79	'--	'--	'--	'--	-29195	1268	not hispanic or latino	female	'--	'--	white	Dead	'--	1928	'--	29195	'--	'--	'--	'--	M0	N0	Stage IB	T2	6th	'--	'--	'--	'--	'--	'--	'--	'--	'--	'--	'--	not reported	'--	'--	'--	'--	'--	0	1015	'--	'--
8f04660a-2efb-4947-9eab-375066b9eb33	TCGA-MP-A5C7	TCGA-LUAD	76	'--	'--	'--	'--	-28015	'--	not hispanic or latino	female	'--	'--	white	Alive	'--	1932	'--	28015	'--	'--	'--	'--	M0	N0	Stage IB	T2	6th	'--	'--	'--	'--	'--	'--	'--	'--	'--	'--	'--	not reported	'--	'--	'--	'--	'--	0	2248	'--	'--
8f04660a-2efb-4947-9eab-375066b9eb33	TCGA-MP-A5C7	TCGA-LUAD	76	'--	'--	'--	'--	-28015	'--	not hispanic or latino	female	'--	'--	white	Alive	'--	1932	'--	28015	'--	'--	'--	'--	M0	N0	Stage IB	T2	6th	'--	'--	'--	'--	'--	'--	'--	'--	'--	'--	'--	not reported	'--	'--	'--	'--	'--	0	2248	'--	'--
54a9cc9e-3eee-4caa-9f33-4ea64a2999ba	TCGA-53-7624	TCGA-LUAD	40	'--	'--	'--	'--	-14794	1043	hispanic or latino	female	'--	'--	white	Dead	'--	1968	2010	14794	'--	'--	'--	'--	M1	N0	Stage IV	T2	6th	'--	'--	'--	'--	'--	'--	'--	'--	'--	'--	'--	not reported	'--	'--	'--	'--	'--	0	'--	'--	'--
54a9cc9e-3eee-4caa-9f33-4ea64a2999ba	TCGA-53-7624	TCGA-LUAD	40	'--	'--	'--	'--	-14794	1043	hispanic or latino	female	'--	'--	white	Dead	'--	1968	2010	14794	'--	'--	'--	'--	M1	N0	Stage IV	T2	6th	'--	'--	'--	'--	'--	'--	'--	'--	'--	'--	'--	not reported	'--	'--	'--	'--	'--	0	'--	'--	'--
9b4eeecb-6aff-435b-a244-ec362af92b7f	TCGA-05-5425	TCGA-LUAD	68	'--	'--	'--	'--	-25020	'--	not reported	male	'--	'--	not reported	Alive	'--	1941	'--	25020	'--	'--	'--	'--	M0	N1	Stage IIB	T2b	7th	'--	'--	'--	'--	'--	'--	'--	'--	'--	'--	'--	not reported	'--	'--	'--	'--	'--	0	882	'--	'--
9b4eeecb-6aff-435b-a244-ec362af92b7f	TCGA-05-5425	TCGA-LUAD	68	'--	'--	'--	'--	-25020	'--	not reported	male	'--	'--	not reported	Alive	'--	1941	'--	25020	'--	'--	'--	'--	M0	N1	Stage IIB	T2b	7th	'--	'--	'--	'--	'--	'--	'--	'--	'--	'--	'--	not reported	'--	'--	'--	'--	'--	0	882	'--	'--
2a394996-809f-459f-a647-d209921ccbd2	TCGA-73-A9RS	TCGA-LUAD	41	'--	'--	'--	'--	-15162	340	not hispanic or latino	male	'--	'--	black or african american	Dead	'--	1972	'--	15162	'--	'--	'--	'--	M0	N0	Stage IIB	T3	7th	'--	'--	'--	'--	'--	'--	'--	'--	'--	'--	'--	not reported	'--	'--	'--	'--	'--	0	305	'--	'--
2a394996-809f-459f-a647-d209921ccbd2	TCGA-73-A9RS	TCGA-LUAD	41	'--	'--	'--	'--	-15162	340	not hispanic or latino	male	'--	'--	black or african american	Dead	'--	1972	'--	15162	'--	'--	'--	'--	M0	N0	Stage IIB	T3	7th	'--	'--	'--	'--	'--	'--	'--	'--	'--	'--	'--	not reported	'--	'--	'--	'--	'--	0	305	'--	'--
e60a8f8a-0fe6-40e5-9f30-bcff48ac73f4	TCGA-62-A470	TCGA-LUAD	84	'--	'--	'--	'--	-30689	1194	not hispanic or latino	male	'--	'--	white	Dead	'--	1925	2012	30689	'--	'--	'--	'--	M0	N0	Stage IB	T2	6th	'--	'--	'--	'--	'--	'--	'--	'--	'--	'--	'--	not reported	'--	'--	'--	'--	'--	0	'--	'--	'--
e60a8f8a-0fe6-40e5-9f30-bcff48ac73f4	TCGA-62-A470	TCGA-LUAD	84	'--	'--	'--	'--	-30689	1194	not hispanic or latino	male	'--	'--	white	Dead	'--	1925	2012	30689	'--	'--	'--	'--	M0	N0	Stage IB	T2	6th	'--	'--	'--	'--	'--	'--	'--	'--	'--	'--	'--	not reported	'--	'--	'--	'--	'--	0	'--	'--	'--
9536e32d-2707-48d2-a36d-08c521665bb9	TCGA-91-6828	TCGA-LUAD	70	'--	'--	'--	'--	-25870	'--	not hispanic or latino	male	'--	'--	white	Alive	'--	1941	'--	25870	'--	'--	'--	'--	M0	N0	Stage IA	T1a	7th	'--	'--	'--	'--	'--	'--	'--	'--	'--	'--	'--	not reported	'--	'--	'--	'--	'--	0	323	'--	'--
9536e32d-2707-48d2-a36d-08c521665bb9	TCGA-91-6828	TCGA-LUAD	70	'--	'--	'--	'--	-25870	'--	not hispanic or latino	male	'--	'--	white	Alive	'--	1941	'--	25870	'--	'--	'--	'--	M0	N0	Stage IA	T1a	7th	'--	'--	'--	'--	'--	'--	'--	'--	'--	'--	'--	not reported	'--	'--	'--	'--	'--	0	323	'--	'--
46592b7b-6968-42a6-83af-0917c9f4a9a5	TCGA-78-7535	TCGA-LUAD	45	'--	'--	'--	'--	-16571	949	not reported	male	'--	'--	white	Dead	'--	1955	2002	16571	'--	'--	'--	'--	M0	N0	Stage IB	T2	6th	'--	'--	'--	'--	'--	'--	'--	'--	'--	'--	'--	not reported	'--	'--	'--	'--	'--	0	'--	'--	'--
46592b7b-6968-42a6-83af-0917c9f4a9a5	TCGA-78-7535	TCGA-LUAD	45	'--	'--	'--	'--	-16571	949	not reported	male	'--	'--	white	Dead	'--	1955	2002	16571	'--	'--	'--	'--	M0	N0	Stage IB	T2	6th	'--	'--	'--	'--	'--	'--	'--	'--	'--	'--	'--	not reported	'--	'--	'--	'--	'--	0	'--	'--	'--
a1e65587-24c1-4b41-92a7-4e1f15fffd78	TCGA-49-4512	TCGA-LUAD	69	'--	'--	'--	'--	-25502	905	not hispanic or latino	female	'--	'--	white	Dead	'--	1938	2009	25502	'--	'--	'--	'--	MX	N2	Stage IIIA	T2	6th	'--	'--	'--	'--	'--	'--	'--	'--	'--	'--	'--	not reported	'--	'--	'--	'--	'--	0	157	'--	'--
a1e65587-24c1-4b41-92a7-4e1f15fffd78	TCGA-49-4512	TCGA-LUAD	69	'--	'--	'--	'--	-25502	905	not hispanic or latino	female	'--	'--	white	Dead	'--	1938	2009	25502	'--	'--	'--	'--	MX	N2	Stage IIIA	T2	6th	'--	'--	'--	'--	'--	'--	'--	'--	'--	'--	'--	not reported	'--	'--	'--	'--	'--	0	157	'--	'--
c0c879f7-c332-4d31-9f7e-a3bf361b36ee	TCGA-97-A4M1	TCGA-LUAD	52	'--	'--	'--	'--	-19272	'--	not hispanic or latino	female	'--	'--	white	Alive	'--	1960	'--	19272	'--	'--	'--	'--	M0	N0	Stage IA	T1a	7th	'--	'--	'--	'--	'--	'--	'--	'--	'--	'--	'--	not reported	'--	'--	'--	'--	'--	0	601	'--	'--
c0c879f7-c332-4d31-9f7e-a3bf361b36ee	TCGA-97-A4M1	TCGA-LUAD	52	'--	'--	'--	'--	-19272	'--	not hispanic or latino	female	'--	'--	white	Alive	'--	1960	'--	19272	'--	'--	'--	'--	M0	N0	Stage IA	T1a	7th	'--	'--	'--	'--	'--	'--	'--	'--	'--	'--	'--	not reported	'--	'--	'--	'--	'--	0	601	'--	'--
44dec838-b653-42a7-a58b-a1fd232cd68c	TCGA-05-4422	TCGA-LUAD	68	'--	'--	'--	'--	-24837	'--	not reported	male	'--	'--	not reported	Alive	'--	1940	'--	24837	'--	'--	'--	'--	M0	N0	Stage IB	T2	6th	'--	'--	'--	'--	'--	'--	'--	'--	'--	'--	'--	not reported	'--	'--	'--	'--	'--	0	365	'--	'--
44dec838-b653-42a7-a58b-a1fd232cd68c	TCGA-05-4422	TCGA-LUAD	68	'--	'--	'--	'--	-24837	'--	not reported	male	'--	'--	not reported	Alive	'--	1940	'--	24837	'--	'--	'--	'--	M0	N0	Stage IB	T2	6th	'--	'--	'--	'--	'--	'--	'--	'--	'--	'--	'--	not reported	'--	'--	'--	'--	'--	0	365	'--	'--
a046888c-f153-4f35-a1b6-23dd1691a91a	TCGA-55-6975	TCGA-LUAD	61	'--	'--	'--	'--	'--	118	not hispanic or latino	male	'--	'--	white	Dead	'--	1943	2004	'--	'--	'--	'--	'--	M0	N1	Stage IIB	T2	6th	'--	'--	'--	'--	'--	'--	'--	'--	'--	'--	'--	not reported	'--	'--	'--	'--	'--	0	'--	'--	'--
a046888c-f153-4f35-a1b6-23dd1691a91a	TCGA-55-6975	TCGA-LUAD	61	'--	'--	'--	'--	'--	118	not hispanic or latino	male	'--	'--	white	Dead	'--	1943	2004	'--	'--	'--	'--	'--	M0	N1	Stage IIB	T2	6th	'--	'--	'--	'--	'--	'--	'--	'--	'--	'--	'--	not reported	'--	'--	'--	'--	'--	0	'--	'--	'--
6845099a-b2c9-48d8-b856-9903d39bb92e	TCGA-55-8514	TCGA-LUAD	70	'--	'--	'--	'--	-25608	'--	not hispanic or latino	female	'--	'--	black or african american	Alive	'--	1942	'--	25608	'--	'--	'--	'--	MX	N0	Stage IB	T2a	7th	'--	'--	'--	'--	'--	'--	'--	'--	'--	'--	'--	not reported	'--	'--	'--	'--	'--	0	520	'--	'--
6845099a-b2c9-48d8-b856-9903d39bb92e	TCGA-55-8514	TCGA-LUAD	70	'--	'--	'--	'--	-25608	'--	not hispanic or latino	female	'--	'--	black or african american	Alive	'--	1942	'--	25608	'--	'--	'--	'--	MX	N0	Stage IB	T2a	7th	'--	'--	'--	'--	'--	'--	'--	'--	'--	'--	'--	not reported	'--	'--	'--	'--	'--	0	520	'--	'--
bc4c4079-b449-485d-84e4-a40496e563e8	TCGA-86-8673	TCGA-LUAD	61	'--	'--	'--	'--	-22571	'--	not hispanic or latino	male	'--	'--	white	Alive	'--	1950	'--	22571	'--	'--	'--	'--	M0	N0	Stage IB	T2	7th	'--	'--	'--	'--	'--	'--	'--	'--	'--	'--	'--	not reported	'--	'--	'--	'--	'--	0	862	'--	'--
bc4c4079-b449-485d-84e4-a40496e563e8	TCGA-86-8673	TCGA-LUAD	61	'--	'--	'--	'--	-22571	'--	not hispanic or latino	male	'--	'--	white	Alive	'--	1950	'--	22571	'--	'--	'--	'--	M0	N0	Stage IB	T2	7th	'--	'--	'--	'--	'--	'--	'--	'--	'--	'--	'--	not reported	'--	'--	'--	'--	'--	0	862	'--	'--
591c068f-bbb1-4df2-9abb-d1a2e4a58372	TCGA-50-5068	TCGA-LUAD	59	'--	'--	'--	'--	-21728	1499	not hispanic or latino	female	'--	'--	white	Dead	'--	1944	2007	21728	'--	'--	'--	'--	MX	N1	Stage IIB	T2	6th	'--	'--	'--	'--	'--	'--	'--	'--	'--	'--	'--	not reported	'--	'--	'--	'--	'--	0	1499	'--	'--
591c068f-bbb1-4df2-9abb-d1a2e4a58372	TCGA-50-5068	TCGA-LUAD	59	'--	'--	'--	'--	-21728	1499	not hispanic or latino	female	'--	'--	white	Dead	'--	1944	2007	21728	'--	'--	'--	'--	MX	N1	Stage IIB	T2	6th	'--	'--	'--	'--	'--	'--	'--	'--	'--	'--	'--	not reported	'--	'--	'--	'--	'--	0	1499	'--	'--
bf755bc2-b7aa-4c3c-8b3c-58b089b5cab6	TCGA-55-7907	TCGA-LUAD	77	'--	'--	'--	'--	-28201	343	not hispanic or latino	male	'--	'--	white	Dead	'--	1934	'--	28201	'--	'--	'--	'--	MX	N1	Stage IIA	T2a	7th	'--	'--	'--	'--	'--	'--	'--	'--	'--	'--	'--	not reported	'--	'--	'--	'--	'--	0	16	'--	'--
bf755bc2-b7aa-4c3c-8b3c-58b089b5cab6	TCGA-55-7907	TCGA-LUAD	77	'--	'--	'--	'--	-28201	343	not hispanic or latino	male	'--	'--	white	Dead	'--	1934	'--	28201	'--	'--	'--	'--	MX	N1	Stage IIA	T2a	7th	'--	'--	'--	'--	'--	'--	'--	'--	'--	'--	'--	not reported	'--	'--	'--	'--	'--	0	16	'--	'--
12c07138-e3fa-418a-89e3-628da12bc99e	TCGA-55-A48Y	TCGA-LUAD	69	'--	'--	'--	'--	-25384	'--	not hispanic or latino	male	'--	'--	white	Alive	'--	1943	'--	25384	'--	'--	'--	'--	M0	N0	Stage IIA	T2b	7th	'--	'--	'--	'--	'--	'--	'--	'--	'--	'--	'--	not reported	'--	'--	'--	'--	'--	0	630	'--	'--
12c07138-e3fa-418a-89e3-628da12bc99e	TCGA-55-A48Y	TCGA-LUAD	69	'--	'--	'--	'--	-25384	'--	not hispanic or latino	male	'--	'--	white	Alive	'--	1943	'--	25384	'--	'--	'--	'--	M0	N0	Stage IIA	T2b	7th	'--	'--	'--	'--	'--	'--	'--	'--	'--	'--	'--	not reported	'--	'--	'--	'--	'--	0	630	'--	'--
f809e21d-5f2e-4f3b-a1aa-d6b8d463552a	TCGA-62-A46V	TCGA-LUAD	78	'--	'--	'--	'--	-28495	'--	not hispanic or latino	female	'--	'--	white	Alive	'--	1929	'--	28495	'--	'--	'--	'--	M0	N0	Stage IB	T2	6th	'--	'--	'--	'--	'--	'--	'--	'--	'--	'--	'--	not reported	'--	'--	'--	'--	'--	0	2199	'--	'--
f809e21d-5f2e-4f3b-a1aa-d6b8d463552a	TCGA-62-A46V	TCGA-LUAD	78	'--	'--	'--	'--	-28495	'--	not hispanic or latino	female	'--	'--	white	Alive	'--	1929	'--	28495	'--	'--	'--	'--	M0	N0	Stage IB	T2	6th	'--	'--	'--	'--	'--	'--	'--	'--	'--	'--	'--	not reported	'--	'--	'--	'--	'--	0	2199	'--	'--
a52e99d6-a61a-439d-b0b1-ca7a0eabcb04	TCGA-95-7948	TCGA-LUAD	42	'--	'--	'--	'--	-15363	'--	not hispanic or latino	female	'--	'--	white	Alive	'--	1969	'--	15363	'--	'--	'--	'--	M0	N0	Stage IB	T2a	7th	'--	'--	'--	'--	'--	'--	'--	'--	'--	'--	'--	not reported	'--	'--	'--	'--	'--	0	476	'--	'--
a52e99d6-a61a-439d-b0b1-ca7a0eabcb04	TCGA-95-7948	TCGA-LUAD	42	'--	'--	'--	'--	-15363	'--	not hispanic or latino	female	'--	'--	white	Alive	'--	1969	'--	15363	'--	'--	'--	'--	M0	N0	Stage IB	T2a	7th	'--	'--	'--	'--	'--	'--	'--	'--	'--	'--	'--	not reported	'--	'--	'--	'--	'--	0	476	'--	'--
368e23f0-e573-4547-bf5a-14080baf737b	TCGA-50-5930	TCGA-LUAD	47	'--	'--	'--	'--	-17238	282	not hispanic or latino	male	'--	'--	white	Dead	'--	1954	2001	17238	'--	'--	'--	'--	M0	N2	Stage IIIA	T2	5th	'--	'--	'--	'--	'--	'--	'--	'--	'--	'--	'--	not reported	'--	'--	'--	'--	'--	0	'--	'--	'--
368e23f0-e573-4547-bf5a-14080baf737b	TCGA-50-5930	TCGA-LUAD	47	'--	'--	'--	'--	-17238	282	not hispanic or latino	male	'--	'--	white	Dead	'--	1954	2001	17238	'--	'--	'--	'--	M0	N2	Stage IIIA	T2	5th	'--	'--	'--	'--	'--	'--	'--	'--	'--	'--	'--	not reported	'--	'--	'--	'--	'--	0	'--	'--	'--
a5bd7d50-9c14-49e6-89cf-6bf440c42309	TCGA-69-7979	TCGA-LUAD	71	'--	'--	'--	'--	-26180	'--	not hispanic or latino	female	'--	'--	white	Alive	'--	1940	'--	26180	'--	'--	'--	'--	MX	N0	Stage IB	T2a	7th	'--	'--	'--	'--	'--	'--	'--	'--	'--	'--	'--	not reported	'--	'--	'--	'--	'--	0	408	'--	'--
a5bd7d50-9c14-49e6-89cf-6bf440c42309	TCGA-69-7979	TCGA-LUAD	71	'--	'--	'--	'--	-26180	'--	not hispanic or latino	female	'--	'--	white	Alive	'--	1940	'--	26180	'--	'--	'--	'--	MX	N0	Stage IB	T2a	7th	'--	'--	'--	'--	'--	'--	'--	'--	'--	'--	'--	not reported	'--	'--	'--	'--	'--	0	408	'--	'--
742e0e32-25b5-4d41-8bf5-364b571cfd93	TCGA-62-8394	TCGA-LUAD	65	'--	'--	'--	'--	-23758	139	not hispanic or latino	female	'--	'--	white	Dead	'--	1943	2008	23758	'--	'--	'--	'--	M0	N2	Stage IIIB	T4	6th	'--	'--	'--	'--	'--	'--	'--	'--	'--	'--	'--	not reported	'--	'--	'--	'--	'--	0	'--	'--	'--
742e0e32-25b5-4d41-8bf5-364b571cfd93	TCGA-62-8394	TCGA-LUAD	65	'--	'--	'--	'--	-23758	139	not hispanic or latino	female	'--	'--	white	Dead	'--	1943	2008	23758	'--	'--	'--	'--	M0	N2	Stage IIIB	T4	6th	'--	'--	'--	'--	'--	'--	'--	'--	'--	'--	'--	not reported	'--	'--	'--	'--	'--	0	'--	'--	'--
f934ed41-090e-4313-bbc5-d1a4a9ed9ad7	TCGA-44-A4SS	TCGA-LUAD	73	'--	'--	'--	'--	-26991	'--	not hispanic or latino	male	'--	'--	white	Alive	'--	1939	'--	26991	'--	'--	'--	'--	M0	N0	Stage IA	T1b	7th	'--	'--	'--	'--	'--	'--	'--	'--	'--	'--	'--	not reported	'--	'--	'--	'--	'--	0	415	'--	'--
f934ed41-090e-4313-bbc5-d1a4a9ed9ad7	TCGA-44-A4SS	TCGA-LUAD	73	'--	'--	'--	'--	-26991	'--	not hispanic or latino	male	'--	'--	white	Alive	'--	1939	'--	26991	'--	'--	'--	'--	M0	N0	Stage IA	T1b	7th	'--	'--	'--	'--	'--	'--	'--	'--	'--	'--	'--	not reported	'--	'--	'--	'--	'--	0	415	'--	'--
25d4ea9e-f773-4f11-bac9-64efdad73211	TCGA-83-5908	TCGA-LUAD	59	'--	'--	'--	'--	-21760	'--	not hispanic or latino	female	'--	'--	white	Alive	'--	1950	'--	21760	'--	'--	'--	'--	M0	N0	Stage IA	T1	6th	'--	'--	'--	'--	'--	'--	'--	'--	'--	'--	'--	not reported	'--	'--	'--	'--	'--	0	824	'--	'--
25d4ea9e-f773-4f11-bac9-64efdad73211	TCGA-83-5908	TCGA-LUAD	59	'--	'--	'--	'--	-21760	'--	not hispanic or latino	female	'--	'--	white	Alive	'--	1950	'--	21760	'--	'--	'--	'--	M0	N0	Stage IA	T1	6th	'--	'--	'--	'--	'--	'--	'--	'--	'--	'--	'--	not reported	'--	'--	'--	'--	'--	0	824	'--	'--
df576520-a6b6-4c9b-8d06-3f59cc5342fd	TCGA-75-7030	TCGA-LUAD	'--	'--	'--	'--	'--	'--	'--	not reported	male	'--	'--	not reported	Alive	'--	'--	'--	'--	'--	'--	'--	'--	M0	N0	Stage IIB	T3	6th	'--	'--	'--	'--	'--	'--	'--	'--	'--	'--	'--	not reported	'--	'--	'--	'--	'--	'--	'--	'--	'--
df576520-a6b6-4c9b-8d06-3f59cc5342fd	TCGA-75-7030	TCGA-LUAD	'--	'--	'--	'--	'--	'--	'--	not reported	male	'--	'--	not reported	Alive	'--	'--	'--	'--	'--	'--	'--	'--	M0	N0	Stage IIB	T3	6th	'--	'--	'--	'--	'--	'--	'--	'--	'--	'--	'--	not reported	'--	'--	'--	'--	'--	'--	'--	'--	'--
f77b6930-a1ce-446e-a15d-c018cbbecfee	TCGA-49-4510	TCGA-LUAD	51	'--	'--	'--	'--	-18762	896	not hispanic or latino	female	'--	'--	black or african american	Dead	'--	1950	2003	18762	'--	'--	'--	'--	M0	N1	Stage IIB	T2	5th	'--	'--	'--	'--	'--	'--	'--	'--	'--	'--	'--	not reported	'--	'--	'--	'--	'--	0	'--	'--	'--
f77b6930-a1ce-446e-a15d-c018cbbecfee	TCGA-49-4510	TCGA-LUAD	51	'--	'--	'--	'--	-18762	896	not hispanic or latino	female	'--	'--	black or african american	Dead	'--	1950	2003	18762	'--	'--	'--	'--	M0	N1	Stage IIB	T2	5th	'--	'--	'--	'--	'--	'--	'--	'--	'--	'--	'--	not reported	'--	'--	'--	'--	'--	0	'--	'--	'--
8214a0d1-5e2d-4a7a-acb1-e5580755db83	TCGA-38-7271	TCGA-LUAD	72	'--	'--	'--	'--	-26440	800	not hispanic or latino	female	'--	'--	white	Dead	'--	1934	2008	26440	'--	'--	'--	'--	M0	N0	Stage IA	T1	6th	'--	'--	'--	'--	'--	'--	'--	'--	'--	'--	'--	not reported	'--	'--	'--	'--	'--	0	'--	'--	'--
8214a0d1-5e2d-4a7a-acb1-e5580755db83	TCGA-38-7271	TCGA-LUAD	72	'--	'--	'--	'--	-26440	800	not hispanic or latino	female	'--	'--	white	Dead	'--	1934	2008	26440	'--	'--	'--	'--	M0	N0	Stage IA	T1	6th	'--	'--	'--	'--	'--	'--	'--	'--	'--	'--	'--	not reported	'--	'--	'--	'--	'--	0	'--	'--	'--
83e38dbd-edab-47f2-b19f-6ea38fc6bece	TCGA-44-8120	TCGA-LUAD	58	'--	'--	'--	'--	-21188	'--	not hispanic or latino	male	'--	'--	black or african american	Alive	'--	1953	'--	21188	'--	'--	'--	'--	M0	N0	Stage IB	T2a	7th	'--	'--	'--	'--	'--	'--	'--	'--	'--	'--	'--	not reported	'--	'--	'--	'--	'--	0	260	'--	'--
83e38dbd-edab-47f2-b19f-6ea38fc6bece	TCGA-44-8120	TCGA-LUAD	58	'--	'--	'--	'--	-21188	'--	not hispanic or latino	male	'--	'--	black or african american	Alive	'--	1953	'--	21188	'--	'--	'--	'--	M0	N0	Stage IB	T2a	7th	'--	'--	'--	'--	'--	'--	'--	'--	'--	'--	'--	not reported	'--	'--	'--	'--	'--	0	260	'--	'--
3d2aa654-1b5f-4eb4-a1c2-af31f5760069	TCGA-05-4420	TCGA-LUAD	41	'--	'--	'--	'--	-15159	'--	not reported	male	'--	'--	not reported	Alive	'--	1967	'--	15159	'--	'--	'--	'--	M0	N0	Stage IB	T2	6th	'--	'--	'--	'--	'--	'--	'--	'--	'--	'--	'--	not reported	'--	'--	'--	'--	'--	0	912	'--	'--
3d2aa654-1b5f-4eb4-a1c2-af31f5760069	TCGA-05-4420	TCGA-LUAD	41	'--	'--	'--	'--	-15159	'--	not reported	male	'--	'--	not reported	Alive	'--	1967	'--	15159	'--	'--	'--	'--	M0	N0	Stage IB	T2	6th	'--	'--	'--	'--	'--	'--	'--	'--	'--	'--	'--	not reported	'--	'--	'--	'--	'--	0	912	'--	'--
ccda26c1-a6d6-4317-8cf8-8a87e15ce12e	TCGA-44-2662	TCGA-LUAD	65	'--	'--	'--	'--	-24014	'--	not hispanic or latino	male	'--	'--	white	Alive	'--	1944	'--	24014	'--	'--	'--	'--	M0	N0	Stage IB	T2	6th	'--	'--	'--	'--	'--	'--	'--	'--	'--	'--	'--	not reported	'--	'--	'--	'--	'--	0	1280	'--	'--
ccda26c1-a6d6-4317-8cf8-8a87e15ce12e	TCGA-44-2662	TCGA-LUAD	65	'--	'--	'--	'--	-24014	'--	not hispanic or latino	male	'--	'--	white	Alive	'--	1944	'--	24014	'--	'--	'--	'--	M0	N0	Stage IB	T2	6th	'--	'--	'--	'--	'--	'--	'--	'--	'--	'--	'--	not reported	'--	'--	'--	'--	'--	0	1280	'--	'--
345aef28-d49b-491b-a337-b1ac55c37d35	TCGA-97-A4M2	TCGA-LUAD	66	'--	'--	'--	'--	-24313	'--	not hispanic or latino	male	'--	'--	white	Alive	'--	1946	'--	24313	'--	'--	'--	'--	M0	N0	Stage IA	T1a	7th	'--	'--	'--	'--	'--	'--	'--	'--	'--	'--	'--	not reported	'--	'--	'--	'--	'--	0	624	'--	'--
345aef28-d49b-491b-a337-b1ac55c37d35	TCGA-97-A4M2	TCGA-LUAD	66	'--	'--	'--	'--	-24313	'--	not hispanic or latino	male	'--	'--	white	Alive	'--	1946	'--	24313	'--	'--	'--	'--	M0	N0	Stage IA	T1a	7th	'--	'--	'--	'--	'--	'--	'--	'--	'--	'--	'--	not reported	'--	'--	'--	'--	'--	0	624	'--	'--
1427cd18-5ad3-491a-9981-908e31ae49db	TCGA-91-6829	TCGA-LUAD	78	'--	'--	'--	'--	-28841	1258	not hispanic or latino	male	'--	'--	white	Dead	'--	1923	2004	28841	'--	'--	'--	'--	MX	N0	Stage IB	T2	5th	'--	'--	'--	'--	'--	'--	'--	'--	'--	'--	'--	not reported	'--	'--	'--	'--	'--	0	'--	'--	'--
1427cd18-5ad3-491a-9981-908e31ae49db	TCGA-91-6829	TCGA-LUAD	78	'--	'--	'--	'--	-28841	1258	not hispanic or latino	male	'--	'--	white	Dead	'--	1923	2004	28841	'--	'--	'--	'--	MX	N0	Stage IB	T2	5th	'--	'--	'--	'--	'--	'--	'--	'--	'--	'--	'--	not reported	'--	'--	'--	'--	'--	0	'--	'--	'--
5d2a9a4f-678d-4089-a8c5-81a5cb696629	TCGA-35-5375	TCGA-LUAD	61	'--	'--	'--	'--	-22628	'--	not hispanic or latino	male	'--	'--	white	Alive	'--	1949	'--	22628	'--	'--	'--	'--	M0	N2	Stage IIIA	T2	'--	'--	'--	'--	'--	'--	'--	'--	'--	'--	'--	'--	not reported	'--	'--	'--	'--	'--	0	264	'--	'--
5d2a9a4f-678d-4089-a8c5-81a5cb696629	TCGA-35-5375	TCGA-LUAD	61	'--	'--	'--	'--	-22628	'--	not hispanic or latino	male	'--	'--	white	Alive	'--	1949	'--	22628	'--	'--	'--	'--	M0	N2	Stage IIIA	T2	'--	'--	'--	'--	'--	'--	'--	'--	'--	'--	'--	'--	not reported	'--	'--	'--	'--	'--	0	264	'--	'--
4efc2dac-6330-4b7a-a529-a27285f5fc23	TCGA-75-7031	TCGA-LUAD	'--	'--	'--	'--	'--	'--	'--	not reported	female	'--	'--	not reported	Alive	'--	'--	'--	'--	'--	'--	'--	'--	M0	N0	Stage IB	T2	6th	'--	'--	'--	'--	'--	'--	'--	'--	'--	'--	'--	not reported	'--	'--	'--	'--	'--	'--	'--	'--	'--
4efc2dac-6330-4b7a-a529-a27285f5fc23	TCGA-75-7031	TCGA-LUAD	'--	'--	'--	'--	'--	'--	'--	not reported	female	'--	'--	not reported	Alive	'--	'--	'--	'--	'--	'--	'--	'--	M0	N0	Stage IB	T2	6th	'--	'--	'--	'--	'--	'--	'--	'--	'--	'--	'--	not reported	'--	'--	'--	'--	'--	'--	'--	'--	'--
adbaba9c-5efc-4130-82f6-8055eab13795	TCGA-55-A494	TCGA-LUAD	61	'--	'--	'--	'--	-22540	'--	not hispanic or latino	female	'--	'--	white	Alive	'--	1951	'--	22540	'--	'--	'--	'--	MX	N0	Stage IB	T2a	7th	'--	'--	'--	'--	'--	'--	'--	'--	'--	'--	'--	not reported	'--	'--	'--	'--	'--	0	481	'--	'--
adbaba9c-5efc-4130-82f6-8055eab13795	TCGA-55-A494	TCGA-LUAD	61	'--	'--	'--	'--	-22540	'--	not hispanic or latino	female	'--	'--	white	Alive	'--	1951	'--	22540	'--	'--	'--	'--	MX	N0	Stage IB	T2a	7th	'--	'--	'--	'--	'--	'--	'--	'--	'--	'--	'--	not reported	'--	'--	'--	'--	'--	0	481	'--	'--
0c59ff96-5e4a-4664-a0b1-d057b4725483	TCGA-62-A46P	TCGA-LUAD	65	'--	'--	'--	'--	-23993	594	not hispanic or latino	male	'--	'--	white	Dead	'--	1941	2007	23993	'--	'--	'--	'--	M0	N0	Stage IB	T2	6th	'--	'--	'--	'--	'--	'--	'--	'--	'--	'--	'--	not reported	'--	'--	'--	'--	'--	0	'--	'--	'--
0c59ff96-5e4a-4664-a0b1-d057b4725483	TCGA-62-A46P	TCGA-LUAD	65	'--	'--	'--	'--	-23993	594	not hispanic or latino	male	'--	'--	white	Dead	'--	1941	2007	23993	'--	'--	'--	'--	M0	N0	Stage IB	T2	6th	'--	'--	'--	'--	'--	'--	'--	'--	'--	'--	'--	not reported	'--	'--	'--	'--	'--	0	'--	'--	'--
c8544fb3-b26e-4672-bb81-a271db724b04	TCGA-64-5775	TCGA-LUAD	71	'--	'--	'--	'--	-26058	62	not hispanic or latino	male	'--	'--	white	Dead	'--	1934	2005	26058	'--	'--	'--	'--	M0	N0	Stage IIIA	T4	'--	'--	'--	'--	'--	'--	'--	'--	'--	'--	'--	'--	not reported	'--	'--	'--	'--	'--	0	'--	'--	'--
c8544fb3-b26e-4672-bb81-a271db724b04	TCGA-64-5775	TCGA-LUAD	71	'--	'--	'--	'--	-26058	62	not hispanic or latino	male	'--	'--	white	Dead	'--	1934	2005	26058	'--	'--	'--	'--	M0	N0	Stage IIIA	T4	'--	'--	'--	'--	'--	'--	'--	'--	'--	'--	'--	'--	not reported	'--	'--	'--	'--	'--	0	'--	'--	'--
ae702159-5b6a-41dd-868c-7540f9e1131c	TCGA-95-7039	TCGA-LUAD	54	'--	'--	'--	'--	-19981	'--	not hispanic or latino	female	'--	'--	white	Alive	'--	1957	'--	19981	'--	'--	'--	'--	MX	N0	Stage IIB	T3	7th	'--	'--	'--	'--	'--	'--	'--	'--	'--	'--	'--	not reported	'--	'--	'--	'--	'--	0	1272	'--	'--
ae702159-5b6a-41dd-868c-7540f9e1131c	TCGA-95-7039	TCGA-LUAD	54	'--	'--	'--	'--	-19981	'--	not hispanic or latino	female	'--	'--	white	Alive	'--	1957	'--	19981	'--	'--	'--	'--	MX	N0	Stage IIB	T3	7th	'--	'--	'--	'--	'--	'--	'--	'--	'--	'--	'--	not reported	'--	'--	'--	'--	'--	0	1272	'--	'--
b89de053-d253-447f-952e-9a2edcf6bca5	TCGA-55-A490	TCGA-LUAD	78	'--	'--	'--	'--	-28728	99	not hispanic or latino	male	'--	'--	white	Dead	'--	1934	'--	28728	'--	'--	'--	'--	MX	N0	Stage IIA	T2b	7th	'--	'--	'--	'--	'--	'--	'--	'--	'--	'--	'--	not reported	'--	'--	'--	'--	'--	0	48	'--	'--
b89de053-d253-447f-952e-9a2edcf6bca5	TCGA-55-A490	TCGA-LUAD	78	'--	'--	'--	'--	-28728	99	not hispanic or latino	male	'--	'--	white	Dead	'--	1934	'--	28728	'--	'--	'--	'--	MX	N0	Stage IIA	T2b	7th	'--	'--	'--	'--	'--	'--	'--	'--	'--	'--	'--	not reported	'--	'--	'--	'--	'--	0	48	'--	'--
bebd0025-74e2-451b-93b3-86f82df43573	TCGA-MP-A4TE	TCGA-LUAD	56	'--	'--	'--	'--	-20627	896	not hispanic or latino	male	'--	'--	white	Dead	'--	1954	2012	20627	'--	'--	'--	'--	MX	N0	Stage IIA	T2b	7th	'--	'--	'--	'--	'--	'--	'--	'--	'--	'--	'--	not reported	'--	'--	'--	'--	'--	0	'--	'--	'--
bebd0025-74e2-451b-93b3-86f82df43573	TCGA-MP-A4TE	TCGA-LUAD	56	'--	'--	'--	'--	-20627	896	not hispanic or latino	male	'--	'--	white	Dead	'--	1954	2012	20627	'--	'--	'--	'--	MX	N0	Stage IIA	T2b	7th	'--	'--	'--	'--	'--	'--	'--	'--	'--	'--	'--	not reported	'--	'--	'--	'--	'--	0	'--	'--	'--
e43a2b72-35c6-4466-9007-ce96caf77ea8	TCGA-55-A493	TCGA-LUAD	54	'--	'--	'--	'--	-20027	'--	not hispanic or latino	female	'--	'--	white	Alive	'--	1958	'--	20027	'--	'--	'--	'--	M0	N0	Stage IB	T2a	7th	'--	'--	'--	'--	'--	'--	'--	'--	'--	'--	'--	not reported	'--	'--	'--	'--	'--	0	28	'--	'--
e43a2b72-35c6-4466-9007-ce96caf77ea8	TCGA-55-A493	TCGA-LUAD	54	'--	'--	'--	'--	-20027	'--	not hispanic or latino	female	'--	'--	white	Alive	'--	1958	'--	20027	'--	'--	'--	'--	M0	N0	Stage IB	T2a	7th	'--	'--	'--	'--	'--	'--	'--	'--	'--	'--	'--	not reported	'--	'--	'--	'--	'--	0	28	'--	'--
44218b35-219c-4ad9-a01e-fde14067c4c0	TCGA-78-7633	TCGA-LUAD	67	'--	'--	'--	'--	-24713	1528	not reported	male	'--	'--	white	Dead	'--	1942	'--	24713	'--	'--	'--	'--	M0	N0	Stage IB	T2	6th	'--	'--	'--	'--	'--	'--	'--	'--	'--	'--	'--	not reported	'--	'--	'--	'--	'--	0	994	'--	'--
44218b35-219c-4ad9-a01e-fde14067c4c0	TCGA-78-7633	TCGA-LUAD	67	'--	'--	'--	'--	-24713	1528	not reported	male	'--	'--	white	Dead	'--	1942	'--	24713	'--	'--	'--	'--	M0	N0	Stage IB	T2	6th	'--	'--	'--	'--	'--	'--	'--	'--	'--	'--	'--	not reported	'--	'--	'--	'--	'--	0	994	'--	'--
258a3a41-211b-4c66-bd3b-ef03014a6967	TCGA-38-A44F	TCGA-LUAD	80	'--	'--	'--	'--	-29534	'--	not hispanic or latino	male	'--	'--	white	Alive	'--	1932	'--	29534	'--	'--	'--	'--	M0	N0	Stage IB	T2a	7th	'--	'--	'--	'--	'--	'--	'--	'--	'--	'--	'--	not reported	'--	'--	'--	'--	'--	0	133	'--	'--
258a3a41-211b-4c66-bd3b-ef03014a6967	TCGA-38-A44F	TCGA-LUAD	80	'--	'--	'--	'--	-29534	'--	not hispanic or latino	male	'--	'--	white	Alive	'--	1932	'--	29534	'--	'--	'--	'--	M0	N0	Stage IB	T2a	7th	'--	'--	'--	'--	'--	'--	'--	'--	'--	'--	'--	not reported	'--	'--	'--	'--	'--	0	133	'--	'--
f1985735-a188-4567-a88a-530f9b80291b	TCGA-38-4630	TCGA-LUAD	75	'--	'--	'--	'--	-27667	1073	not hispanic or latino	female	'--	'--	white	Dead	'--	1925	2002	27667	'--	'--	'--	'--	M0	N0	Stage IB	T2	6th	'--	'--	'--	'--	'--	'--	'--	'--	'--	'--	'--	not reported	'--	'--	'--	'--	'--	0	'--	'--	'--
f1985735-a188-4567-a88a-530f9b80291b	TCGA-38-4630	TCGA-LUAD	75	'--	'--	'--	'--	-27667	1073	not hispanic or latino	female	'--	'--	white	Dead	'--	1925	2002	27667	'--	'--	'--	'--	M0	N0	Stage IB	T2	6th	'--	'--	'--	'--	'--	'--	'--	'--	'--	'--	'--	not reported	'--	'--	'--	'--	'--	0	'--	'--	'--
6dfd47d2-831a-4386-9051-f78199a16bb5	TCGA-05-4397	TCGA-LUAD	65	'--	'--	'--	'--	-23833	731	not reported	male	'--	'--	not reported	Dead	'--	1941	2008	23833	'--	'--	'--	'--	M0	N1	Stage IIB	T2	5th	'--	'--	'--	'--	'--	'--	'--	'--	'--	'--	'--	not reported	'--	'--	'--	'--	'--	0	'--	'--	'--
6dfd47d2-831a-4386-9051-f78199a16bb5	TCGA-05-4397	TCGA-LUAD	65	'--	'--	'--	'--	-23833	731	not reported	male	'--	'--	not reported	Dead	'--	1941	2008	23833	'--	'--	'--	'--	M0	N1	Stage IIB	T2	5th	'--	'--	'--	'--	'--	'--	'--	'--	'--	'--	'--	not reported	'--	'--	'--	'--	'--	0	'--	'--	'--
f3501466-cf32-4866-b5fb-e94dd32341bc	TCGA-44-2661	TCGA-LUAD	69	'--	'--	'--	'--	-25313	'--	not hispanic or latino	female	'--	'--	white	Alive	'--	1940	'--	25313	'--	'--	'--	'--	M0	N0	Stage IA	T1	6th	'--	'--	'--	'--	'--	'--	'--	'--	'--	'--	'--	not reported	'--	'--	'--	'--	'--	0	1159	'--	'--
f3501466-cf32-4866-b5fb-e94dd32341bc	TCGA-44-2661	TCGA-LUAD	69	'--	'--	'--	'--	-25313	'--	not hispanic or latino	female	'--	'--	white	Alive	'--	1940	'--	25313	'--	'--	'--	'--	M0	N0	Stage IA	T1	6th	'--	'--	'--	'--	'--	'--	'--	'--	'--	'--	'--	not reported	'--	'--	'--	'--	'--	0	1159	'--	'--
ae39e358-08d7-4367-ae68-82b469e791e4	TCGA-73-4675	TCGA-LUAD	59	'--	'--	'--	'--	-21614	922	not hispanic or latino	male	'--	'--	white	Dead	'--	1951	'--	21614	'--	'--	'--	'--	M0	N1	Stage IIIA	T3	7th	'--	'--	'--	'--	'--	'--	'--	'--	'--	'--	'--	not reported	'--	'--	'--	'--	'--	0	40	'--	'--
ae39e358-08d7-4367-ae68-82b469e791e4	TCGA-73-4675	TCGA-LUAD	59	'--	'--	'--	'--	-21614	922	not hispanic or latino	male	'--	'--	white	Dead	'--	1951	'--	21614	'--	'--	'--	'--	M0	N1	Stage IIIA	T3	7th	'--	'--	'--	'--	'--	'--	'--	'--	'--	'--	'--	not reported	'--	'--	'--	'--	'--	0	40	'--	'--
e2b0d873-4942-4483-9a88-d5c6338d0382	TCGA-97-A4LX	TCGA-LUAD	81	'--	'--	'--	'--	-29915	'--	not hispanic or latino	male	'--	'--	white	Alive	'--	1931	'--	29915	'--	'--	'--	'--	M0	N0	Stage IB	T2a	7th	'--	'--	'--	'--	'--	'--	'--	'--	'--	'--	'--	not reported	'--	'--	'--	'--	'--	0	614	'--	'--
e2b0d873-4942-4483-9a88-d5c6338d0382	TCGA-97-A4LX	TCGA-LUAD	81	'--	'--	'--	'--	-29915	'--	not hispanic or latino	male	'--	'--	white	Alive	'--	1931	'--	29915	'--	'--	'--	'--	M0	N0	Stage IB	T2a	7th	'--	'--	'--	'--	'--	'--	'--	'--	'--	'--	'--	not reported	'--	'--	'--	'--	'--	0	614	'--	'--
2b68b51f-bd4c-4bbb-b4e6-2eead53da2a4	TCGA-J2-8194	TCGA-LUAD	69	'--	'--	'--	'--	-25441	'--	not hispanic or latino	female	'--	'--	white	Alive	'--	1942	'--	25441	'--	'--	'--	'--	MX	N0	Stage IIB	T3	7th	'--	'--	'--	'--	'--	'--	'--	'--	'--	'--	'--	not reported	'--	'--	'--	'--	'--	0	724	'--	'--
2b68b51f-bd4c-4bbb-b4e6-2eead53da2a4	TCGA-J2-8194	TCGA-LUAD	69	'--	'--	'--	'--	-25441	'--	not hispanic or latino	female	'--	'--	white	Alive	'--	1942	'--	25441	'--	'--	'--	'--	MX	N0	Stage IIB	T3	7th	'--	'--	'--	'--	'--	'--	'--	'--	'--	'--	'--	not reported	'--	'--	'--	'--	'--	0	724	'--	'--
4addf05f-3668-4b3f-a17f-c0227329ca52	TCGA-05-4249	TCGA-LUAD	67	'--	'--	'--	'--	-24532	'--	not reported	male	'--	'--	not reported	Alive	'--	1940	'--	24532	'--	'--	'--	'--	M0	N0	Stage IB	T2	6th	'--	'--	'--	'--	'--	'--	'--	'--	'--	'--	'--	not reported	'--	'--	'--	'--	'--	0	1523	'--	'--
4addf05f-3668-4b3f-a17f-c0227329ca52	TCGA-05-4249	TCGA-LUAD	67	'--	'--	'--	'--	-24532	'--	not reported	male	'--	'--	not reported	Alive	'--	1940	'--	24532	'--	'--	'--	'--	M0	N0	Stage IB	T2	6th	'--	'--	'--	'--	'--	'--	'--	'--	'--	'--	'--	not reported	'--	'--	'--	'--	'--	0	1523	'--	'--
5510ad32-62fd-4adc-964a-ae4e997c2f4b	TCGA-55-8620	TCGA-LUAD	60	'--	'--	'--	'--	-22091	375	not hispanic or latino	male	'--	'--	white	Dead	'--	1952	'--	22091	'--	'--	'--	'--	M1b	N1	Stage IV	T1a	7th	'--	'--	'--	'--	'--	'--	'--	'--	'--	'--	'--	not reported	'--	'--	'--	'--	'--	0	66	'--	'--
5510ad32-62fd-4adc-964a-ae4e997c2f4b	TCGA-55-8620	TCGA-LUAD	60	'--	'--	'--	'--	-22091	375	not hispanic or latino	male	'--	'--	white	Dead	'--	1952	'--	22091	'--	'--	'--	'--	M1b	N1	Stage IV	T1a	7th	'--	'--	'--	'--	'--	'--	'--	'--	'--	'--	'--	not reported	'--	'--	'--	'--	'--	0	66	'--	'--
41c4c704-825e-49f5-9d54-dbd7d30725e0	TCGA-64-5781	TCGA-LUAD	55	'--	'--	'--	'--	-20219	'--	not hispanic or latino	female	'--	'--	white	Alive	'--	1952	'--	20219	'--	'--	'--	'--	M0	N0	Stage IB	T2	6th	'--	'--	'--	'--	'--	'--	'--	'--	'--	'--	'--	not reported	'--	'--	'--	'--	'--	0	1559	'--	'--
41c4c704-825e-49f5-9d54-dbd7d30725e0	TCGA-64-5781	TCGA-LUAD	55	'--	'--	'--	'--	-20219	'--	not hispanic or latino	female	'--	'--	white	Alive	'--	1952	'--	20219	'--	'--	'--	'--	M0	N0	Stage IB	T2	6th	'--	'--	'--	'--	'--	'--	'--	'--	'--	'--	'--	not reported	'--	'--	'--	'--	'--	0	1559	'--	'--
8d535aa6-6d59-4965-b5ed-17217d8f5930	TCGA-55-8621	TCGA-LUAD	75	'--	'--	'--	'--	-27485	'--	not hispanic or latino	female	'--	'--	white	Alive	'--	1937	'--	27485	'--	'--	'--	'--	MX	N0	Stage IA	T1a	7th	'--	'--	'--	'--	'--	'--	'--	'--	'--	'--	'--	not reported	'--	'--	'--	'--	'--	0	515	'--	'--
8d535aa6-6d59-4965-b5ed-17217d8f5930	TCGA-55-8621	TCGA-LUAD	75	'--	'--	'--	'--	-27485	'--	not hispanic or latino	female	'--	'--	white	Alive	'--	1937	'--	27485	'--	'--	'--	'--	MX	N0	Stage IA	T1a	7th	'--	'--	'--	'--	'--	'--	'--	'--	'--	'--	'--	not reported	'--	'--	'--	'--	'--	0	515	'--	'--
f1f80dd2-891d-46dd-a3e0-f007628cb515	TCGA-4B-A93V	TCGA-LUAD	52	'--	'--	'--	'--	-19035	300	not hispanic or latino	female	'--	'--	black or african american	Dead	'--	1961	'--	19035	'--	'--	'--	'--	M0	N0	Stage IA	T1b	7th	'--	'--	'--	'--	'--	'--	'--	'--	'--	'--	'--	not reported	'--	'--	'--	'--	'--	0	254	'--	'--
f1f80dd2-891d-46dd-a3e0-f007628cb515	TCGA-4B-A93V	TCGA-LUAD	52	'--	'--	'--	'--	-19035	300	not hispanic or latino	female	'--	'--	black or african american	Dead	'--	1961	'--	19035	'--	'--	'--	'--	M0	N0	Stage IA	T1b	7th	'--	'--	'--	'--	'--	'--	'--	'--	'--	'--	'--	not reported	'--	'--	'--	'--	'--	0	254	'--	'--
8a16ddb3-4861-4128-bed9-0b1f94fe8cf7	TCGA-64-1677	TCGA-LUAD	77	'--	'--	'--	'--	-28482	628	not hispanic or latino	female	'--	'--	white	Dead	'--	1928	2006	28482	'--	'--	'--	'--	M0	N2	Stage IIIA	T2	'--	'--	'--	'--	'--	'--	'--	'--	'--	'--	'--	'--	not reported	'--	'--	'--	'--	'--	0	'--	'--	'--
8a16ddb3-4861-4128-bed9-0b1f94fe8cf7	TCGA-64-1677	TCGA-LUAD	77	'--	'--	'--	'--	-28482	628	not hispanic or latino	female	'--	'--	white	Dead	'--	1928	2006	28482	'--	'--	'--	'--	M0	N2	Stage IIIA	T2	'--	'--	'--	'--	'--	'--	'--	'--	'--	'--	'--	'--	not reported	'--	'--	'--	'--	'--	0	'--	'--	'--
cbfef004-b437-4d51-9d88-a2db50aa6481	TCGA-44-7661	TCGA-LUAD	69	'--	'--	'--	'--	-25483	557	not hispanic or latino	female	'--	'--	white	Dead	'--	1942	'--	25483	'--	'--	'--	'--	M0	N0	Stage IB	T2a	7th	'--	'--	'--	'--	'--	'--	'--	'--	'--	'--	'--	not reported	'--	'--	'--	'--	'--	0	366	'--	'--
cbfef004-b437-4d51-9d88-a2db50aa6481	TCGA-44-7661	TCGA-LUAD	69	'--	'--	'--	'--	-25483	557	not hispanic or latino	female	'--	'--	white	Dead	'--	1942	'--	25483	'--	'--	'--	'--	M0	N0	Stage IB	T2a	7th	'--	'--	'--	'--	'--	'--	'--	'--	'--	'--	'--	not reported	'--	'--	'--	'--	'--	0	366	'--	'--
7c7d777b-bf00-4c24-97fc-922580d5605f	TCGA-NJ-A55R	TCGA-LUAD	67	'--	'--	'--	'--	-24738	'--	not hispanic or latino	male	'--	'--	white	Alive	'--	1944	'--	24738	'--	'--	'--	'--	MX	N0	Stage IA	T1b	7th	'--	'--	'--	'--	'--	'--	'--	'--	'--	'--	'--	not reported	'--	'--	'--	'--	'--	0	603	'--	'--
7c7d777b-bf00-4c24-97fc-922580d5605f	TCGA-NJ-A55R	TCGA-LUAD	67	'--	'--	'--	'--	-24738	'--	not hispanic or latino	male	'--	'--	white	Alive	'--	1944	'--	24738	'--	'--	'--	'--	MX	N0	Stage IA	T1b	7th	'--	'--	'--	'--	'--	'--	'--	'--	'--	'--	'--	not reported	'--	'--	'--	'--	'--	0	603	'--	'--
4b22ad71-c585-4077-ad3c-c6e026d0c7fa	TCGA-44-7669	TCGA-LUAD	59	'--	'--	'--	'--	-21893	574	not hispanic or latino	male	'--	'--	black or african american	Dead	'--	1951	2011	21893	'--	'--	'--	'--	MX	N1	Stage IIA	T1b	7th	'--	'--	'--	'--	'--	'--	'--	'--	'--	'--	'--	not reported	'--	'--	'--	'--	'--	0	'--	'--	'--
4b22ad71-c585-4077-ad3c-c6e026d0c7fa	TCGA-44-7669	TCGA-LUAD	59	'--	'--	'--	'--	-21893	574	not hispanic or latino	male	'--	'--	black or african american	Dead	'--	1951	2011	21893	'--	'--	'--	'--	MX	N1	Stage IIA	T1b	7th	'--	'--	'--	'--	'--	'--	'--	'--	'--	'--	'--	not reported	'--	'--	'--	'--	'--	0	'--	'--	'--
bf15f7ad-9d92-473b-91d1-f24aa373ab97	TCGA-44-2659	TCGA-LUAD	65	'--	'--	'--	'--	-23808	'--	not hispanic or latino	female	'--	'--	white	Alive	'--	1944	'--	23808	'--	'--	'--	'--	M0	N1	Stage IIB	T1	6th	'--	'--	'--	'--	'--	'--	'--	'--	'--	'--	'--	not reported	'--	'--	'--	'--	'--	0	1367	'--	'--
bf15f7ad-9d92-473b-91d1-f24aa373ab97	TCGA-44-2659	TCGA-LUAD	65	'--	'--	'--	'--	-23808	'--	not hispanic or latino	female	'--	'--	white	Alive	'--	1944	'--	23808	'--	'--	'--	'--	M0	N1	Stage IIB	T1	6th	'--	'--	'--	'--	'--	'--	'--	'--	'--	'--	'--	not reported	'--	'--	'--	'--	'--	0	1367	'--	'--
78a24c56-576c-4245-bb42-6603b3d19897	TCGA-05-4427	TCGA-LUAD	65	'--	'--	'--	'--	-23893	'--	not reported	female	'--	'--	not reported	Alive	'--	1943	'--	23893	'--	'--	'--	'--	M0	N1	Stage IIB	T2	6th	'--	'--	'--	'--	'--	'--	'--	'--	'--	'--	'--	not reported	'--	'--	'--	'--	'--	0	791	'--	'--
78a24c56-576c-4245-bb42-6603b3d19897	TCGA-05-4427	TCGA-LUAD	65	'--	'--	'--	'--	-23893	'--	not reported	female	'--	'--	not reported	Alive	'--	1943	'--	23893	'--	'--	'--	'--	M0	N1	Stage IIB	T2	6th	'--	'--	'--	'--	'--	'--	'--	'--	'--	'--	'--	not reported	'--	'--	'--	'--	'--	0	791	'--	'--
0b15fcb8-1fb7-497e-80b9-d3db66a3c0a2	TCGA-55-7284	TCGA-LUAD	74	'--	'--	'--	'--	-27087	243	not hispanic or latino	male	'--	'--	white	Dead	'--	1937	'--	27087	'--	'--	'--	'--	MX	N0	Stage IIB	T3	7th	'--	'--	'--	'--	'--	'--	'--	'--	'--	'--	'--	not reported	'--	'--	'--	'--	'--	0	121	'--	'--
0b15fcb8-1fb7-497e-80b9-d3db66a3c0a2	TCGA-55-7284	TCGA-LUAD	74	'--	'--	'--	'--	-27087	243	not hispanic or latino	male	'--	'--	white	Dead	'--	1937	'--	27087	'--	'--	'--	'--	MX	N0	Stage IIB	T3	7th	'--	'--	'--	'--	'--	'--	'--	'--	'--	'--	'--	not reported	'--	'--	'--	'--	'--	0	121	'--	'--
c4d1e105-28b7-48df-abef-fbe09782fdb2	TCGA-55-6972	TCGA-LUAD	72	'--	'--	'--	'--	-26625	1632	not hispanic or latino	male	'--	'--	white	Dead	'--	1933	'--	26625	'--	'--	'--	'--	M0	N0	Stage IB	T2	6th	'--	'--	'--	'--	'--	'--	'--	'--	'--	'--	'--	not reported	'--	'--	'--	'--	'--	0	1475	'--	'--
c4d1e105-28b7-48df-abef-fbe09782fdb2	TCGA-55-6972	TCGA-LUAD	72	'--	'--	'--	'--	-26625	1632	not hispanic or latino	male	'--	'--	white	Dead	'--	1933	'--	26625	'--	'--	'--	'--	M0	N0	Stage IB	T2	6th	'--	'--	'--	'--	'--	'--	'--	'--	'--	'--	'--	not reported	'--	'--	'--	'--	'--	0	1475	'--	'--
84c3ba70-afa7-4b69-be69-7ec8d6022c56	TCGA-99-8025	TCGA-LUAD	72	'--	'--	'--	'--	-26634	'--	not hispanic or latino	female	'--	'--	black or african american	Alive	'--	1938	'--	26634	'--	'--	'--	'--	M0	N2	Stage IIIA	T3	7th	'--	'--	'--	'--	'--	'--	'--	'--	'--	'--	'--	not reported	'--	'--	'--	'--	'--	0	1060	'--	'--
84c3ba70-afa7-4b69-be69-7ec8d6022c56	TCGA-99-8025	TCGA-LUAD	72	'--	'--	'--	'--	-26634	'--	not hispanic or latino	female	'--	'--	black or african american	Alive	'--	1938	'--	26634	'--	'--	'--	'--	M0	N2	Stage IIIA	T3	7th	'--	'--	'--	'--	'--	'--	'--	'--	'--	'--	'--	not reported	'--	'--	'--	'--	'--	0	1060	'--	'--
781f40c9-c099-4c96-8269-ebe2a449c93d	TCGA-78-8660	TCGA-LUAD	69	'--	'--	'--	'--	-25422	321	not reported	male	'--	'--	not reported	Dead	'--	1936	2005	25422	'--	'--	'--	'--	M0	N1	Stage IIB	T2	6th	'--	'--	'--	'--	'--	'--	'--	'--	'--	'--	'--	not reported	'--	'--	'--	'--	'--	0	'--	'--	'--
781f40c9-c099-4c96-8269-ebe2a449c93d	TCGA-78-8660	TCGA-LUAD	69	'--	'--	'--	'--	-25422	321	not reported	male	'--	'--	not reported	Dead	'--	1936	2005	25422	'--	'--	'--	'--	M0	N1	Stage IIB	T2	6th	'--	'--	'--	'--	'--	'--	'--	'--	'--	'--	'--	not reported	'--	'--	'--	'--	'--	0	'--	'--	'--
205759a6-6391-491b-9857-0080c3a5871e	TCGA-75-5125	TCGA-LUAD	'--	'--	'--	'--	'--	'--	2027	not reported	male	'--	'--	not reported	Dead	'--	'--	'--	'--	'--	'--	'--	'--	M0	N1	Stage IIB	T2	6th	'--	'--	'--	'--	'--	'--	'--	'--	'--	'--	'--	not reported	'--	'--	'--	'--	'--	'--	'--	'--	'--
205759a6-6391-491b-9857-0080c3a5871e	TCGA-75-5125	TCGA-LUAD	'--	'--	'--	'--	'--	'--	2027	not reported	male	'--	'--	not reported	Dead	'--	'--	'--	'--	'--	'--	'--	'--	M0	N1	Stage IIB	T2	6th	'--	'--	'--	'--	'--	'--	'--	'--	'--	'--	'--	not reported	'--	'--	'--	'--	'--	'--	'--	'--	'--
c0fdb152-25d2-404b-bec7-a43ece381f5b	TCGA-91-7771	TCGA-LUAD	62	'--	'--	'--	'--	-22926	'--	not hispanic or latino	male	'--	'--	white	Alive	'--	1949	'--	22926	'--	'--	'--	'--	MX	N0	Stage IIB	T3	7th	'--	'--	'--	'--	'--	'--	'--	'--	'--	'--	'--	not reported	'--	'--	'--	'--	'--	0	492	'--	'--
c0fdb152-25d2-404b-bec7-a43ece381f5b	TCGA-91-7771	TCGA-LUAD	62	'--	'--	'--	'--	-22926	'--	not hispanic or latino	male	'--	'--	white	Alive	'--	1949	'--	22926	'--	'--	'--	'--	MX	N0	Stage IIB	T3	7th	'--	'--	'--	'--	'--	'--	'--	'--	'--	'--	'--	not reported	'--	'--	'--	'--	'--	0	492	'--	'--
079ae0b3-b64b-4b8e-ab7d-225b8046568c	TCGA-86-7954	TCGA-LUAD	68	'--	'--	'--	'--	-25062	'--	not hispanic or latino	female	'--	'--	white	Alive	'--	1943	'--	25062	'--	'--	'--	'--	M0	N0	Stage IB	T2	7th	'--	'--	'--	'--	'--	'--	'--	'--	'--	'--	'--	not reported	'--	'--	'--	'--	'--	0	605	'--	'--
079ae0b3-b64b-4b8e-ab7d-225b8046568c	TCGA-86-7954	TCGA-LUAD	68	'--	'--	'--	'--	-25062	'--	not hispanic or latino	female	'--	'--	white	Alive	'--	1943	'--	25062	'--	'--	'--	'--	M0	N0	Stage IB	T2	7th	'--	'--	'--	'--	'--	'--	'--	'--	'--	'--	'--	not reported	'--	'--	'--	'--	'--	0	605	'--	'--
362000e4-cf7c-48fc-93cc-8f5994b442ea	TCGA-55-A4DF	TCGA-LUAD	88	'--	'--	'--	'--	-32432	440	not hispanic or latino	male	'--	'--	white	Dead	'--	1924	'--	32432	'--	'--	'--	'--	MX	N0	Stage IA	T1b	7th	'--	'--	'--	'--	'--	'--	'--	'--	'--	'--	'--	not reported	'--	'--	'--	'--	'--	0	47	'--	'--
362000e4-cf7c-48fc-93cc-8f5994b442ea	TCGA-55-A4DF	TCGA-LUAD	88	'--	'--	'--	'--	-32432	440	not hispanic or latino	male	'--	'--	white	Dead	'--	1924	'--	32432	'--	'--	'--	'--	MX	N0	Stage IA	T1b	7th	'--	'--	'--	'--	'--	'--	'--	'--	'--	'--	'--	not reported	'--	'--	'--	'--	'--	0	47	'--	'--
fd5c44ef-ea50-4fba-9e8d-e371cf34ebdb	TCGA-78-7220	TCGA-LUAD	53	'--	'--	'--	'--	-19480	807	not reported	female	'--	'--	white	Dead	'--	1947	2002	19480	'--	'--	'--	'--	M0	N2	Stage IIIA	T2	6th	'--	'--	'--	'--	'--	'--	'--	'--	'--	'--	'--	not reported	'--	'--	'--	'--	'--	0	'--	'--	'--
fd5c44ef-ea50-4fba-9e8d-e371cf34ebdb	TCGA-78-7220	TCGA-LUAD	53	'--	'--	'--	'--	-19480	807	not reported	female	'--	'--	white	Dead	'--	1947	2002	19480	'--	'--	'--	'--	M0	N2	Stage IIIA	T2	6th	'--	'--	'--	'--	'--	'--	'--	'--	'--	'--	'--	not reported	'--	'--	'--	'--	'--	0	'--	'--	'--
aee86a89-0377-4080-b16c-408bfbe78687	TCGA-69-7980	TCGA-LUAD	70	'--	'--	'--	'--	-25583	'--	not hispanic or latino	female	'--	'--	white	Alive	'--	1941	'--	25583	'--	'--	'--	'--	M0	N0	Stage I	T1b	7th	'--	'--	'--	'--	'--	'--	'--	'--	'--	'--	'--	not reported	'--	'--	'--	'--	'--	0	411	'--	'--
aee86a89-0377-4080-b16c-408bfbe78687	TCGA-69-7980	TCGA-LUAD	70	'--	'--	'--	'--	-25583	'--	not hispanic or latino	female	'--	'--	white	Alive	'--	1941	'--	25583	'--	'--	'--	'--	M0	N0	Stage I	T1b	7th	'--	'--	'--	'--	'--	'--	'--	'--	'--	'--	'--	not reported	'--	'--	'--	'--	'--	0	411	'--	'--
5f4934be-eee3-40e1-8838-38103badc898	TCGA-MP-A4T6	TCGA-LUAD	76	'--	'--	'--	'--	-27993	1790	not hispanic or latino	female	'--	'--	white	Dead	'--	1929	2009	27993	'--	'--	'--	'--	MX	N2	Stage IIIA	T1	6th	'--	'--	'--	'--	'--	'--	'--	'--	'--	'--	'--	not reported	'--	'--	'--	'--	'--	0	'--	'--	'--
5f4934be-eee3-40e1-8838-38103badc898	TCGA-MP-A4T6	TCGA-LUAD	76	'--	'--	'--	'--	-27993	1790	not hispanic or latino	female	'--	'--	white	Dead	'--	1929	2009	27993	'--	'--	'--	'--	MX	N2	Stage IIIA	T1	6th	'--	'--	'--	'--	'--	'--	'--	'--	'--	'--	'--	not reported	'--	'--	'--	'--	'--	0	'--	'--	'--
3c4ff061-d214-4d1c-8d2e-3034f207c252	TCGA-44-6775	TCGA-LUAD	72	'--	'--	'--	'--	-26415	'--	hispanic or latino	female	'--	'--	white	Alive	'--	1939	'--	26415	'--	'--	'--	'--	MX	N0	Stage IB	T2a	7th	'--	'--	'--	'--	'--	'--	'--	'--	'--	'--	'--	not reported	'--	'--	'--	'--	'--	0	705	'--	'--
3c4ff061-d214-4d1c-8d2e-3034f207c252	TCGA-44-6775	TCGA-LUAD	72	'--	'--	'--	'--	-26415	'--	hispanic or latino	female	'--	'--	white	Alive	'--	1939	'--	26415	'--	'--	'--	'--	MX	N0	Stage IB	T2a	7th	'--	'--	'--	'--	'--	'--	'--	'--	'--	'--	'--	not reported	'--	'--	'--	'--	'--	0	705	'--	'--
4cd3d483-2283-4c6a-a57a-444216119d34	TCGA-49-6761	TCGA-LUAD	68	'--	'--	'--	'--	-24849	'--	not hispanic or latino	female	'--	'--	white	Alive	'--	1941	'--	24849	'--	'--	'--	'--	MX	N2	Stage IIIA	T1	6th	'--	'--	'--	'--	'--	'--	'--	'--	'--	'--	'--	not reported	'--	'--	'--	'--	'--	0	354	'--	'--
4cd3d483-2283-4c6a-a57a-444216119d34	TCGA-49-6761	TCGA-LUAD	68	'--	'--	'--	'--	-24849	'--	not hispanic or latino	female	'--	'--	white	Alive	'--	1941	'--	24849	'--	'--	'--	'--	MX	N2	Stage IIIA	T1	6th	'--	'--	'--	'--	'--	'--	'--	'--	'--	'--	'--	not reported	'--	'--	'--	'--	'--	0	354	'--	'--
793649e5-f479-4d64-8723-2ef488fe0fd9	TCGA-62-A46U	TCGA-LUAD	71	'--	'--	'--	'--	-25998	'--	not hispanic or latino	female	'--	'--	white	Alive	'--	1936	'--	25998	'--	'--	'--	'--	M0	N1	Stage IIB	T2	6th	'--	'--	'--	'--	'--	'--	'--	'--	'--	'--	'--	not reported	'--	'--	'--	'--	'--	0	2067	'--	'--
793649e5-f479-4d64-8723-2ef488fe0fd9	TCGA-62-A46U	TCGA-LUAD	71	'--	'--	'--	'--	-25998	'--	not hispanic or latino	female	'--	'--	white	Alive	'--	1936	'--	25998	'--	'--	'--	'--	M0	N1	Stage IIB	T2	6th	'--	'--	'--	'--	'--	'--	'--	'--	'--	'--	'--	not reported	'--	'--	'--	'--	'--	0	2067	'--	'--
5202458b-c38a-47c0-a0ba-5f1a59a762a0	TCGA-49-AARO	TCGA-LUAD	39	'--	'--	'--	'--	-14527	'--	not hispanic or latino	female	'--	'--	black or african american	Alive	'--	1964	'--	14527	'--	'--	'--	'--	MX	N0	Stage IA	T1a	6th	'--	'--	'--	'--	'--	'--	'--	'--	'--	'--	'--	not reported	'--	'--	'--	'--	'--	0	3759	'--	'--
5202458b-c38a-47c0-a0ba-5f1a59a762a0	TCGA-49-AARO	TCGA-LUAD	39	'--	'--	'--	'--	-14527	'--	not hispanic or latino	female	'--	'--	black or african american	Alive	'--	1964	'--	14527	'--	'--	'--	'--	MX	N0	Stage IA	T1a	6th	'--	'--	'--	'--	'--	'--	'--	'--	'--	'--	'--	not reported	'--	'--	'--	'--	'--	0	3759	'--	'--
0a1eea76-e19a-4547-9b24-abf7051cc4db	TCGA-86-8674	TCGA-LUAD	50	'--	'--	'--	'--	-18479	'--	not hispanic or latino	male	'--	'--	white	Alive	'--	1962	'--	18479	'--	'--	'--	'--	M0	N1	Stage IIA	T2a	7th	'--	'--	'--	'--	'--	'--	'--	'--	'--	'--	'--	not reported	'--	'--	'--	'--	'--	0	806	'--	'--
0a1eea76-e19a-4547-9b24-abf7051cc4db	TCGA-86-8674	TCGA-LUAD	50	'--	'--	'--	'--	-18479	'--	not hispanic or latino	male	'--	'--	white	Alive	'--	1962	'--	18479	'--	'--	'--	'--	M0	N1	Stage IIA	T2a	7th	'--	'--	'--	'--	'--	'--	'--	'--	'--	'--	'--	not reported	'--	'--	'--	'--	'--	0	806	'--	'--
afe83af5-af22-49c0-88b4-f1d0dfcbe238	TCGA-55-8097	TCGA-LUAD	60	'--	'--	'--	'--	-22260	'--	not hispanic or latino	female	'--	'--	white	Alive	'--	1952	'--	22260	'--	'--	'--	'--	MX	N0	Stage IA	T1a	7th	'--	'--	'--	'--	'--	'--	'--	'--	'--	'--	'--	not reported	'--	'--	'--	'--	'--	0	476	'--	'--
afe83af5-af22-49c0-88b4-f1d0dfcbe238	TCGA-55-8097	TCGA-LUAD	60	'--	'--	'--	'--	-22260	'--	not hispanic or latino	female	'--	'--	white	Alive	'--	1952	'--	22260	'--	'--	'--	'--	MX	N0	Stage IA	T1a	7th	'--	'--	'--	'--	'--	'--	'--	'--	'--	'--	'--	not reported	'--	'--	'--	'--	'--	0	476	'--	'--
ebb33753-9d38-4368-9033-3e55f129d00d	TCGA-44-7671	TCGA-LUAD	64	'--	'--	'--	'--	-23538	'--	not hispanic or latino	male	'--	'--	black or african american	Alive	'--	1946	'--	23538	'--	'--	'--	'--	M0	N0	Stage IB	T2a	7th	'--	'--	'--	'--	'--	'--	'--	'--	'--	'--	'--	not reported	'--	'--	'--	'--	'--	0	889	'--	'--
ebb33753-9d38-4368-9033-3e55f129d00d	TCGA-44-7671	TCGA-LUAD	64	'--	'--	'--	'--	-23538	'--	not hispanic or latino	male	'--	'--	black or african american	Alive	'--	1946	'--	23538	'--	'--	'--	'--	M0	N0	Stage IB	T2a	7th	'--	'--	'--	'--	'--	'--	'--	'--	'--	'--	'--	not reported	'--	'--	'--	'--	'--	0	889	'--	'--
bf34664d-423d-4257-99d4-797f7d366455	TCGA-44-A4SU	TCGA-LUAD	67	'--	'--	'--	'--	-24820	409	not hispanic or latino	female	'--	'--	white	Dead	'--	1945	'--	24820	'--	'--	'--	'--	MX	N0	Stage IA	T1a	7th	'--	'--	'--	'--	'--	'--	'--	'--	'--	'--	'--	not reported	'--	'--	'--	'--	'--	0	76	'--	'--
bf34664d-423d-4257-99d4-797f7d366455	TCGA-44-A4SU	TCGA-LUAD	67	'--	'--	'--	'--	-24820	409	not hispanic or latino	female	'--	'--	white	Dead	'--	1945	'--	24820	'--	'--	'--	'--	MX	N0	Stage IA	T1a	7th	'--	'--	'--	'--	'--	'--	'--	'--	'--	'--	'--	not reported	'--	'--	'--	'--	'--	0	76	'--	'--
6bffe800-ec2b-4638-9333-97fe85dcd91c	TCGA-49-6767	TCGA-LUAD	46	'--	'--	'--	'--	-17108	'--	not reported	female	'--	'--	white	Alive	'--	1964	'--	17108	'--	'--	'--	'--	MX	N0	Stage IIB	T3	7th	'--	'--	'--	'--	'--	'--	'--	'--	'--	'--	'--	not reported	'--	'--	'--	'--	'--	0	677	'--	'--
6bffe800-ec2b-4638-9333-97fe85dcd91c	TCGA-49-6767	TCGA-LUAD	46	'--	'--	'--	'--	-17108	'--	not reported	female	'--	'--	white	Alive	'--	1964	'--	17108	'--	'--	'--	'--	MX	N0	Stage IIB	T3	7th	'--	'--	'--	'--	'--	'--	'--	'--	'--	'--	'--	not reported	'--	'--	'--	'--	'--	0	677	'--	'--
97831d28-ab41-4c18-bfc2-c4c6bc757d13	TCGA-91-6847	TCGA-LUAD	62	'--	'--	'--	'--	-22862	'--	not hispanic or latino	female	'--	'--	white	Alive	'--	1940	'--	22862	'--	'--	'--	'--	MX	N0	Stage IB	T2	5th	'--	'--	'--	'--	'--	'--	'--	'--	'--	'--	'--	not reported	'--	'--	'--	'--	'--	0	842	'--	'--
97831d28-ab41-4c18-bfc2-c4c6bc757d13	TCGA-91-6847	TCGA-LUAD	62	'--	'--	'--	'--	-22862	'--	not hispanic or latino	female	'--	'--	white	Alive	'--	1940	'--	22862	'--	'--	'--	'--	MX	N0	Stage IB	T2	5th	'--	'--	'--	'--	'--	'--	'--	'--	'--	'--	'--	not reported	'--	'--	'--	'--	'--	0	842	'--	'--
16e64a1e-08b0-4c27-8c69-fa64551f8ca4	TCGA-78-8662	TCGA-LUAD	53	'--	'--	'--	'--	-19563	3361	not reported	female	'--	'--	not reported	Dead	'--	1947	2009	19563	'--	'--	'--	'--	M0	N0	Stage IB	T2	6th	'--	'--	'--	'--	'--	'--	'--	'--	'--	'--	'--	not reported	'--	'--	'--	'--	'--	0	'--	'--	'--
16e64a1e-08b0-4c27-8c69-fa64551f8ca4	TCGA-78-8662	TCGA-LUAD	53	'--	'--	'--	'--	-19563	3361	not reported	female	'--	'--	not reported	Dead	'--	1947	2009	19563	'--	'--	'--	'--	M0	N0	Stage IB	T2	6th	'--	'--	'--	'--	'--	'--	'--	'--	'--	'--	'--	not reported	'--	'--	'--	'--	'--	0	'--	'--	'--
d15b7b29-c5c5-41d8-b83b-7cc12fe92820	TCGA-05-4415	TCGA-LUAD	57	'--	'--	'--	'--	-20880	91	not reported	male	'--	'--	not reported	Dead	'--	1951	2008	20880	'--	'--	'--	'--	M0	N2	Stage IIIB	T4	6th	'--	'--	'--	'--	'--	'--	'--	'--	'--	'--	'--	not reported	'--	'--	'--	'--	'--	0	'--	'--	'--
d15b7b29-c5c5-41d8-b83b-7cc12fe92820	TCGA-05-4415	TCGA-LUAD	57	'--	'--	'--	'--	-20880	91	not reported	male	'--	'--	not reported	Dead	'--	1951	2008	20880	'--	'--	'--	'--	M0	N2	Stage IIIB	T4	6th	'--	'--	'--	'--	'--	'--	'--	'--	'--	'--	'--	not reported	'--	'--	'--	'--	'--	0	'--	'--	'--
4ad63dac-76a7-4527-abce-d7a0184e8739	TCGA-91-8497	TCGA-LUAD	75	'--	'--	'--	'--	-27632	434	not hispanic or latino	female	'--	'--	white	Dead	'--	1937	'--	27632	'--	'--	'--	'--	MX	N0	Stage IA	T1a	7th	'--	'--	'--	'--	'--	'--	'--	'--	'--	'--	'--	not reported	'--	'--	'--	'--	'--	0	174	'--	'--
4ad63dac-76a7-4527-abce-d7a0184e8739	TCGA-91-8497	TCGA-LUAD	75	'--	'--	'--	'--	-27632	434	not hispanic or latino	female	'--	'--	white	Dead	'--	1937	'--	27632	'--	'--	'--	'--	MX	N0	Stage IA	T1a	7th	'--	'--	'--	'--	'--	'--	'--	'--	'--	'--	'--	not reported	'--	'--	'--	'--	'--	0	174	'--	'--
369f14c4-2191-4962-a309-3e23ddc4e5fc	TCGA-J2-8192	TCGA-LUAD	65	'--	'--	'--	'--	-23892	'--	not hispanic or latino	female	'--	'--	white	Alive	'--	1946	'--	23892	'--	'--	'--	'--	MX	N1	Stage IIA	T2a	7th	'--	'--	'--	'--	'--	'--	'--	'--	'--	'--	'--	not reported	'--	'--	'--	'--	'--	0	739	'--	'--
369f14c4-2191-4962-a309-3e23ddc4e5fc	TCGA-J2-8192	TCGA-LUAD	65	'--	'--	'--	'--	-23892	'--	not hispanic or latino	female	'--	'--	white	Alive	'--	1946	'--	23892	'--	'--	'--	'--	MX	N1	Stage IIA	T2a	7th	'--	'--	'--	'--	'--	'--	'--	'--	'--	'--	'--	not reported	'--	'--	'--	'--	'--	0	739	'--	'--
e254aaeb-012c-4d92-8a03-cce1f6a2bcd6	TCGA-55-8087	TCGA-LUAD	59	'--	'--	'--	'--	-21655	'--	not hispanic or latino	female	'--	'--	white	Alive	'--	1952	'--	21655	'--	'--	'--	'--	MX	N0	Stage IB	T2a	7th	'--	'--	'--	'--	'--	'--	'--	'--	'--	'--	'--	not reported	'--	'--	'--	'--	'--	0	462	'--	'--
e254aaeb-012c-4d92-8a03-cce1f6a2bcd6	TCGA-55-8087	TCGA-LUAD	59	'--	'--	'--	'--	-21655	'--	not hispanic or latino	female	'--	'--	white	Alive	'--	1952	'--	21655	'--	'--	'--	'--	MX	N0	Stage IB	T2a	7th	'--	'--	'--	'--	'--	'--	'--	'--	'--	'--	'--	not reported	'--	'--	'--	'--	'--	0	462	'--	'--
e8b7a103-644f-4865-92f8-80b053bd5e17	TCGA-35-3615	TCGA-LUAD	57	'--	'--	'--	'--	-21076	'--	not hispanic or latino	male	'--	'--	white	Alive	'--	1950	'--	21076	'--	'--	'--	'--	M0	N0	Stage IB	T2	'--	'--	'--	'--	'--	'--	'--	'--	'--	'--	'--	'--	not reported	'--	'--	'--	'--	'--	0	14	'--	'--
e8b7a103-644f-4865-92f8-80b053bd5e17	TCGA-35-3615	TCGA-LUAD	57	'--	'--	'--	'--	-21076	'--	not hispanic or latino	male	'--	'--	white	Alive	'--	1950	'--	21076	'--	'--	'--	'--	M0	N0	Stage IB	T2	'--	'--	'--	'--	'--	'--	'--	'--	'--	'--	'--	'--	not reported	'--	'--	'--	'--	'--	0	14	'--	'--
dd46c83e-6551-485b-b935-f3beed891244	TCGA-55-7815	TCGA-LUAD	76	'--	'--	'--	'--	-28119	'--	not reported	male	'--	'--	not reported	Alive	'--	1935	'--	28119	'--	'--	'--	'--	MX	N0	Stage IB	T2a	7th	'--	'--	'--	'--	'--	'--	'--	'--	'--	'--	'--	not reported	'--	'--	'--	'--	'--	0	773	'--	'--
dd46c83e-6551-485b-b935-f3beed891244	TCGA-55-7815	TCGA-LUAD	76	'--	'--	'--	'--	-28119	'--	not reported	male	'--	'--	not reported	Alive	'--	1935	'--	28119	'--	'--	'--	'--	MX	N0	Stage IB	T2a	7th	'--	'--	'--	'--	'--	'--	'--	'--	'--	'--	'--	not reported	'--	'--	'--	'--	'--	0	773	'--	'--
f40301ba-831e-4afd-9ce8-5f3c1a05ff7e	TCGA-44-2657	TCGA-LUAD	74	'--	'--	'--	'--	-27298	'--	not hispanic or latino	female	'--	'--	white	Alive	'--	1935	'--	27298	'--	'--	'--	'--	M0	NX	Stage IB	T2	6th	'--	'--	'--	'--	'--	'--	'--	'--	'--	'--	'--	not reported	'--	'--	'--	'--	'--	0	1351	'--	'--
f40301ba-831e-4afd-9ce8-5f3c1a05ff7e	TCGA-44-2657	TCGA-LUAD	74	'--	'--	'--	'--	-27298	'--	not hispanic or latino	female	'--	'--	white	Alive	'--	1935	'--	27298	'--	'--	'--	'--	M0	NX	Stage IB	T2	6th	'--	'--	'--	'--	'--	'--	'--	'--	'--	'--	'--	not reported	'--	'--	'--	'--	'--	0	1351	'--	'--
1070ff27-17c9-43dd-a4f6-daa643eb9123	TCGA-55-8089	TCGA-LUAD	56	'--	'--	'--	'--	-20576	702	not hispanic or latino	male	'--	'--	white	Dead	'--	1955	'--	20576	'--	'--	'--	'--	M0	N0	Stage IA	T1a	7th	'--	'--	'--	'--	'--	'--	'--	'--	'--	'--	'--	not reported	'--	'--	'--	'--	'--	0	100	'--	'--
1070ff27-17c9-43dd-a4f6-daa643eb9123	TCGA-55-8089	TCGA-LUAD	56	'--	'--	'--	'--	-20576	702	not hispanic or latino	male	'--	'--	white	Dead	'--	1955	'--	20576	'--	'--	'--	'--	M0	N0	Stage IA	T1a	7th	'--	'--	'--	'--	'--	'--	'--	'--	'--	'--	'--	not reported	'--	'--	'--	'--	'--	0	100	'--	'--
8981f0c9-7155-4c96-bf77-7d40fe404323	TCGA-69-7760	TCGA-LUAD	73	'--	'--	'--	'--	-26777	'--	not hispanic or latino	male	'--	'--	white	Alive	'--	1938	'--	26777	'--	'--	'--	'--	M0	N0	Stage IIB	T3	7th	'--	'--	'--	'--	'--	'--	'--	'--	'--	'--	'--	not reported	'--	'--	'--	'--	'--	0	202	'--	'--
8981f0c9-7155-4c96-bf77-7d40fe404323	TCGA-69-7760	TCGA-LUAD	73	'--	'--	'--	'--	-26777	'--	not hispanic or latino	male	'--	'--	white	Alive	'--	1938	'--	26777	'--	'--	'--	'--	M0	N0	Stage IIB	T3	7th	'--	'--	'--	'--	'--	'--	'--	'--	'--	'--	'--	not reported	'--	'--	'--	'--	'--	0	202	'--	'--
c9c533ee-e154-4a56-bce9-b5af37574b2f	TCGA-55-7913	TCGA-LUAD	61	'--	'--	'--	'--	-22326	561	not hispanic or latino	female	'--	'--	black or african american	Dead	'--	1950	'--	22326	'--	'--	'--	'--	MX	N0	Stage IA	T1b	7th	'--	'--	'--	'--	'--	'--	'--	'--	'--	'--	'--	not reported	'--	'--	'--	'--	'--	0	62	'--	'--
c9c533ee-e154-4a56-bce9-b5af37574b2f	TCGA-55-7913	TCGA-LUAD	61	'--	'--	'--	'--	-22326	561	not hispanic or latino	female	'--	'--	black or african american	Dead	'--	1950	'--	22326	'--	'--	'--	'--	MX	N0	Stage IA	T1b	7th	'--	'--	'--	'--	'--	'--	'--	'--	'--	'--	'--	not reported	'--	'--	'--	'--	'--	0	62	'--	'--
9f4f2ff3-3c02-4281-a398-b0d0955e58eb	TCGA-69-8453	TCGA-LUAD	77	'--	'--	'--	'--	-28413	'--	not hispanic or latino	male	'--	'--	white	Alive	'--	1935	'--	28413	'--	'--	'--	'--	MX	N0	Stage IIB	T3	7th	'--	'--	'--	'--	'--	'--	'--	'--	'--	'--	'--	not reported	'--	'--	'--	'--	'--	0	813	'--	'--
9f4f2ff3-3c02-4281-a398-b0d0955e58eb	TCGA-69-8453	TCGA-LUAD	77	'--	'--	'--	'--	-28413	'--	not hispanic or latino	male	'--	'--	white	Alive	'--	1935	'--	28413	'--	'--	'--	'--	MX	N0	Stage IIB	T3	7th	'--	'--	'--	'--	'--	'--	'--	'--	'--	'--	'--	not reported	'--	'--	'--	'--	'--	0	813	'--	'--
3b21b982-dba2-45f4-ad8d-21dc86fcaaa7	TCGA-55-A57B	TCGA-LUAD	80	'--	'--	'--	'--	-29452	'--	not hispanic or latino	female	'--	'--	black or african american	Alive	'--	1932	'--	29452	'--	'--	'--	'--	M0	N0	Stage IA	T1b	7th	'--	'--	'--	'--	'--	'--	'--	'--	'--	'--	'--	not reported	'--	'--	'--	'--	'--	0	546	'--	'--
3b21b982-dba2-45f4-ad8d-21dc86fcaaa7	TCGA-55-A57B	TCGA-LUAD	80	'--	'--	'--	'--	-29452	'--	not hispanic or latino	female	'--	'--	black or african american	Alive	'--	1932	'--	29452	'--	'--	'--	'--	M0	N0	Stage IA	T1b	7th	'--	'--	'--	'--	'--	'--	'--	'--	'--	'--	'--	not reported	'--	'--	'--	'--	'--	0	546	'--	'--
fa0c7392-d485-41ac-bf7e-244a528209ae	TCGA-50-5044	TCGA-LUAD	72	'--	'--	'--	'--	-26567	624	not hispanic or latino	female	'--	'--	white	Dead	'--	1930	2003	26567	'--	'--	'--	'--	M0	N1	Stage IIIB	T4	5th	'--	'--	'--	'--	'--	'--	'--	'--	'--	'--	'--	not reported	'--	'--	'--	'--	'--	0	'--	'--	'--
fa0c7392-d485-41ac-bf7e-244a528209ae	TCGA-50-5044	TCGA-LUAD	72	'--	'--	'--	'--	-26567	624	not hispanic or latino	female	'--	'--	white	Dead	'--	1930	2003	26567	'--	'--	'--	'--	M0	N1	Stage IIIB	T4	5th	'--	'--	'--	'--	'--	'--	'--	'--	'--	'--	'--	not reported	'--	'--	'--	'--	'--	0	'--	'--	'--
2fabeb98-05e3-4f55-97f5-fbc675e25a3d	TCGA-62-8398	TCGA-LUAD	55	'--	'--	'--	'--	-20197	444	not hispanic or latino	male	'--	'--	white	Dead	'--	1952	2008	20197	'--	'--	'--	'--	M0	N2	Stage IIIA	T2	6th	'--	'--	'--	'--	'--	'--	'--	'--	'--	'--	'--	not reported	'--	'--	'--	'--	'--	0	'--	'--	'--
2fabeb98-05e3-4f55-97f5-fbc675e25a3d	TCGA-62-8398	TCGA-LUAD	55	'--	'--	'--	'--	-20197	444	not hispanic or latino	male	'--	'--	white	Dead	'--	1952	2008	20197	'--	'--	'--	'--	M0	N2	Stage IIIA	T2	6th	'--	'--	'--	'--	'--	'--	'--	'--	'--	'--	'--	not reported	'--	'--	'--	'--	'--	0	'--	'--	'--
b86b1616-20a2-4300-8daa-03dcc9938215	TCGA-44-7659	TCGA-LUAD	70	'--	'--	'--	'--	-25730	'--	not hispanic or latino	male	'--	'--	white	Alive	'--	1940	'--	25730	'--	'--	'--	'--	MX	N0	Stage IA	T1b	7th	'--	'--	'--	'--	'--	'--	'--	'--	'--	'--	'--	not reported	'--	'--	'--	'--	'--	0	691	'--	'--
b86b1616-20a2-4300-8daa-03dcc9938215	TCGA-44-7659	TCGA-LUAD	70	'--	'--	'--	'--	-25730	'--	not hispanic or latino	male	'--	'--	white	Alive	'--	1940	'--	25730	'--	'--	'--	'--	MX	N0	Stage IA	T1b	7th	'--	'--	'--	'--	'--	'--	'--	'--	'--	'--	'--	not reported	'--	'--	'--	'--	'--	0	691	'--	'--
f4350d9c-3f40-4829-bbc4-8acb2f3ff512	TCGA-97-8175	TCGA-LUAD	55	'--	'--	'--	'--	-20206	'--	not hispanic or latino	female	'--	'--	white	Alive	'--	1956	'--	20206	'--	'--	'--	'--	M0	N0	Stage IB	T2a	7th	'--	'--	'--	'--	'--	'--	'--	'--	'--	'--	'--	not reported	'--	'--	'--	'--	'--	0	551	'--	'--
f4350d9c-3f40-4829-bbc4-8acb2f3ff512	TCGA-97-8175	TCGA-LUAD	55	'--	'--	'--	'--	-20206	'--	not hispanic or latino	female	'--	'--	white	Alive	'--	1956	'--	20206	'--	'--	'--	'--	M0	N0	Stage IB	T2a	7th	'--	'--	'--	'--	'--	'--	'--	'--	'--	'--	'--	not reported	'--	'--	'--	'--	'--	0	551	'--	'--
9b38eded-3f46-4aaa-9991-68008d97bdbe	TCGA-44-7670	TCGA-LUAD	47	'--	'--	'--	'--	-17392	'--	hispanic or latino	female	'--	'--	white	Alive	'--	1963	'--	17392	'--	'--	'--	'--	M0	N1	Stage IIA	T1b	7th	'--	'--	'--	'--	'--	'--	'--	'--	'--	'--	'--	not reported	'--	'--	'--	'--	'--	0	882	'--	'--
9b38eded-3f46-4aaa-9991-68008d97bdbe	TCGA-44-7670	TCGA-LUAD	47	'--	'--	'--	'--	-17392	'--	hispanic or latino	female	'--	'--	white	Alive	'--	1963	'--	17392	'--	'--	'--	'--	M0	N1	Stage IIA	T1b	7th	'--	'--	'--	'--	'--	'--	'--	'--	'--	'--	'--	not reported	'--	'--	'--	'--	'--	0	882	'--	'--
15340dd3-84ae-49fb-989a-eb212f3e73da	TCGA-49-6744	TCGA-LUAD	64	'--	'--	'--	'--	-23484	'--	not reported	female	'--	'--	white	Alive	'--	1946	'--	23484	'--	'--	'--	'--	MX	N1	Stage IIA	T2a	7th	'--	'--	'--	'--	'--	'--	'--	'--	'--	'--	'--	not reported	'--	'--	'--	'--	'--	0	1683	'--	'--
15340dd3-84ae-49fb-989a-eb212f3e73da	TCGA-49-6744	TCGA-LUAD	64	'--	'--	'--	'--	-23484	'--	not reported	female	'--	'--	white	Alive	'--	1946	'--	23484	'--	'--	'--	'--	MX	N1	Stage IIA	T2a	7th	'--	'--	'--	'--	'--	'--	'--	'--	'--	'--	'--	not reported	'--	'--	'--	'--	'--	0	1683	'--	'--
cc3d9750-7ce0-489f-86d4-8017b7ebed29	TCGA-50-5055	TCGA-LUAD	79	'--	'--	'--	'--	-28988	1830	not hispanic or latino	female	'--	'--	white	Dead	'--	1929	'--	28988	'--	'--	'--	'--	M0	N1	Stage IIA	T1	6th	'--	'--	'--	'--	'--	'--	'--	'--	'--	'--	'--	not reported	'--	'--	'--	'--	'--	0	785	'--	'--
cc3d9750-7ce0-489f-86d4-8017b7ebed29	TCGA-50-5055	TCGA-LUAD	79	'--	'--	'--	'--	-28988	1830	not hispanic or latino	female	'--	'--	white	Dead	'--	1929	'--	28988	'--	'--	'--	'--	M0	N1	Stage IIA	T1	6th	'--	'--	'--	'--	'--	'--	'--	'--	'--	'--	'--	not reported	'--	'--	'--	'--	'--	0	785	'--	'--
100430c8-1446-45c8-af36-b6dbb3ddd0c1	TCGA-50-5935	TCGA-LUAD	86	'--	'--	'--	'--	-31610	653	not hispanic or latino	female	'--	'--	white	Dead	'--	1920	2007	31610	'--	'--	'--	'--	M0	N0	Stage IA	T1	6th	'--	'--	'--	'--	'--	'--	'--	'--	'--	'--	'--	not reported	'--	'--	'--	'--	'--	0	653	'--	'--
100430c8-1446-45c8-af36-b6dbb3ddd0c1	TCGA-50-5935	TCGA-LUAD	86	'--	'--	'--	'--	-31610	653	not hispanic or latino	female	'--	'--	white	Dead	'--	1920	2007	31610	'--	'--	'--	'--	M0	N0	Stage IA	T1	6th	'--	'--	'--	'--	'--	'--	'--	'--	'--	'--	'--	not reported	'--	'--	'--	'--	'--	0	653	'--	'--
52df074f-a402-4b78-9472-f8eb268efded	TCGA-NJ-A4YQ	TCGA-LUAD	69	'--	'--	'--	'--	-25427	'--	not hispanic or latino	female	'--	'--	white	Alive	'--	1942	'--	25427	'--	'--	'--	'--	M0	N0	Stage IA	T1b	7th	'--	'--	'--	'--	'--	'--	'--	'--	'--	'--	'--	not reported	'--	'--	'--	'--	'--	0	1432	'--	'--
52df074f-a402-4b78-9472-f8eb268efded	TCGA-NJ-A4YQ	TCGA-LUAD	69	'--	'--	'--	'--	-25427	'--	not hispanic or latino	female	'--	'--	white	Alive	'--	1942	'--	25427	'--	'--	'--	'--	M0	N0	Stage IA	T1b	7th	'--	'--	'--	'--	'--	'--	'--	'--	'--	'--	'--	not reported	'--	'--	'--	'--	'--	0	1432	'--	'--
9944f46f-9fa8-4e2c-a806-776bec7f8803	TCGA-50-5049	TCGA-LUAD	70	'--	'--	'--	'--	-25577	'--	not hispanic or latino	male	'--	'--	white	Alive	'--	1936	'--	25577	'--	'--	'--	'--	M0	N0	Stage IA	T2	6th	'--	'--	'--	'--	'--	'--	'--	'--	'--	'--	'--	not reported	'--	'--	'--	'--	'--	0	3094	'--	'--
9944f46f-9fa8-4e2c-a806-776bec7f8803	TCGA-50-5049	TCGA-LUAD	70	'--	'--	'--	'--	-25577	'--	not hispanic or latino	male	'--	'--	white	Alive	'--	1936	'--	25577	'--	'--	'--	'--	M0	N0	Stage IA	T2	6th	'--	'--	'--	'--	'--	'--	'--	'--	'--	'--	'--	not reported	'--	'--	'--	'--	'--	0	3094	'--	'--
dd63d0fd-e24b-40a5-88c5-7d3d4106631e	TCGA-97-A4M0	TCGA-LUAD	60	'--	'--	'--	'--	-22206	'--	not hispanic or latino	female	'--	'--	white	Alive	'--	1952	'--	22206	'--	'--	'--	'--	M0	N0	Stage IB	T2a	7th	'--	'--	'--	'--	'--	'--	'--	'--	'--	'--	'--	not reported	'--	'--	'--	'--	'--	0	652	'--	'--
dd63d0fd-e24b-40a5-88c5-7d3d4106631e	TCGA-97-A4M0	TCGA-LUAD	60	'--	'--	'--	'--	-22206	'--	not hispanic or latino	female	'--	'--	white	Alive	'--	1952	'--	22206	'--	'--	'--	'--	M0	N0	Stage IB	T2a	7th	'--	'--	'--	'--	'--	'--	'--	'--	'--	'--	'--	not reported	'--	'--	'--	'--	'--	0	652	'--	'--
bab43415-d413-40be-a4c0-2c40a52afe6a	TCGA-44-2668	TCGA-LUAD	51	'--	'--	'--	'--	-18856	761	not hispanic or latino	male	'--	'--	white	Dead	'--	1958	'--	18856	'--	'--	'--	'--	M0	N0	Stage IB	T2	6th	'--	'--	'--	'--	'--	'--	'--	'--	'--	'--	'--	not reported	'--	'--	'--	'--	'--	0	246	'--	'--
bab43415-d413-40be-a4c0-2c40a52afe6a	TCGA-44-2668	TCGA-LUAD	51	'--	'--	'--	'--	-18856	761	not hispanic or latino	male	'--	'--	white	Dead	'--	1958	'--	18856	'--	'--	'--	'--	M0	N0	Stage IB	T2	6th	'--	'--	'--	'--	'--	'--	'--	'--	'--	'--	'--	not reported	'--	'--	'--	'--	'--	0	246	'--	'--
ccfdad76-cc45-447f-bed8-ede8f6a8844d	TCGA-55-7283	TCGA-LUAD	76	'--	'--	'--	'--	-27946	'--	not hispanic or latino	female	'--	'--	white	Alive	'--	1935	'--	27946	'--	'--	'--	'--	MX	N2	Stage IIIA	T3	7th	'--	'--	'--	'--	'--	'--	'--	'--	'--	'--	'--	not reported	'--	'--	'--	'--	'--	0	609	'--	'--
ccfdad76-cc45-447f-bed8-ede8f6a8844d	TCGA-55-7283	TCGA-LUAD	76	'--	'--	'--	'--	-27946	'--	not hispanic or latino	female	'--	'--	white	Alive	'--	1935	'--	27946	'--	'--	'--	'--	MX	N2	Stage IIIA	T3	7th	'--	'--	'--	'--	'--	'--	'--	'--	'--	'--	'--	not reported	'--	'--	'--	'--	'--	0	609	'--	'--
0780eb43-d5b5-4c3d-9825-beacba5cc723	TCGA-49-4501	TCGA-LUAD	67	'--	'--	'--	'--	-24817	1421	not hispanic or latino	female	'--	'--	white	Dead	'--	1929	1999	24817	'--	'--	'--	'--	M0	N0	Stage IB	T2	'--	'--	'--	'--	'--	'--	'--	'--	'--	'--	'--	'--	not reported	'--	'--	'--	'--	'--	0	'--	'--	'--
0780eb43-d5b5-4c3d-9825-beacba5cc723	TCGA-49-4501	TCGA-LUAD	67	'--	'--	'--	'--	-24817	1421	not hispanic or latino	female	'--	'--	white	Dead	'--	1929	1999	24817	'--	'--	'--	'--	M0	N0	Stage IB	T2	'--	'--	'--	'--	'--	'--	'--	'--	'--	'--	'--	'--	not reported	'--	'--	'--	'--	'--	0	'--	'--	'--
67dbe286-edb3-4d07-8f74-9e5254f01945	TCGA-55-7994	TCGA-LUAD	81	'--	'--	'--	'--	-29858	'--	not hispanic or latino	male	'--	'--	white	Alive	'--	1930	'--	29858	'--	'--	'--	'--	MX	N0	Stage IIB	T3	7th	'--	'--	'--	'--	'--	'--	'--	'--	'--	'--	'--	not reported	'--	'--	'--	'--	'--	0	603	'--	'--
67dbe286-edb3-4d07-8f74-9e5254f01945	TCGA-55-7994	TCGA-LUAD	81	'--	'--	'--	'--	-29858	'--	not hispanic or latino	male	'--	'--	white	Alive	'--	1930	'--	29858	'--	'--	'--	'--	MX	N0	Stage IIB	T3	7th	'--	'--	'--	'--	'--	'--	'--	'--	'--	'--	'--	not reported	'--	'--	'--	'--	'--	0	603	'--	'--
54e90433-5218-4d83-848f-f995ecba2a63	TCGA-L9-A7SV	TCGA-LUAD	69	'--	'--	'--	'--	-25298	'--	not hispanic or latino	male	'--	'--	black or african american	Alive	'--	1944	'--	25298	'--	'--	'--	'--	M0	N1	Stage IIA	T2a	7th	'--	'--	'--	'--	'--	'--	'--	'--	'--	'--	'--	not reported	'--	'--	'--	'--	'--	0	565	'--	'--
54e90433-5218-4d83-848f-f995ecba2a63	TCGA-L9-A7SV	TCGA-LUAD	69	'--	'--	'--	'--	-25298	'--	not hispanic or latino	male	'--	'--	black or african american	Alive	'--	1944	'--	25298	'--	'--	'--	'--	M0	N1	Stage IIA	T2a	7th	'--	'--	'--	'--	'--	'--	'--	'--	'--	'--	'--	not reported	'--	'--	'--	'--	'--	0	565	'--	'--
389f78a3-fa0b-406c-9434-aa0298341a8c	TCGA-95-A4VN	TCGA-LUAD	62	'--	'--	'--	'--	-22927	'--	not hispanic or latino	female	'--	'--	white	Alive	'--	1950	'--	22927	'--	'--	'--	'--	M0	N1	Stage IIA	T2a	7th	'--	'--	'--	'--	'--	'--	'--	'--	'--	'--	'--	not reported	'--	'--	'--	'--	'--	0	553	'--	'--
389f78a3-fa0b-406c-9434-aa0298341a8c	TCGA-95-A4VN	TCGA-LUAD	62	'--	'--	'--	'--	-22927	'--	not hispanic or latino	female	'--	'--	white	Alive	'--	1950	'--	22927	'--	'--	'--	'--	M0	N1	Stage IIA	T2a	7th	'--	'--	'--	'--	'--	'--	'--	'--	'--	'--	'--	not reported	'--	'--	'--	'--	'--	0	553	'--	'--
230dc42d-681c-4e31-9d2e-c724e61829fb	TCGA-44-8119	TCGA-LUAD	73	'--	'--	'--	'--	-27003	'--	not hispanic or latino	male	'--	'--	white	Alive	'--	1939	'--	27003	'--	'--	'--	'--	M0	N0	Stage IIB	T3	7th	'--	'--	'--	'--	'--	'--	'--	'--	'--	'--	'--	not reported	'--	'--	'--	'--	'--	0	285	'--	'--
230dc42d-681c-4e31-9d2e-c724e61829fb	TCGA-44-8119	TCGA-LUAD	73	'--	'--	'--	'--	-27003	'--	not hispanic or latino	male	'--	'--	white	Alive	'--	1939	'--	27003	'--	'--	'--	'--	M0	N0	Stage IIB	T3	7th	'--	'--	'--	'--	'--	'--	'--	'--	'--	'--	'--	not reported	'--	'--	'--	'--	'--	0	285	'--	'--
9cfc1519-33e7-4145-a4ad-78b5c449853a	TCGA-50-8459	TCGA-LUAD	68	'--	'--	'--	'--	-24859	'--	not hispanic or latino	male	'--	'--	white	Alive	'--	1944	'--	24859	'--	'--	'--	'--	M0	N0	Stage IIB	T3	7th	'--	'--	'--	'--	'--	'--	'--	'--	'--	'--	'--	not reported	'--	'--	'--	'--	'--	0	1119	'--	'--
9cfc1519-33e7-4145-a4ad-78b5c449853a	TCGA-50-8459	TCGA-LUAD	68	'--	'--	'--	'--	-24859	'--	not hispanic or latino	male	'--	'--	white	Alive	'--	1944	'--	24859	'--	'--	'--	'--	M0	N0	Stage IIB	T3	7th	'--	'--	'--	'--	'--	'--	'--	'--	'--	'--	'--	not reported	'--	'--	'--	'--	'--	0	1119	'--	'--
875333ab-9048-462d-aaa2-693ad127e3cc	TCGA-38-4632	TCGA-LUAD	42	'--	'--	'--	'--	-15418	1357	not hispanic or latino	male	'--	'--	black or african american	Dead	'--	1956	2001	15418	'--	'--	'--	'--	M1	N1	Stage IV	T2	5th	'--	'--	'--	'--	'--	'--	'--	'--	'--	'--	'--	not reported	'--	'--	'--	'--	'--	0	'--	'--	'--
875333ab-9048-462d-aaa2-693ad127e3cc	TCGA-38-4632	TCGA-LUAD	42	'--	'--	'--	'--	-15418	1357	not hispanic or latino	male	'--	'--	black or african american	Dead	'--	1956	2001	15418	'--	'--	'--	'--	M1	N1	Stage IV	T2	5th	'--	'--	'--	'--	'--	'--	'--	'--	'--	'--	'--	not reported	'--	'--	'--	'--	'--	0	'--	'--	'--
77f8c850-b4e6-46a1-ab12-a50e0044a0c8	TCGA-55-8208	TCGA-LUAD	73	'--	'--	'--	'--	-26716	'--	not hispanic or latino	female	'--	'--	white	Alive	'--	1939	'--	26716	'--	'--	'--	'--	M0	N0	Stage IA	T1b	7th	'--	'--	'--	'--	'--	'--	'--	'--	'--	'--	'--	not reported	'--	'--	'--	'--	'--	0	674	'--	'--
77f8c850-b4e6-46a1-ab12-a50e0044a0c8	TCGA-55-8208	TCGA-LUAD	73	'--	'--	'--	'--	-26716	'--	not hispanic or latino	female	'--	'--	white	Alive	'--	1939	'--	26716	'--	'--	'--	'--	M0	N0	Stage IA	T1b	7th	'--	'--	'--	'--	'--	'--	'--	'--	'--	'--	'--	not reported	'--	'--	'--	'--	'--	0	674	'--	'--
ff9def3d-17e5-4ef6-b74e-933f11ed6f00	TCGA-78-7146	TCGA-LUAD	71	'--	'--	'--	'--	-26272	173	not reported	female	'--	'--	white	Dead	'--	1928	1999	26272	'--	'--	'--	'--	M0	N2	Stage IIIA	T2	6th	'--	'--	'--	'--	'--	'--	'--	'--	'--	'--	'--	not reported	'--	'--	'--	'--	'--	0	'--	'--	'--
ff9def3d-17e5-4ef6-b74e-933f11ed6f00	TCGA-78-7146	TCGA-LUAD	71	'--	'--	'--	'--	-26272	173	not reported	female	'--	'--	white	Dead	'--	1928	1999	26272	'--	'--	'--	'--	M0	N2	Stage IIIA	T2	6th	'--	'--	'--	'--	'--	'--	'--	'--	'--	'--	'--	not reported	'--	'--	'--	'--	'--	0	'--	'--	'--
d2c1e896-6886-4122-bb48-5fbcd3f641f4	TCGA-05-4418	TCGA-LUAD	69	'--	'--	'--	'--	-25417	274	not reported	male	'--	'--	not reported	Dead	'--	1939	2008	25417	'--	'--	'--	'--	M0	N2	Stage IIIA	T3	6th	'--	'--	'--	'--	'--	'--	'--	'--	'--	'--	'--	not reported	'--	'--	'--	'--	'--	0	'--	'--	'--
d2c1e896-6886-4122-bb48-5fbcd3f641f4	TCGA-05-4418	TCGA-LUAD	69	'--	'--	'--	'--	-25417	274	not reported	male	'--	'--	not reported	Dead	'--	1939	2008	25417	'--	'--	'--	'--	M0	N2	Stage IIIA	T3	6th	'--	'--	'--	'--	'--	'--	'--	'--	'--	'--	'--	not reported	'--	'--	'--	'--	'--	0	'--	'--	'--
a9644274-13bb-4228-9b4f-14260ccc26eb	TCGA-97-7554	TCGA-LUAD	83	'--	'--	'--	'--	-30327	'--	not hispanic or latino	female	'--	'--	white	Alive	'--	1927	'--	30327	'--	'--	'--	'--	M0	N2	Stage IIIA	T2a	7th	'--	'--	'--	'--	'--	'--	'--	'--	'--	'--	'--	not reported	'--	'--	'--	'--	'--	0	775	'--	'--
a9644274-13bb-4228-9b4f-14260ccc26eb	TCGA-97-7554	TCGA-LUAD	83	'--	'--	'--	'--	-30327	'--	not hispanic or latino	female	'--	'--	white	Alive	'--	1927	'--	30327	'--	'--	'--	'--	M0	N2	Stage IIIA	T2a	7th	'--	'--	'--	'--	'--	'--	'--	'--	'--	'--	'--	not reported	'--	'--	'--	'--	'--	0	775	'--	'--
db0b9e63-4272-4f29-bf0e-1ec0fe79a9d7	TCGA-91-6831	TCGA-LUAD	66	'--	'--	'--	'--	-24436	'--	not hispanic or latino	male	'--	'--	white	Alive	'--	1935	'--	24436	'--	'--	'--	'--	MX	N0	Stage IB	T2	5th	'--	'--	'--	'--	'--	'--	'--	'--	'--	'--	'--	not reported	'--	'--	'--	'--	'--	0	310	'--	'--
db0b9e63-4272-4f29-bf0e-1ec0fe79a9d7	TCGA-91-6831	TCGA-LUAD	66	'--	'--	'--	'--	-24436	'--	not hispanic or latino	male	'--	'--	white	Alive	'--	1935	'--	24436	'--	'--	'--	'--	MX	N0	Stage IB	T2	5th	'--	'--	'--	'--	'--	'--	'--	'--	'--	'--	'--	not reported	'--	'--	'--	'--	'--	0	310	'--	'--
1c58d9b8-17a2-4fc6-9898-fe6f47bd2c2a	TCGA-64-5779	TCGA-LUAD	61	'--	'--	'--	'--	-22305	'--	not hispanic or latino	male	'--	'--	white	Alive	'--	1948	'--	22305	'--	'--	'--	'--	M0	N2	Stage IIIA	T2	6th	'--	'--	'--	'--	'--	'--	'--	'--	'--	'--	'--	not reported	'--	'--	'--	'--	'--	0	864	'--	'--
1c58d9b8-17a2-4fc6-9898-fe6f47bd2c2a	TCGA-64-5779	TCGA-LUAD	61	'--	'--	'--	'--	-22305	'--	not hispanic or latino	male	'--	'--	white	Alive	'--	1948	'--	22305	'--	'--	'--	'--	M0	N2	Stage IIIA	T2	6th	'--	'--	'--	'--	'--	'--	'--	'--	'--	'--	'--	not reported	'--	'--	'--	'--	'--	0	864	'--	'--
f61d599a-43bd-4743-9568-678317e75955	TCGA-44-A47F	TCGA-LUAD	74	'--	'--	'--	'--	-27122	'--	not hispanic or latino	male	'--	'--	white	Alive	'--	1938	'--	27122	'--	'--	'--	'--	M0	N1	Stage IIB	T2b	7th	'--	'--	'--	'--	'--	'--	'--	'--	'--	'--	'--	not reported	'--	'--	'--	'--	'--	0	337	'--	'--
f61d599a-43bd-4743-9568-678317e75955	TCGA-44-A47F	TCGA-LUAD	74	'--	'--	'--	'--	-27122	'--	not hispanic or latino	male	'--	'--	white	Alive	'--	1938	'--	27122	'--	'--	'--	'--	M0	N1	Stage IIB	T2b	7th	'--	'--	'--	'--	'--	'--	'--	'--	'--	'--	'--	not reported	'--	'--	'--	'--	'--	0	337	'--	'--
f17d3463-af6c-42c2-a8e9-fae45f69286f	TCGA-55-6712	TCGA-LUAD	71	'--	'--	'--	'--	'--	171	not reported	male	'--	'--	white	Dead	'--	1939	'--	'--	'--	'--	'--	'--	MX	N1	Stage IIA	T2a	7th	'--	'--	'--	'--	'--	'--	'--	'--	'--	'--	'--	not reported	'--	'--	'--	'--	'--	0	24	'--	'--
f17d3463-af6c-42c2-a8e9-fae45f69286f	TCGA-55-6712	TCGA-LUAD	71	'--	'--	'--	'--	'--	171	not reported	male	'--	'--	white	Dead	'--	1939	'--	'--	'--	'--	'--	'--	MX	N1	Stage IIA	T2a	7th	'--	'--	'--	'--	'--	'--	'--	'--	'--	'--	'--	not reported	'--	'--	'--	'--	'--	0	24	'--	'--
63bd2175-4b7c-44c9-aef3-9efc8f79837b	TCGA-05-5429	TCGA-LUAD	60	'--	'--	'--	'--	-22066	275	not reported	male	'--	'--	not reported	Dead	'--	1950	'--	22066	'--	'--	'--	'--	M0	N2	Stage IIIA	T3	7th	'--	'--	'--	'--	'--	'--	'--	'--	'--	'--	'--	not reported	'--	'--	'--	'--	'--	0	30	'--	'--
63bd2175-4b7c-44c9-aef3-9efc8f79837b	TCGA-05-5429	TCGA-LUAD	60	'--	'--	'--	'--	-22066	275	not reported	male	'--	'--	not reported	Dead	'--	1950	'--	22066	'--	'--	'--	'--	M0	N2	Stage IIIA	T3	7th	'--	'--	'--	'--	'--	'--	'--	'--	'--	'--	'--	not reported	'--	'--	'--	'--	'--	0	30	'--	'--
0232d299-4cdf-4fd7-9a5e-8d13c208b40c	TCGA-91-6848	TCGA-LUAD	59	'--	'--	'--	'--	-21829	'--	not hispanic or latino	male	'--	'--	white	Alive	'--	1950	'--	21829	'--	'--	'--	'--	MX	N2	Stage IIIA	T2	6th	'--	'--	'--	'--	'--	'--	'--	'--	'--	'--	'--	not reported	'--	'--	'--	'--	'--	0	224	'--	'--
0232d299-4cdf-4fd7-9a5e-8d13c208b40c	TCGA-91-6848	TCGA-LUAD	59	'--	'--	'--	'--	-21829	'--	not hispanic or latino	male	'--	'--	white	Alive	'--	1950	'--	21829	'--	'--	'--	'--	MX	N2	Stage IIIA	T2	6th	'--	'--	'--	'--	'--	'--	'--	'--	'--	'--	'--	not reported	'--	'--	'--	'--	'--	0	224	'--	'--
7e83f9dd-b038-497b-a113-a55605398b7b	TCGA-99-8032	TCGA-LUAD	61	'--	'--	'--	'--	-22635	'--	not hispanic or latino	male	'--	'--	white	Alive	'--	1950	'--	22635	'--	'--	'--	'--	M0	N0	Stage IA	T1a	7th	'--	'--	'--	'--	'--	'--	'--	'--	'--	'--	'--	not reported	'--	'--	'--	'--	'--	0	44	'--	'--
7e83f9dd-b038-497b-a113-a55605398b7b	TCGA-99-8032	TCGA-LUAD	61	'--	'--	'--	'--	-22635	'--	not hispanic or latino	male	'--	'--	white	Alive	'--	1950	'--	22635	'--	'--	'--	'--	M0	N0	Stage IA	T1a	7th	'--	'--	'--	'--	'--	'--	'--	'--	'--	'--	'--	not reported	'--	'--	'--	'--	'--	0	44	'--	'--
9c7875ad-ab71-4d48-b2e3-e4c7a46393e9	TCGA-49-6745	TCGA-LUAD	82	'--	'--	'--	'--	-30133	'--	not reported	male	'--	'--	white	Alive	'--	1929	'--	30133	'--	'--	'--	'--	M0	N2	Stage IIIA	T2a	7th	'--	'--	'--	'--	'--	'--	'--	'--	'--	'--	'--	not reported	'--	'--	'--	'--	'--	0	522	'--	'--
9c7875ad-ab71-4d48-b2e3-e4c7a46393e9	TCGA-49-6745	TCGA-LUAD	82	'--	'--	'--	'--	-30133	'--	not reported	male	'--	'--	white	Alive	'--	1929	'--	30133	'--	'--	'--	'--	M0	N2	Stage IIIA	T2a	7th	'--	'--	'--	'--	'--	'--	'--	'--	'--	'--	'--	not reported	'--	'--	'--	'--	'--	0	522	'--	'--
32592562-11fa-435a-b40b-2b242bae53aa	TCGA-75-6214	TCGA-LUAD	'--	'--	'--	'--	'--	'--	1115	not reported	female	'--	'--	not reported	Dead	'--	'--	'--	'--	'--	'--	'--	'--	M0	N2	Stage IIIA	T2	6th	'--	'--	'--	'--	'--	'--	'--	'--	'--	'--	'--	not reported	'--	'--	'--	'--	'--	'--	'--	'--	'--
32592562-11fa-435a-b40b-2b242bae53aa	TCGA-75-6214	TCGA-LUAD	'--	'--	'--	'--	'--	'--	1115	not reported	female	'--	'--	not reported	Dead	'--	'--	'--	'--	'--	'--	'--	'--	M0	N2	Stage IIIA	T2	6th	'--	'--	'--	'--	'--	'--	'--	'--	'--	'--	'--	not reported	'--	'--	'--	'--	'--	'--	'--	'--	'--
77c4dbb2-eceb-4e0d-bcde-63dc817d5f35	TCGA-55-7903	TCGA-LUAD	64	'--	'--	'--	'--	-23509	'--	not hispanic or latino	male	'--	'--	white	Alive	'--	1947	'--	23509	'--	'--	'--	'--	MX	N0	Stage IA	T1b	7th	'--	'--	'--	'--	'--	'--	'--	'--	'--	'--	'--	not reported	'--	'--	'--	'--	'--	0	567	'--	'--
77c4dbb2-eceb-4e0d-bcde-63dc817d5f35	TCGA-55-7903	TCGA-LUAD	64	'--	'--	'--	'--	-23509	'--	not hispanic or latino	male	'--	'--	white	Alive	'--	1947	'--	23509	'--	'--	'--	'--	MX	N0	Stage IA	T1b	7th	'--	'--	'--	'--	'--	'--	'--	'--	'--	'--	'--	not reported	'--	'--	'--	'--	'--	0	567	'--	'--
03d09c05-49ab-4ba6-a8d7-e7ccf71fafd2	TCGA-05-4245	TCGA-LUAD	81	'--	'--	'--	'--	-29647	'--	not reported	male	'--	'--	not reported	Alive	'--	1928	'--	29647	'--	'--	'--	'--	M0	N2	Stage IIIA	T2	6th	'--	'--	'--	'--	'--	'--	'--	'--	'--	'--	'--	not reported	'--	'--	'--	'--	'--	0	730	'--	'--
03d09c05-49ab-4ba6-a8d7-e7ccf71fafd2	TCGA-05-4245	TCGA-LUAD	81	'--	'--	'--	'--	-29647	'--	not reported	male	'--	'--	not reported	Alive	'--	1928	'--	29647	'--	'--	'--	'--	M0	N2	Stage IIIA	T2	6th	'--	'--	'--	'--	'--	'--	'--	'--	'--	'--	'--	not reported	'--	'--	'--	'--	'--	0	730	'--	'--
36ad7fc7-0cc1-4f01-aef1-f89b3cb4feac	TCGA-67-3774	TCGA-LUAD	73	'--	'--	'--	'--	-26704	'--	not hispanic or latino	female	'--	'--	white	Alive	'--	1936	'--	26704	'--	'--	'--	'--	M0	N0	Stage IB	T2	6th	'--	'--	'--	'--	'--	'--	'--	'--	'--	'--	'--	not reported	'--	'--	'--	'--	'--	0	385	'--	'--
36ad7fc7-0cc1-4f01-aef1-f89b3cb4feac	TCGA-67-3774	TCGA-LUAD	73	'--	'--	'--	'--	-26704	'--	not hispanic or latino	female	'--	'--	white	Alive	'--	1936	'--	26704	'--	'--	'--	'--	M0	N0	Stage IB	T2	6th	'--	'--	'--	'--	'--	'--	'--	'--	'--	'--	'--	not reported	'--	'--	'--	'--	'--	0	385	'--	'--
7fd03220-531e-4ef8-beca-e9703e8c0ae1	TCGA-NJ-A4YG	TCGA-LUAD	65	'--	'--	'--	'--	-23812	'--	not reported	male	'--	'--	white	Alive	'--	1943	'--	23812	'--	'--	'--	'--	M0	N0	Stage IB	T2	6th	'--	'--	'--	'--	'--	'--	'--	'--	'--	'--	'--	not reported	'--	'--	'--	'--	'--	0	2261	'--	'--
7fd03220-531e-4ef8-beca-e9703e8c0ae1	TCGA-NJ-A4YG	TCGA-LUAD	65	'--	'--	'--	'--	-23812	'--	not reported	male	'--	'--	white	Alive	'--	1943	'--	23812	'--	'--	'--	'--	M0	N0	Stage IB	T2	6th	'--	'--	'--	'--	'--	'--	'--	'--	'--	'--	'--	not reported	'--	'--	'--	'--	'--	0	2261	'--	'--
6ee9caec-65ac-46db-9426-ffaa31967ae2	TCGA-95-8494	TCGA-LUAD	67	'--	'--	'--	'--	-24773	'--	not hispanic or latino	male	'--	'--	white	Alive	'--	1945	'--	24773	'--	'--	'--	'--	M0	N1	Stage IIA	T2a	7th	'--	'--	'--	'--	'--	'--	'--	'--	'--	'--	'--	not reported	'--	'--	'--	'--	'--	0	84	'--	'--
6ee9caec-65ac-46db-9426-ffaa31967ae2	TCGA-95-8494	TCGA-LUAD	67	'--	'--	'--	'--	-24773	'--	not hispanic or latino	male	'--	'--	white	Alive	'--	1945	'--	24773	'--	'--	'--	'--	M0	N1	Stage IIA	T2a	7th	'--	'--	'--	'--	'--	'--	'--	'--	'--	'--	'--	not reported	'--	'--	'--	'--	'--	0	84	'--	'--
99c35245-e1c8-4805-b7a5-f703bb506030	TCGA-MP-A4TC	TCGA-LUAD	77	'--	'--	'--	'--	-28471	74	not hispanic or latino	male	'--	'--	white	Dead	'--	1931	2008	28471	'--	'--	'--	'--	M0	N2	Stage IIIA	T1	6th	'--	'--	'--	'--	'--	'--	'--	'--	'--	'--	'--	not reported	'--	'--	'--	'--	'--	0	'--	'--	'--
99c35245-e1c8-4805-b7a5-f703bb506030	TCGA-MP-A4TC	TCGA-LUAD	77	'--	'--	'--	'--	-28471	74	not hispanic or latino	male	'--	'--	white	Dead	'--	1931	2008	28471	'--	'--	'--	'--	M0	N2	Stage IIIA	T1	6th	'--	'--	'--	'--	'--	'--	'--	'--	'--	'--	'--	not reported	'--	'--	'--	'--	'--	0	'--	'--	'--
8c695c24-e7f9-449a-9258-a1bc8a33bf9a	TCGA-97-8174	TCGA-LUAD	67	'--	'--	'--	'--	-24725	164	not hispanic or latino	male	'--	'--	white	Dead	'--	1944	2011	24725	'--	'--	'--	'--	M0	N0	Stage IIA	T2b	7th	'--	'--	'--	'--	'--	'--	'--	'--	'--	'--	'--	not reported	'--	'--	'--	'--	'--	0	'--	'--	'--
8c695c24-e7f9-449a-9258-a1bc8a33bf9a	TCGA-97-8174	TCGA-LUAD	67	'--	'--	'--	'--	-24725	164	not hispanic or latino	male	'--	'--	white	Dead	'--	1944	2011	24725	'--	'--	'--	'--	M0	N0	Stage IIA	T2b	7th	'--	'--	'--	'--	'--	'--	'--	'--	'--	'--	'--	not reported	'--	'--	'--	'--	'--	0	'--	'--	'--
86dac334-f30e-438e-810a-8e45f69dbb7e	TCGA-MP-A4TF	TCGA-LUAD	58	'--	'--	'--	'--	-21387	336	not hispanic or latino	female	'--	'--	white	Dead	'--	1952	2010	21387	'--	'--	'--	'--	M0	N0	Stage IIA	T2b	7th	'--	'--	'--	'--	'--	'--	'--	'--	'--	'--	'--	not reported	'--	'--	'--	'--	'--	0	'--	'--	'--
86dac334-f30e-438e-810a-8e45f69dbb7e	TCGA-MP-A4TF	TCGA-LUAD	58	'--	'--	'--	'--	-21387	336	not hispanic or latino	female	'--	'--	white	Dead	'--	1952	2010	21387	'--	'--	'--	'--	M0	N0	Stage IIA	T2b	7th	'--	'--	'--	'--	'--	'--	'--	'--	'--	'--	'--	not reported	'--	'--	'--	'--	'--	0	'--	'--	'--
532c1852-76dd-489f-9380-36766d6e3c34	TCGA-86-7714	TCGA-LUAD	61	'--	'--	'--	'--	-22619	625	not hispanic or latino	female	'--	'--	black or african american	Dead	'--	1950	'--	22619	'--	'--	'--	'--	M0	N2	Stage IIIA	T1b	7th	'--	'--	'--	'--	'--	'--	'--	'--	'--	'--	'--	not reported	'--	'--	'--	'--	'--	0	0	'--	'--
532c1852-76dd-489f-9380-36766d6e3c34	TCGA-86-7714	TCGA-LUAD	61	'--	'--	'--	'--	-22619	625	not hispanic or latino	female	'--	'--	black or african american	Dead	'--	1950	'--	22619	'--	'--	'--	'--	M0	N2	Stage IIIA	T1b	7th	'--	'--	'--	'--	'--	'--	'--	'--	'--	'--	'--	not reported	'--	'--	'--	'--	'--	0	0	'--	'--
9240d5fc-de23-4436-8099-da9bd3054860	TCGA-62-8397	TCGA-LUAD	70	'--	'--	'--	'--	-25728	'--	not hispanic or latino	female	'--	'--	white	Alive	'--	1938	'--	25728	'--	'--	'--	'--	M0	N0	Stage IIB	T3	6th	'--	'--	'--	'--	'--	'--	'--	'--	'--	'--	'--	not reported	'--	'--	'--	'--	'--	0	1289	'--	'--
9240d5fc-de23-4436-8099-da9bd3054860	TCGA-62-8397	TCGA-LUAD	70	'--	'--	'--	'--	-25728	'--	not hispanic or latino	female	'--	'--	white	Alive	'--	1938	'--	25728	'--	'--	'--	'--	M0	N0	Stage IIB	T3	6th	'--	'--	'--	'--	'--	'--	'--	'--	'--	'--	'--	not reported	'--	'--	'--	'--	'--	0	1289	'--	'--
9b93a7c5-f9b4-4461-8078-0201a725c9cf	TCGA-49-AARR	TCGA-LUAD	68	'--	'--	'--	'--	-24942	'--	not hispanic or latino	male	'--	'--	black or african american	Alive	'--	1933	'--	24942	'--	'--	'--	'--	MX	N0	Stage IA	T1	5th	'--	'--	'--	'--	'--	'--	'--	'--	'--	'--	'--	not reported	'--	'--	'--	'--	'--	0	4992	'--	'--
9b93a7c5-f9b4-4461-8078-0201a725c9cf	TCGA-49-AARR	TCGA-LUAD	68	'--	'--	'--	'--	-24942	'--	not hispanic or latino	male	'--	'--	black or african american	Alive	'--	1933	'--	24942	'--	'--	'--	'--	MX	N0	Stage IA	T1	5th	'--	'--	'--	'--	'--	'--	'--	'--	'--	'--	'--	not reported	'--	'--	'--	'--	'--	0	4992	'--	'--
69b23036-add9-42c9-941f-02fb74d9b08c	TCGA-05-4425	TCGA-LUAD	70	'--	'--	'--	'--	-25902	'--	not reported	female	'--	'--	not reported	Alive	'--	1938	'--	25902	'--	'--	'--	'--	M1	N0	Stage IV	T2	6th	'--	'--	'--	'--	'--	'--	'--	'--	'--	'--	'--	not reported	'--	'--	'--	'--	'--	0	669	'--	'--
69b23036-add9-42c9-941f-02fb74d9b08c	TCGA-05-4425	TCGA-LUAD	70	'--	'--	'--	'--	-25902	'--	not reported	female	'--	'--	not reported	Alive	'--	1938	'--	25902	'--	'--	'--	'--	M1	N0	Stage IV	T2	6th	'--	'--	'--	'--	'--	'--	'--	'--	'--	'--	'--	not reported	'--	'--	'--	'--	'--	0	669	'--	'--
42d208bd-cd77-4bfb-ad53-9fc072a87393	TCGA-53-7813	TCGA-LUAD	51	'--	'--	'--	'--	-18875	'--	not hispanic or latino	female	'--	'--	white	Alive	'--	1957	'--	18875	'--	'--	'--	'--	M0	N0	Stage IIIB	T4	6th	'--	'--	'--	'--	'--	'--	'--	'--	'--	'--	'--	not reported	'--	'--	'--	'--	'--	0	424	'--	'--
42d208bd-cd77-4bfb-ad53-9fc072a87393	TCGA-53-7813	TCGA-LUAD	51	'--	'--	'--	'--	-18875	'--	not hispanic or latino	female	'--	'--	white	Alive	'--	1957	'--	18875	'--	'--	'--	'--	M0	N0	Stage IIIB	T4	6th	'--	'--	'--	'--	'--	'--	'--	'--	'--	'--	'--	not reported	'--	'--	'--	'--	'--	0	424	'--	'--
d2824e6d-3784-45c2-9b0f-52b17356b5da	TCGA-75-5147	TCGA-LUAD	'--	'--	'--	'--	'--	'--	'--	not reported	female	'--	'--	not reported	Alive	'--	'--	'--	'--	'--	'--	'--	'--	M0	N0	Stage IB	T2	6th	'--	'--	'--	'--	'--	'--	'--	'--	'--	'--	'--	not reported	'--	'--	'--	'--	'--	'--	1333	'--	'--
d2824e6d-3784-45c2-9b0f-52b17356b5da	TCGA-75-5147	TCGA-LUAD	'--	'--	'--	'--	'--	'--	'--	not reported	female	'--	'--	not reported	Alive	'--	'--	'--	'--	'--	'--	'--	'--	M0	N0	Stage IB	T2	6th	'--	'--	'--	'--	'--	'--	'--	'--	'--	'--	'--	not reported	'--	'--	'--	'--	'--	'--	1333	'--	'--
3e34c7d9-90fa-41e2-ba6b-4bbc332adc4e	TCGA-55-A4DG	TCGA-LUAD	71	'--	'--	'--	'--	-26044	'--	not hispanic or latino	male	'--	'--	white	Alive	'--	1941	'--	26044	'--	'--	'--	'--	MX	N0	Stage IA	T1b	7th	'--	'--	'--	'--	'--	'--	'--	'--	'--	'--	'--	not reported	'--	'--	'--	'--	'--	0	608	'--	'--
3e34c7d9-90fa-41e2-ba6b-4bbc332adc4e	TCGA-55-A4DG	TCGA-LUAD	71	'--	'--	'--	'--	-26044	'--	not hispanic or latino	male	'--	'--	white	Alive	'--	1941	'--	26044	'--	'--	'--	'--	MX	N0	Stage IA	T1b	7th	'--	'--	'--	'--	'--	'--	'--	'--	'--	'--	'--	not reported	'--	'--	'--	'--	'--	0	608	'--	'--
5fe77d4a-a8a5-4c90-8ff2-9c3bbbb309ef	TCGA-97-A4M5	TCGA-LUAD	83	'--	'--	'--	'--	-30665	'--	not hispanic or latino	male	'--	'--	white	Alive	'--	1929	'--	30665	'--	'--	'--	'--	M0	N0	Stage IA	T1b	7th	'--	'--	'--	'--	'--	'--	'--	'--	'--	'--	'--	not reported	'--	'--	'--	'--	'--	0	634	'--	'--
5fe77d4a-a8a5-4c90-8ff2-9c3bbbb309ef	TCGA-97-A4M5	TCGA-LUAD	83	'--	'--	'--	'--	-30665	'--	not hispanic or latino	male	'--	'--	white	Alive	'--	1929	'--	30665	'--	'--	'--	'--	M0	N0	Stage IA	T1b	7th	'--	'--	'--	'--	'--	'--	'--	'--	'--	'--	'--	not reported	'--	'--	'--	'--	'--	0	634	'--	'--
e499069b-a16a-49e9-941a-e3e9ea62af25	TCGA-62-A472	TCGA-LUAD	70	'--	'--	'--	'--	-25893	'--	not hispanic or latino	male	'--	'--	white	Alive	'--	1941	'--	25893	'--	'--	'--	'--	M0	N0	Stage IIB	T3	7th	'--	'--	'--	'--	'--	'--	'--	'--	'--	'--	'--	not reported	'--	'--	'--	'--	'--	0	910	'--	'--
e499069b-a16a-49e9-941a-e3e9ea62af25	TCGA-62-A472	TCGA-LUAD	70	'--	'--	'--	'--	-25893	'--	not hispanic or latino	male	'--	'--	white	Alive	'--	1941	'--	25893	'--	'--	'--	'--	M0	N0	Stage IIB	T3	7th	'--	'--	'--	'--	'--	'--	'--	'--	'--	'--	'--	not reported	'--	'--	'--	'--	'--	0	910	'--	'--
6d96a298-be5a-4e14-afe8-ca4b6ca298d6	TCGA-44-8117	TCGA-LUAD	54	'--	'--	'--	'--	-19855	'--	not hispanic or latino	female	'--	'--	white	Alive	'--	1957	'--	19855	'--	'--	'--	'--	M0	N0	Stage IB	T2a	7th	'--	'--	'--	'--	'--	'--	'--	'--	'--	'--	'--	not reported	'--	'--	'--	'--	'--	0	385	'--	'--
6d96a298-be5a-4e14-afe8-ca4b6ca298d6	TCGA-44-8117	TCGA-LUAD	54	'--	'--	'--	'--	-19855	'--	not hispanic or latino	female	'--	'--	white	Alive	'--	1957	'--	19855	'--	'--	'--	'--	M0	N0	Stage IB	T2a	7th	'--	'--	'--	'--	'--	'--	'--	'--	'--	'--	'--	not reported	'--	'--	'--	'--	'--	0	385	'--	'--
9fcdccae-676e-4071-93c3-23d2d3ab0c00	TCGA-55-7725	TCGA-LUAD	68	'--	'--	'--	'--	-24848	'--	not hispanic or latino	female	'--	'--	white	Alive	'--	1943	'--	24848	'--	'--	'--	'--	MX	N0	Stage IA	T1a	7th	'--	'--	'--	'--	'--	'--	'--	'--	'--	'--	'--	not reported	'--	'--	'--	'--	'--	0	442	'--	'--
9fcdccae-676e-4071-93c3-23d2d3ab0c00	TCGA-55-7725	TCGA-LUAD	68	'--	'--	'--	'--	-24848	'--	not hispanic or latino	female	'--	'--	white	Alive	'--	1943	'--	24848	'--	'--	'--	'--	MX	N0	Stage IA	T1a	7th	'--	'--	'--	'--	'--	'--	'--	'--	'--	'--	'--	not reported	'--	'--	'--	'--	'--	0	442	'--	'--
8ab8c4ba-311e-41d0-85ea-a0245aca1bdd	TCGA-NJ-A55O	TCGA-LUAD	56	'--	'--	'--	'--	-20628	'--	not hispanic or latino	female	'--	'--	white	Alive	'--	1955	'--	20628	'--	'--	'--	'--	M0	N1	Stage IIA	T1b	7th	'--	'--	'--	'--	'--	'--	'--	'--	'--	'--	'--	not reported	'--	'--	'--	'--	'--	0	13	'--	'--
8ab8c4ba-311e-41d0-85ea-a0245aca1bdd	TCGA-NJ-A55O	TCGA-LUAD	56	'--	'--	'--	'--	-20628	'--	not hispanic or latino	female	'--	'--	white	Alive	'--	1955	'--	20628	'--	'--	'--	'--	M0	N1	Stage IIA	T1b	7th	'--	'--	'--	'--	'--	'--	'--	'--	'--	'--	'--	not reported	'--	'--	'--	'--	'--	0	13	'--	'--
96d93e23-bb0d-46a8-9685-5ed0d6b83059	TCGA-99-7458	TCGA-LUAD	74	'--	'--	'--	'--	-27359	'--	not hispanic or latino	female	'--	'--	white	Alive	'--	1936	'--	27359	'--	'--	'--	'--	M0	N0	Stage IIIA	T4	7th	'--	'--	'--	'--	'--	'--	'--	'--	'--	'--	'--	not reported	'--	'--	'--	'--	'--	0	747	'--	'--
96d93e23-bb0d-46a8-9685-5ed0d6b83059	TCGA-99-7458	TCGA-LUAD	74	'--	'--	'--	'--	-27359	'--	not hispanic or latino	female	'--	'--	white	Alive	'--	1936	'--	27359	'--	'--	'--	'--	M0	N0	Stage IIIA	T4	7th	'--	'--	'--	'--	'--	'--	'--	'--	'--	'--	'--	not reported	'--	'--	'--	'--	'--	0	747	'--	'--
1ab7ad70-0f80-41d8-8efa-3baebc8223cc	TCGA-64-1680	TCGA-LUAD	63	'--	'--	'--	'--	-23267	'--	not hispanic or latino	male	'--	'--	white	Alive	'--	1944	'--	23267	'--	'--	'--	'--	M1	N2	Stage IV	T2a	6th	'--	'--	'--	'--	'--	'--	'--	'--	'--	'--	'--	not reported	'--	'--	'--	'--	'--	0	1126	'--	'--
1ab7ad70-0f80-41d8-8efa-3baebc8223cc	TCGA-64-1680	TCGA-LUAD	63	'--	'--	'--	'--	-23267	'--	not hispanic or latino	male	'--	'--	white	Alive	'--	1944	'--	23267	'--	'--	'--	'--	M1	N2	Stage IV	T2a	6th	'--	'--	'--	'--	'--	'--	'--	'--	'--	'--	'--	not reported	'--	'--	'--	'--	'--	0	1126	'--	'--
294ff941-aea1-4588-9a0e-e9f5393e2bb6	TCGA-73-4662	TCGA-LUAD	65	'--	'--	'--	'--	-23762	'--	not hispanic or latino	female	'--	'--	white	Alive	'--	1942	'--	23762	'--	'--	'--	'--	M0	N0	Stage IA	T1	6th	'--	'--	'--	'--	'--	'--	'--	'--	'--	'--	'--	not reported	'--	'--	'--	'--	'--	0	2515	'--	'--
294ff941-aea1-4588-9a0e-e9f5393e2bb6	TCGA-73-4662	TCGA-LUAD	65	'--	'--	'--	'--	-23762	'--	not hispanic or latino	female	'--	'--	white	Alive	'--	1942	'--	23762	'--	'--	'--	'--	M0	N0	Stage IA	T1	6th	'--	'--	'--	'--	'--	'--	'--	'--	'--	'--	'--	not reported	'--	'--	'--	'--	'--	0	2515	'--	'--
e7d30bc2-42e8-49c5-a5b3-9f58411b007a	TCGA-78-7147	TCGA-LUAD	67	'--	'--	'--	'--	-24809	586	not reported	female	'--	'--	white	Dead	'--	1934	2002	24809	'--	'--	'--	'--	M0	N1	Stage IIB	T2	6th	'--	'--	'--	'--	'--	'--	'--	'--	'--	'--	'--	not reported	'--	'--	'--	'--	'--	0	'--	'--	'--
e7d30bc2-42e8-49c5-a5b3-9f58411b007a	TCGA-78-7147	TCGA-LUAD	67	'--	'--	'--	'--	-24809	586	not reported	female	'--	'--	white	Dead	'--	1934	2002	24809	'--	'--	'--	'--	M0	N1	Stage IIB	T2	6th	'--	'--	'--	'--	'--	'--	'--	'--	'--	'--	'--	not reported	'--	'--	'--	'--	'--	0	'--	'--	'--
5af499be-d2b9-4eaf-9a9f-435dccb51917	TCGA-55-6979	TCGA-LUAD	59	'--	'--	'--	'--	-21780	237	not reported	female	'--	'--	white	Dead	'--	1947	2006	21780	'--	'--	'--	'--	M0	N1	Stage IIB	T2	6th	'--	'--	'--	'--	'--	'--	'--	'--	'--	'--	'--	not reported	'--	'--	'--	'--	'--	0	'--	'--	'--
5af499be-d2b9-4eaf-9a9f-435dccb51917	TCGA-55-6979	TCGA-LUAD	59	'--	'--	'--	'--	-21780	237	not reported	female	'--	'--	white	Dead	'--	1947	2006	21780	'--	'--	'--	'--	M0	N1	Stage IIB	T2	6th	'--	'--	'--	'--	'--	'--	'--	'--	'--	'--	'--	not reported	'--	'--	'--	'--	'--	0	'--	'--	'--
ea0b9461-0d4d-4ade-a255-1b03dd85e30e	TCGA-91-A4BC	TCGA-LUAD	59	'--	'--	'--	'--	-21565	'--	not hispanic or latino	male	'--	'--	white	Alive	'--	1953	'--	21565	'--	'--	'--	'--	MX	N0	Stage IIA	T2b	7th	'--	'--	'--	'--	'--	'--	'--	'--	'--	'--	'--	not reported	'--	'--	'--	'--	'--	0	44	'--	'--
ea0b9461-0d4d-4ade-a255-1b03dd85e30e	TCGA-91-A4BC	TCGA-LUAD	59	'--	'--	'--	'--	-21565	'--	not hispanic or latino	male	'--	'--	white	Alive	'--	1953	'--	21565	'--	'--	'--	'--	MX	N0	Stage IIA	T2b	7th	'--	'--	'--	'--	'--	'--	'--	'--	'--	'--	'--	not reported	'--	'--	'--	'--	'--	0	44	'--	'--
9ee20c0d-a1c3-47f3-abda-131b3f190f52	TCGA-50-5045	TCGA-LUAD	57	'--	'--	'--	'--	-20961	2174	not hispanic or latino	female	'--	'--	black or african american	Dead	'--	1947	2009	20961	'--	'--	'--	'--	M0	N1	'--	T2	6th	'--	'--	'--	'--	'--	'--	'--	'--	'--	'--	'--	not reported	'--	'--	'--	'--	'--	0	'--	'--	'--
9ee20c0d-a1c3-47f3-abda-131b3f190f52	TCGA-50-5045	TCGA-LUAD	57	'--	'--	'--	'--	-20961	2174	not hispanic or latino	female	'--	'--	black or african american	Dead	'--	1947	2009	20961	'--	'--	'--	'--	M0	N1	'--	T2	6th	'--	'--	'--	'--	'--	'--	'--	'--	'--	'--	'--	not reported	'--	'--	'--	'--	'--	0	'--	'--	'--
851867cb-9ad0-4fdf-ac75-9bb0427ad440	TCGA-44-A479	TCGA-LUAD	73	'--	'--	'--	'--	-27024	'--	not hispanic or latino	female	'--	'--	black or african american	Alive	'--	1939	'--	27024	'--	'--	'--	'--	MX	N0	Stage IB	T2	7th	'--	'--	'--	'--	'--	'--	'--	'--	'--	'--	'--	not reported	'--	'--	'--	'--	'--	0	486	'--	'--
851867cb-9ad0-4fdf-ac75-9bb0427ad440	TCGA-44-A479	TCGA-LUAD	73	'--	'--	'--	'--	-27024	'--	not hispanic or latino	female	'--	'--	black or african american	Alive	'--	1939	'--	27024	'--	'--	'--	'--	MX	N0	Stage IB	T2	7th	'--	'--	'--	'--	'--	'--	'--	'--	'--	'--	'--	not reported	'--	'--	'--	'--	'--	0	486	'--	'--
096bd95f-9900-4db2-b1c4-103902c3b31f	TCGA-J2-A4AD	TCGA-LUAD	61	'--	'--	'--	'--	-22414	550	not hispanic or latino	female	'--	'--	white	Dead	'--	1951	'--	22414	'--	'--	'--	'--	MX	N0	Stage IA	T1a	7th	'--	'--	'--	'--	'--	'--	'--	'--	'--	'--	'--	not reported	'--	'--	'--	'--	'--	0	287	'--	'--
096bd95f-9900-4db2-b1c4-103902c3b31f	TCGA-J2-A4AD	TCGA-LUAD	61	'--	'--	'--	'--	-22414	550	not hispanic or latino	female	'--	'--	white	Dead	'--	1951	'--	22414	'--	'--	'--	'--	MX	N0	Stage IA	T1a	7th	'--	'--	'--	'--	'--	'--	'--	'--	'--	'--	'--	not reported	'--	'--	'--	'--	'--	0	287	'--	'--
552712d3-da16-441e-ba93-11810793d598	TCGA-69-8255	TCGA-LUAD	71	'--	'--	'--	'--	-26289	'--	hispanic or latino	male	'--	'--	white	Alive	'--	1940	'--	26289	'--	'--	'--	'--	M0	N0	Stage IA	T1a	7th	'--	'--	'--	'--	'--	'--	'--	'--	'--	'--	'--	not reported	'--	'--	'--	'--	'--	0	129	'--	'--
552712d3-da16-441e-ba93-11810793d598	TCGA-69-8255	TCGA-LUAD	71	'--	'--	'--	'--	-26289	'--	hispanic or latino	male	'--	'--	white	Alive	'--	1940	'--	26289	'--	'--	'--	'--	M0	N0	Stage IA	T1a	7th	'--	'--	'--	'--	'--	'--	'--	'--	'--	'--	'--	not reported	'--	'--	'--	'--	'--	0	129	'--	'--
abab925c-bef3-4072-b9c4-40f808744593	TCGA-95-7944	TCGA-LUAD	71	'--	'--	'--	'--	-26003	'--	not hispanic or latino	male	'--	'--	white	Alive	'--	1940	'--	26003	'--	'--	'--	'--	M0	N0	Stage IA	T1a	7th	'--	'--	'--	'--	'--	'--	'--	'--	'--	'--	'--	not reported	'--	'--	'--	'--	'--	0	377	'--	'--
abab925c-bef3-4072-b9c4-40f808744593	TCGA-95-7944	TCGA-LUAD	71	'--	'--	'--	'--	-26003	'--	not hispanic or latino	male	'--	'--	white	Alive	'--	1940	'--	26003	'--	'--	'--	'--	M0	N0	Stage IA	T1a	7th	'--	'--	'--	'--	'--	'--	'--	'--	'--	'--	'--	not reported	'--	'--	'--	'--	'--	0	377	'--	'--
3fe8f8e4-5396-4362-82f5-366e2fb69db2	TCGA-05-5428	TCGA-LUAD	57	'--	'--	'--	'--	-21061	'--	not reported	male	'--	'--	not reported	Alive	'--	1953	'--	21061	'--	'--	'--	'--	M0	N1	Stage IIA	T1b	7th	'--	'--	'--	'--	'--	'--	'--	'--	'--	'--	'--	not reported	'--	'--	'--	'--	'--	0	670	'--	'--
3fe8f8e4-5396-4362-82f5-366e2fb69db2	TCGA-05-5428	TCGA-LUAD	57	'--	'--	'--	'--	-21061	'--	not reported	male	'--	'--	not reported	Alive	'--	1953	'--	21061	'--	'--	'--	'--	M0	N1	Stage IIA	T1b	7th	'--	'--	'--	'--	'--	'--	'--	'--	'--	'--	'--	not reported	'--	'--	'--	'--	'--	0	670	'--	'--
fb6b289c-aaf9-4d8e-b6e0-5d35bce1b6e1	TCGA-64-1676	TCGA-LUAD	58	'--	'--	'--	'--	-21428	'--	not hispanic or latino	male	'--	'--	white	Alive	'--	1947	'--	21428	'--	'--	'--	'--	M0	N0	Stage IA	T1a	'--	'--	'--	'--	'--	'--	'--	'--	'--	'--	'--	'--	not reported	'--	'--	'--	'--	'--	0	1728	'--	'--
fb6b289c-aaf9-4d8e-b6e0-5d35bce1b6e1	TCGA-64-1676	TCGA-LUAD	58	'--	'--	'--	'--	-21428	'--	not hispanic or latino	male	'--	'--	white	Alive	'--	1947	'--	21428	'--	'--	'--	'--	M0	N0	Stage IA	T1a	'--	'--	'--	'--	'--	'--	'--	'--	'--	'--	'--	'--	not reported	'--	'--	'--	'--	'--	0	1728	'--	'--
58babefe-7e81-4594-ba29-50d1de92a5ab	TCGA-75-6207	TCGA-LUAD	'--	'--	'--	'--	'--	'--	'--	not reported	male	'--	'--	not reported	Dead	'--	'--	'--	'--	'--	'--	'--	'--	M0	N2	Stage IIIA	T2	6th	'--	'--	'--	'--	'--	'--	'--	'--	'--	'--	'--	not reported	'--	'--	'--	'--	'--	'--	'--	'--	'--
58babefe-7e81-4594-ba29-50d1de92a5ab	TCGA-75-6207	TCGA-LUAD	'--	'--	'--	'--	'--	'--	'--	not reported	male	'--	'--	not reported	Dead	'--	'--	'--	'--	'--	'--	'--	'--	M0	N2	Stage IIIA	T2	6th	'--	'--	'--	'--	'--	'--	'--	'--	'--	'--	'--	not reported	'--	'--	'--	'--	'--	'--	'--	'--	'--
f2d8b332-2f03-46e5-a9d5-f163972e5fa7	TCGA-86-8668	TCGA-LUAD	61	'--	'--	'--	'--	-22383	'--	not hispanic or latino	female	'--	'--	white	Alive	'--	1951	'--	22383	'--	'--	'--	'--	M0	N0	Stage IA	T1b	7th	'--	'--	'--	'--	'--	'--	'--	'--	'--	'--	'--	not reported	'--	'--	'--	'--	'--	0	423	'--	'--
f2d8b332-2f03-46e5-a9d5-f163972e5fa7	TCGA-86-8668	TCGA-LUAD	61	'--	'--	'--	'--	-22383	'--	not hispanic or latino	female	'--	'--	white	Alive	'--	1951	'--	22383	'--	'--	'--	'--	M0	N0	Stage IA	T1b	7th	'--	'--	'--	'--	'--	'--	'--	'--	'--	'--	'--	not reported	'--	'--	'--	'--	'--	0	423	'--	'--
b56dad1e-2fd5-47d8-9cc7-a54be9a1bae2	TCGA-78-7152	TCGA-LUAD	65	'--	'--	'--	'--	-23782	1215	not reported	male	'--	'--	white	Dead	'--	1938	'--	23782	'--	'--	'--	'--	M0	N0	Stage IB	T2	6th	'--	'--	'--	'--	'--	'--	'--	'--	'--	'--	'--	not reported	'--	'--	'--	'--	'--	0	1202	'--	'--
b56dad1e-2fd5-47d8-9cc7-a54be9a1bae2	TCGA-78-7152	TCGA-LUAD	65	'--	'--	'--	'--	-23782	1215	not reported	male	'--	'--	white	Dead	'--	1938	'--	23782	'--	'--	'--	'--	M0	N0	Stage IB	T2	6th	'--	'--	'--	'--	'--	'--	'--	'--	'--	'--	'--	not reported	'--	'--	'--	'--	'--	0	1202	'--	'--
32d9935a-f5cd-43b3-88bd-09e6e2b9090d	TCGA-55-A48X	TCGA-LUAD	63	'--	'--	'--	'--	-23341	'--	not hispanic or latino	female	'--	'--	white	Alive	'--	1949	'--	23341	'--	'--	'--	'--	M0	N1	Stage IIA	T1b	7th	'--	'--	'--	'--	'--	'--	'--	'--	'--	'--	'--	not reported	'--	'--	'--	'--	'--	0	689	'--	'--
32d9935a-f5cd-43b3-88bd-09e6e2b9090d	TCGA-55-A48X	TCGA-LUAD	63	'--	'--	'--	'--	-23341	'--	not hispanic or latino	female	'--	'--	white	Alive	'--	1949	'--	23341	'--	'--	'--	'--	M0	N1	Stage IIA	T1b	7th	'--	'--	'--	'--	'--	'--	'--	'--	'--	'--	'--	not reported	'--	'--	'--	'--	'--	0	689	'--	'--
bab335f9-b241-41a7-b107-79b9676b37b8	TCGA-55-8508	TCGA-LUAD	60	'--	'--	'--	'--	-22159	'--	not hispanic or latino	female	'--	'--	black or african american	Alive	'--	1952	'--	22159	'--	'--	'--	'--	MX	N1	Stage IIA	T2a	7th	'--	'--	'--	'--	'--	'--	'--	'--	'--	'--	'--	not reported	'--	'--	'--	'--	'--	0	617	'--	'--
bab335f9-b241-41a7-b107-79b9676b37b8	TCGA-55-8508	TCGA-LUAD	60	'--	'--	'--	'--	-22159	'--	not hispanic or latino	female	'--	'--	black or african american	Alive	'--	1952	'--	22159	'--	'--	'--	'--	MX	N1	Stage IIA	T2a	7th	'--	'--	'--	'--	'--	'--	'--	'--	'--	'--	'--	not reported	'--	'--	'--	'--	'--	0	617	'--	'--
ce15f31f-2bad-4485-96fa-495bfa262e66	TCGA-05-4403	TCGA-LUAD	76	'--	'--	'--	'--	-27881	'--	not reported	male	'--	'--	not reported	Alive	'--	1930	'--	27881	'--	'--	'--	'--	M0	N0	Stage IB	T2	5th	'--	'--	'--	'--	'--	'--	'--	'--	'--	'--	'--	not reported	'--	'--	'--	'--	'--	0	578	'--	'--
ce15f31f-2bad-4485-96fa-495bfa262e66	TCGA-05-4403	TCGA-LUAD	76	'--	'--	'--	'--	-27881	'--	not reported	male	'--	'--	not reported	Alive	'--	1930	'--	27881	'--	'--	'--	'--	M0	N0	Stage IB	T2	5th	'--	'--	'--	'--	'--	'--	'--	'--	'--	'--	'--	not reported	'--	'--	'--	'--	'--	0	578	'--	'--
b36b7567-30d3-4d0c-84c4-b203986e0fdb	TCGA-55-8301	TCGA-LUAD	58	'--	'--	'--	'--	-21535	'--	not hispanic or latino	male	'--	'--	white	Alive	'--	1954	'--	21535	'--	'--	'--	'--	MX	N0	Stage IB	T2a	7th	'--	'--	'--	'--	'--	'--	'--	'--	'--	'--	'--	not reported	'--	'--	'--	'--	'--	0	534	'--	'--
b36b7567-30d3-4d0c-84c4-b203986e0fdb	TCGA-55-8301	TCGA-LUAD	58	'--	'--	'--	'--	-21535	'--	not hispanic or latino	male	'--	'--	white	Alive	'--	1954	'--	21535	'--	'--	'--	'--	MX	N0	Stage IB	T2a	7th	'--	'--	'--	'--	'--	'--	'--	'--	'--	'--	'--	not reported	'--	'--	'--	'--	'--	0	534	'--	'--
54254f5a-50e8-4150-a9b7-56a0470d2a56	TCGA-78-7143	TCGA-LUAD	62	'--	'--	'--	'--	-22673	4961	not reported	female	'--	'--	white	Dead	'--	1930	2005	22673	'--	'--	'--	'--	M0	N0	Stage IB	T2	6th	'--	'--	'--	'--	'--	'--	'--	'--	'--	'--	'--	not reported	'--	'--	'--	'--	'--	0	'--	'--	'--
54254f5a-50e8-4150-a9b7-56a0470d2a56	TCGA-78-7143	TCGA-LUAD	62	'--	'--	'--	'--	-22673	4961	not reported	female	'--	'--	white	Dead	'--	1930	2005	22673	'--	'--	'--	'--	M0	N0	Stage IB	T2	6th	'--	'--	'--	'--	'--	'--	'--	'--	'--	'--	'--	not reported	'--	'--	'--	'--	'--	0	'--	'--	'--
cd0dc947-b708-464e-beb7-954c9d4583e7	TCGA-73-4659	TCGA-LUAD	66	'--	'--	'--	'--	-24253	711	not hispanic or latino	male	'--	'--	white	Dead	'--	1940	2007	24253	'--	'--	'--	'--	M0	N2	Stage IIIA	T2	6th	'--	'--	'--	'--	'--	'--	'--	'--	'--	'--	'--	not reported	'--	'--	'--	'--	'--	0	711	'--	'--
cd0dc947-b708-464e-beb7-954c9d4583e7	TCGA-73-4659	TCGA-LUAD	66	'--	'--	'--	'--	-24253	711	not hispanic or latino	male	'--	'--	white	Dead	'--	1940	2007	24253	'--	'--	'--	'--	M0	N2	Stage IIIA	T2	6th	'--	'--	'--	'--	'--	'--	'--	'--	'--	'--	'--	not reported	'--	'--	'--	'--	'--	0	711	'--	'--
6c3655ca-8ae7-4ad7-b3e4-0c3ec293fba7	TCGA-49-4490	TCGA-LUAD	45	'--	'--	'--	'--	-16634	385	not hispanic or latino	female	'--	'--	white	Dead	'--	1948	1994	16634	'--	'--	'--	'--	M0	N2	Stage IIIA	T3	4th	'--	'--	'--	'--	'--	'--	'--	'--	'--	'--	'--	not reported	'--	'--	'--	'--	'--	0	'--	'--	'--
6c3655ca-8ae7-4ad7-b3e4-0c3ec293fba7	TCGA-49-4490	TCGA-LUAD	45	'--	'--	'--	'--	-16634	385	not hispanic or latino	female	'--	'--	white	Dead	'--	1948	1994	16634	'--	'--	'--	'--	M0	N2	Stage IIIA	T3	4th	'--	'--	'--	'--	'--	'--	'--	'--	'--	'--	'--	not reported	'--	'--	'--	'--	'--	0	'--	'--	'--
3b89ac82-63f6-41b9-a03d-34b9ffc1550d	TCGA-L9-A443	TCGA-LUAD	63	'--	'--	'--	'--	-23062	193	not hispanic or latino	female	'--	'--	white	Dead	'--	1949	'--	23062	'--	'--	'--	'--	MX	N0	Stage IA	T1a	7th	'--	'--	'--	'--	'--	'--	'--	'--	'--	'--	'--	not reported	'--	'--	'--	'--	'--	0	116	'--	'--
3b89ac82-63f6-41b9-a03d-34b9ffc1550d	TCGA-L9-A443	TCGA-LUAD	63	'--	'--	'--	'--	-23062	193	not hispanic or latino	female	'--	'--	white	Dead	'--	1949	'--	23062	'--	'--	'--	'--	MX	N0	Stage IA	T1a	7th	'--	'--	'--	'--	'--	'--	'--	'--	'--	'--	'--	not reported	'--	'--	'--	'--	'--	0	116	'--	'--
2079155a-d91d-4246-a038-01934a580f32	TCGA-38-4626	TCGA-LUAD	57	'--	'--	'--	'--	-20903	'--	not hispanic or latino	female	'--	'--	white	Alive	'--	1946	'--	20903	'--	'--	'--	'--	M0	N0	'--	T2b	6th	'--	'--	'--	'--	'--	'--	'--	'--	'--	'--	'--	not reported	'--	'--	'--	'--	'--	0	3674	'--	'--
2079155a-d91d-4246-a038-01934a580f32	TCGA-38-4626	TCGA-LUAD	57	'--	'--	'--	'--	-20903	'--	not hispanic or latino	female	'--	'--	white	Alive	'--	1946	'--	20903	'--	'--	'--	'--	M0	N0	'--	T2b	6th	'--	'--	'--	'--	'--	'--	'--	'--	'--	'--	'--	not reported	'--	'--	'--	'--	'--	0	3674	'--	'--
ad74c0e8-8878-4efc-997d-981cd547bc5b	TCGA-73-7498	TCGA-LUAD	58	'--	'--	'--	'--	-21527	'--	not hispanic or latino	female	'--	'--	white	Alive	'--	1952	'--	21527	'--	'--	'--	'--	M0	N0	Stage IA	T1b	7th	'--	'--	'--	'--	'--	'--	'--	'--	'--	'--	'--	not reported	'--	'--	'--	'--	'--	0	1189	'--	'--
ad74c0e8-8878-4efc-997d-981cd547bc5b	TCGA-73-7498	TCGA-LUAD	58	'--	'--	'--	'--	-21527	'--	not hispanic or latino	female	'--	'--	white	Alive	'--	1952	'--	21527	'--	'--	'--	'--	M0	N0	Stage IA	T1b	7th	'--	'--	'--	'--	'--	'--	'--	'--	'--	'--	'--	not reported	'--	'--	'--	'--	'--	0	1189	'--	'--
5a2f8140-8f90-4e94-b703-5fa5aa96be7b	TCGA-91-6830	TCGA-LUAD	65	'--	'--	'--	'--	-23922	'--	not hispanic or latino	female	'--	'--	white	Alive	'--	1937	'--	23922	'--	'--	'--	'--	MX	N1	Stage IIA	T1	5th	'--	'--	'--	'--	'--	'--	'--	'--	'--	'--	'--	not reported	'--	'--	'--	'--	'--	0	60	'--	'--
5a2f8140-8f90-4e94-b703-5fa5aa96be7b	TCGA-91-6830	TCGA-LUAD	65	'--	'--	'--	'--	-23922	'--	not hispanic or latino	female	'--	'--	white	Alive	'--	1937	'--	23922	'--	'--	'--	'--	MX	N1	Stage IIA	T1	5th	'--	'--	'--	'--	'--	'--	'--	'--	'--	'--	'--	not reported	'--	'--	'--	'--	'--	0	60	'--	'--
a5f2576a-d628-47de-a5df-76a4f3105dcc	TCGA-L9-A743	TCGA-LUAD	56	'--	'--	'--	'--	-20780	'--	not hispanic or latino	male	'--	'--	black or african american	Alive	'--	1957	'--	20780	'--	'--	'--	'--	M0	N1	Stage IIA	T2a	7th	'--	'--	'--	'--	'--	'--	'--	'--	'--	'--	'--	not reported	'--	'--	'--	'--	'--	0	664	'--	'--
a5f2576a-d628-47de-a5df-76a4f3105dcc	TCGA-L9-A743	TCGA-LUAD	56	'--	'--	'--	'--	-20780	'--	not hispanic or latino	male	'--	'--	black or african american	Alive	'--	1957	'--	20780	'--	'--	'--	'--	M0	N1	Stage IIA	T2a	7th	'--	'--	'--	'--	'--	'--	'--	'--	'--	'--	'--	not reported	'--	'--	'--	'--	'--	0	664	'--	'--
e68219b0-a9c2-49df-8f0d-db5ea97fd2dc	TCGA-55-6543	TCGA-LUAD	60	'--	'--	'--	'--	'--	'--	not reported	female	'--	'--	white	Alive	'--	1950	'--	'--	'--	'--	'--	'--	MX	N0	Stage IA	T1b	7th	'--	'--	'--	'--	'--	'--	'--	'--	'--	'--	'--	not reported	'--	'--	'--	'--	'--	0	435	'--	'--
e68219b0-a9c2-49df-8f0d-db5ea97fd2dc	TCGA-55-6543	TCGA-LUAD	60	'--	'--	'--	'--	'--	'--	not reported	female	'--	'--	white	Alive	'--	1950	'--	'--	'--	'--	'--	'--	MX	N0	Stage IA	T1b	7th	'--	'--	'--	'--	'--	'--	'--	'--	'--	'--	'--	not reported	'--	'--	'--	'--	'--	0	435	'--	'--
e00a60d7-4253-443d-a187-680ad0931349	TCGA-62-A46S	TCGA-LUAD	73	'--	'--	'--	'--	-26825	1653	not hispanic or latino	male	'--	'--	white	Dead	'--	1934	2011	26825	'--	'--	'--	'--	M0	N0	Stage IB	T2	6th	'--	'--	'--	'--	'--	'--	'--	'--	'--	'--	'--	not reported	'--	'--	'--	'--	'--	0	'--	'--	'--
e00a60d7-4253-443d-a187-680ad0931349	TCGA-62-A46S	TCGA-LUAD	73	'--	'--	'--	'--	-26825	1653	not hispanic or latino	male	'--	'--	white	Dead	'--	1934	2011	26825	'--	'--	'--	'--	M0	N0	Stage IB	T2	6th	'--	'--	'--	'--	'--	'--	'--	'--	'--	'--	'--	not reported	'--	'--	'--	'--	'--	0	'--	'--	'--
37c8d73a-45ae-40fc-ba9a-721b755c1160	TCGA-97-7553	TCGA-LUAD	58	'--	'--	'--	'--	-21518	'--	not hispanic or latino	female	'--	'--	white	Alive	'--	1949	'--	21518	'--	'--	'--	'--	MX	N0	Stage IA	T1	6th	'--	'--	'--	'--	'--	'--	'--	'--	'--	'--	'--	not reported	'--	'--	'--	'--	'--	0	1870	'--	'--
37c8d73a-45ae-40fc-ba9a-721b755c1160	TCGA-97-7553	TCGA-LUAD	58	'--	'--	'--	'--	-21518	'--	not hispanic or latino	female	'--	'--	white	Alive	'--	1949	'--	21518	'--	'--	'--	'--	MX	N0	Stage IA	T1	6th	'--	'--	'--	'--	'--	'--	'--	'--	'--	'--	'--	not reported	'--	'--	'--	'--	'--	0	1870	'--	'--
d31aeefc-b59b-42e9-9919-750b17a70a3d	TCGA-55-1595	TCGA-LUAD	74	'--	'--	'--	'--	'--	'--	not hispanic or latino	female	'--	'--	asian	Alive	'--	1930	'--	'--	'--	'--	'--	'--	M0	N0	Stage IA	T1	6th	'--	'--	'--	'--	'--	'--	'--	'--	'--	'--	'--	not reported	'--	'--	'--	'--	'--	0	1479	'--	'--
d31aeefc-b59b-42e9-9919-750b17a70a3d	TCGA-55-1595	TCGA-LUAD	74	'--	'--	'--	'--	'--	'--	not hispanic or latino	female	'--	'--	asian	Alive	'--	1930	'--	'--	'--	'--	'--	'--	M0	N0	Stage IA	T1	6th	'--	'--	'--	'--	'--	'--	'--	'--	'--	'--	'--	not reported	'--	'--	'--	'--	'--	0	1479	'--	'--
706420c4-8820-4b41-80d9-f3efd1d2a4f0	TCGA-MP-A4SV	TCGA-LUAD	67	'--	'--	'--	'--	-24516	2620	not reported	male	'--	'--	not reported	Dead	'--	1934	2008	24516	'--	'--	'--	'--	M0	N0	Stage IB	T2	5th	'--	'--	'--	'--	'--	'--	'--	'--	'--	'--	'--	not reported	'--	'--	'--	'--	'--	0	'--	'--	'--
706420c4-8820-4b41-80d9-f3efd1d2a4f0	TCGA-MP-A4SV	TCGA-LUAD	67	'--	'--	'--	'--	-24516	2620	not reported	male	'--	'--	not reported	Dead	'--	1934	2008	24516	'--	'--	'--	'--	M0	N0	Stage IB	T2	5th	'--	'--	'--	'--	'--	'--	'--	'--	'--	'--	'--	not reported	'--	'--	'--	'--	'--	0	'--	'--	'--
ceead734-1ce0-4385-b65a-a9c853b7308e	TCGA-MN-A4N4	TCGA-LUAD	57	'--	'--	'--	'--	-20888	'--	not hispanic or latino	male	'--	'--	white	Alive	'--	1953	'--	20888	'--	'--	'--	'--	M0	N0	Stage IA	T1b	7th	'--	'--	'--	'--	'--	'--	'--	'--	'--	'--	'--	not reported	'--	'--	'--	'--	'--	0	1175	'--	'--
ceead734-1ce0-4385-b65a-a9c853b7308e	TCGA-MN-A4N4	TCGA-LUAD	57	'--	'--	'--	'--	-20888	'--	not hispanic or latino	male	'--	'--	white	Alive	'--	1953	'--	20888	'--	'--	'--	'--	M0	N0	Stage IA	T1b	7th	'--	'--	'--	'--	'--	'--	'--	'--	'--	'--	'--	not reported	'--	'--	'--	'--	'--	0	1175	'--	'--
6092bd5c-e97c-4a77-a4ad-c87623b17507	TCGA-97-7547	TCGA-LUAD	67	'--	'--	'--	'--	-24737	'--	not hispanic or latino	female	'--	'--	white	Alive	'--	1940	'--	24737	'--	'--	'--	'--	MX	N0	Stage IB	T2	6th	'--	'--	'--	'--	'--	'--	'--	'--	'--	'--	'--	not reported	'--	'--	'--	'--	'--	0	1965	'--	'--
6092bd5c-e97c-4a77-a4ad-c87623b17507	TCGA-97-7547	TCGA-LUAD	67	'--	'--	'--	'--	-24737	'--	not hispanic or latino	female	'--	'--	white	Alive	'--	1940	'--	24737	'--	'--	'--	'--	MX	N0	Stage IB	T2	6th	'--	'--	'--	'--	'--	'--	'--	'--	'--	'--	'--	not reported	'--	'--	'--	'--	'--	0	1965	'--	'--
31c96e35-5e2f-429c-b12a-7bc5a497a300	TCGA-05-4398	TCGA-LUAD	47	'--	'--	'--	'--	-17471	'--	not reported	female	'--	'--	not reported	Alive	'--	1959	'--	17471	'--	'--	'--	'--	M0	N3	Stage IIIB	T4	5th	'--	'--	'--	'--	'--	'--	'--	'--	'--	'--	'--	not reported	'--	'--	'--	'--	'--	0	1431	'--	'--
31c96e35-5e2f-429c-b12a-7bc5a497a300	TCGA-05-4398	TCGA-LUAD	47	'--	'--	'--	'--	-17471	'--	not reported	female	'--	'--	not reported	Alive	'--	1959	'--	17471	'--	'--	'--	'--	M0	N3	Stage IIIB	T4	5th	'--	'--	'--	'--	'--	'--	'--	'--	'--	'--	'--	not reported	'--	'--	'--	'--	'--	0	1431	'--	'--
953a908d-0993-42f6-853b-512611d19a2c	TCGA-91-6849	TCGA-LUAD	75	'--	'--	'--	'--	-27676	'--	not hispanic or latino	female	'--	'--	black or african american	Alive	'--	1934	'--	27676	'--	'--	'--	'--	MX	N2	Stage IIIA	T2	6th	'--	'--	'--	'--	'--	'--	'--	'--	'--	'--	'--	not reported	'--	'--	'--	'--	'--	0	35	'--	'--
953a908d-0993-42f6-853b-512611d19a2c	TCGA-91-6849	TCGA-LUAD	75	'--	'--	'--	'--	-27676	'--	not hispanic or latino	female	'--	'--	black or african american	Alive	'--	1934	'--	27676	'--	'--	'--	'--	MX	N2	Stage IIIA	T2	6th	'--	'--	'--	'--	'--	'--	'--	'--	'--	'--	'--	not reported	'--	'--	'--	'--	'--	0	35	'--	'--
088edf89-d2b5-40c7-b066-df3bd383f7ea	TCGA-49-4505	TCGA-LUAD	61	'--	'--	'--	'--	-22628	428	not hispanic or latino	female	'--	'--	white	Dead	'--	1935	1997	22628	'--	'--	'--	'--	M0	N1	Stage IIB	T2	4th	'--	'--	'--	'--	'--	'--	'--	'--	'--	'--	'--	not reported	'--	'--	'--	'--	'--	0	'--	'--	'--
088edf89-d2b5-40c7-b066-df3bd383f7ea	TCGA-49-4505	TCGA-LUAD	61	'--	'--	'--	'--	-22628	428	not hispanic or latino	female	'--	'--	white	Dead	'--	1935	1997	22628	'--	'--	'--	'--	M0	N1	Stage IIB	T2	4th	'--	'--	'--	'--	'--	'--	'--	'--	'--	'--	'--	not reported	'--	'--	'--	'--	'--	0	'--	'--	'--
3afa5045-a1ee-4a07-8aad-2e252b2f7d7a	TCGA-49-AAR0	TCGA-LUAD	57	'--	'--	'--	'--	-20932	'--	not hispanic or latino	male	'--	'--	black or african american	Alive	'--	1945	'--	20932	'--	'--	'--	'--	MX	N0	Stage IA	T1	5th	'--	'--	'--	'--	'--	'--	'--	'--	'--	'--	'--	not reported	'--	'--	'--	'--	'--	0	4765	'--	'--
3afa5045-a1ee-4a07-8aad-2e252b2f7d7a	TCGA-49-AAR0	TCGA-LUAD	57	'--	'--	'--	'--	-20932	'--	not hispanic or latino	male	'--	'--	black or african american	Alive	'--	1945	'--	20932	'--	'--	'--	'--	MX	N0	Stage IA	T1	5th	'--	'--	'--	'--	'--	'--	'--	'--	'--	'--	'--	not reported	'--	'--	'--	'--	'--	0	4765	'--	'--
47b749e6-e060-4aa1-8f29-976e489ba789	TCGA-49-AAR9	TCGA-LUAD	61	'--	'--	'--	'--	-22510	260	not hispanic or latino	male	'--	'--	black or african american	Dead	'--	1938	1999	22510	'--	'--	'--	'--	MX	N0	Stage IIB	T3	5th	'--	'--	'--	'--	'--	'--	'--	'--	'--	'--	'--	not reported	'--	'--	'--	'--	'--	0	'--	'--	'--
47b749e6-e060-4aa1-8f29-976e489ba789	TCGA-49-AAR9	TCGA-LUAD	61	'--	'--	'--	'--	-22510	260	not hispanic or latino	male	'--	'--	black or african american	Dead	'--	1938	1999	22510	'--	'--	'--	'--	MX	N0	Stage IIB	T3	5th	'--	'--	'--	'--	'--	'--	'--	'--	'--	'--	'--	not reported	'--	'--	'--	'--	'--	0	'--	'--	'--
5abd6651-69be-42f8-bdc0-308e68136d31	TCGA-78-7163	TCGA-LUAD	60	'--	'--	'--	'--	-22002	'--	not reported	male	'--	'--	white	Alive	'--	1932	'--	22002	'--	'--	'--	'--	M0	N0	Stage IB	T2	6th	'--	'--	'--	'--	'--	'--	'--	'--	'--	'--	'--	not reported	'--	'--	'--	'--	'--	0	7248	'--	'--
5abd6651-69be-42f8-bdc0-308e68136d31	TCGA-78-7163	TCGA-LUAD	60	'--	'--	'--	'--	-22002	'--	not reported	male	'--	'--	white	Alive	'--	1932	'--	22002	'--	'--	'--	'--	M0	N0	Stage IB	T2	6th	'--	'--	'--	'--	'--	'--	'--	'--	'--	'--	'--	not reported	'--	'--	'--	'--	'--	0	7248	'--	'--
3a23cdb5-2327-45ac-b0b5-d4afe038c757	TCGA-05-4430	TCGA-LUAD	59	'--	'--	'--	'--	-21884	'--	not reported	female	'--	'--	not reported	Alive	'--	1949	'--	21884	'--	'--	'--	'--	M0	N0	Stage IB	T2	6th	'--	'--	'--	'--	'--	'--	'--	'--	'--	'--	'--	not reported	'--	'--	'--	'--	'--	0	761	'--	'--
3a23cdb5-2327-45ac-b0b5-d4afe038c757	TCGA-05-4430	TCGA-LUAD	59	'--	'--	'--	'--	-21884	'--	not reported	female	'--	'--	not reported	Alive	'--	1949	'--	21884	'--	'--	'--	'--	M0	N0	Stage IB	T2	6th	'--	'--	'--	'--	'--	'--	'--	'--	'--	'--	'--	not reported	'--	'--	'--	'--	'--	0	761	'--	'--
294cb595-0907-44c7-bbef-985a27c1e6e2	TCGA-55-7724	TCGA-LUAD	76	'--	'--	'--	'--	-27891	'--	not hispanic or latino	female	'--	'--	white	Alive	'--	1935	'--	27891	'--	'--	'--	'--	MX	N0	Stage IB	T2a	7th	'--	'--	'--	'--	'--	'--	'--	'--	'--	'--	'--	not reported	'--	'--	'--	'--	'--	0	705	'--	'--
294cb595-0907-44c7-bbef-985a27c1e6e2	TCGA-55-7724	TCGA-LUAD	76	'--	'--	'--	'--	-27891	'--	not hispanic or latino	female	'--	'--	white	Alive	'--	1935	'--	27891	'--	'--	'--	'--	MX	N0	Stage IB	T2a	7th	'--	'--	'--	'--	'--	'--	'--	'--	'--	'--	'--	not reported	'--	'--	'--	'--	'--	0	705	'--	'--
b256e065-c681-4f82-8b68-a8ef7c413791	TCGA-55-8207	TCGA-LUAD	73	'--	'--	'--	'--	-26897	'--	not hispanic or latino	male	'--	'--	white	Alive	'--	1938	'--	26897	'--	'--	'--	'--	MX	N0	Stage IB	T2a	7th	'--	'--	'--	'--	'--	'--	'--	'--	'--	'--	'--	not reported	'--	'--	'--	'--	'--	0	977	'--	'--
b256e065-c681-4f82-8b68-a8ef7c413791	TCGA-55-8207	TCGA-LUAD	73	'--	'--	'--	'--	-26897	'--	not hispanic or latino	male	'--	'--	white	Alive	'--	1938	'--	26897	'--	'--	'--	'--	MX	N0	Stage IB	T2a	7th	'--	'--	'--	'--	'--	'--	'--	'--	'--	'--	'--	not reported	'--	'--	'--	'--	'--	0	977	'--	'--
497cc506-03fe-4ffa-860b-5a12adb1bc7d	TCGA-50-8460	TCGA-LUAD	74	'--	'--	'--	'--	-27270	'--	not hispanic or latino	male	'--	'--	white	Alive	'--	1938	'--	27270	'--	'--	'--	'--	M0	N0	Stage IA	T1a	7th	'--	'--	'--	'--	'--	'--	'--	'--	'--	'--	'--	not reported	'--	'--	'--	'--	'--	0	829	'--	'--
497cc506-03fe-4ffa-860b-5a12adb1bc7d	TCGA-50-8460	TCGA-LUAD	74	'--	'--	'--	'--	-27270	'--	not hispanic or latino	male	'--	'--	white	Alive	'--	1938	'--	27270	'--	'--	'--	'--	M0	N0	Stage IA	T1a	7th	'--	'--	'--	'--	'--	'--	'--	'--	'--	'--	'--	not reported	'--	'--	'--	'--	'--	0	829	'--	'--
114a34c0-983b-4d90-9181-1823c9637a63	TCGA-50-6590	TCGA-LUAD	72	'--	'--	'--	'--	-26444	1288	not hispanic or latino	female	'--	'--	white	Dead	'--	1933	2008	26444	'--	'--	'--	'--	M0	N0	Stage IB	T2	6th	'--	'--	'--	'--	'--	'--	'--	'--	'--	'--	'--	not reported	'--	'--	'--	'--	'--	0	'--	'--	'--
114a34c0-983b-4d90-9181-1823c9637a63	TCGA-50-6590	TCGA-LUAD	72	'--	'--	'--	'--	-26444	1288	not hispanic or latino	female	'--	'--	white	Dead	'--	1933	2008	26444	'--	'--	'--	'--	M0	N0	Stage IB	T2	6th	'--	'--	'--	'--	'--	'--	'--	'--	'--	'--	'--	not reported	'--	'--	'--	'--	'--	0	'--	'--	'--
09918b81-4696-4cba-a45a-5fe7407c2337	TCGA-50-6592	TCGA-LUAD	71	'--	'--	'--	'--	-26191	777	not hispanic or latino	female	'--	'--	white	Dead	'--	1936	2009	26191	'--	'--	'--	'--	M0	N0	Stage IB	T2	6th	'--	'--	'--	'--	'--	'--	'--	'--	'--	'--	'--	not reported	'--	'--	'--	'--	'--	0	'--	'--	'--
09918b81-4696-4cba-a45a-5fe7407c2337	TCGA-50-6592	TCGA-LUAD	71	'--	'--	'--	'--	-26191	777	not hispanic or latino	female	'--	'--	white	Dead	'--	1936	2009	26191	'--	'--	'--	'--	M0	N0	Stage IB	T2	6th	'--	'--	'--	'--	'--	'--	'--	'--	'--	'--	'--	not reported	'--	'--	'--	'--	'--	0	'--	'--	'--
548b0b68-ff45-4d45-adbe-984259e4a68b	TCGA-55-7816	TCGA-LUAD	49	'--	'--	'--	'--	-18170	468	not hispanic or latino	female	'--	'--	white	Dead	'--	1962	'--	18170	'--	'--	'--	'--	MX	NX	Stage IV	TX	7th	'--	'--	'--	'--	'--	'--	'--	'--	'--	'--	'--	not reported	'--	'--	'--	'--	'--	0	44	'--	'--
548b0b68-ff45-4d45-adbe-984259e4a68b	TCGA-55-7816	TCGA-LUAD	49	'--	'--	'--	'--	-18170	468	not hispanic or latino	female	'--	'--	white	Dead	'--	1962	'--	18170	'--	'--	'--	'--	MX	NX	Stage IV	TX	7th	'--	'--	'--	'--	'--	'--	'--	'--	'--	'--	'--	not reported	'--	'--	'--	'--	'--	0	44	'--	'--
93b62fc5-a0d3-4d32-bf27-cd7c9d43cd5f	TCGA-44-2664	TCGA-LUAD	66	'--	'--	'--	'--	-24468	'--	not hispanic or latino	female	'--	'--	black or african american	Alive	'--	1943	'--	24468	'--	'--	'--	'--	M0	N0	Stage IA	T1	6th	'--	'--	'--	'--	'--	'--	'--	'--	'--	'--	'--	not reported	'--	'--	'--	'--	'--	0	1251	'--	'--
93b62fc5-a0d3-4d32-bf27-cd7c9d43cd5f	TCGA-44-2664	TCGA-LUAD	66	'--	'--	'--	'--	-24468	'--	not hispanic or latino	female	'--	'--	black or african american	Alive	'--	1943	'--	24468	'--	'--	'--	'--	M0	N0	Stage IA	T1	6th	'--	'--	'--	'--	'--	'--	'--	'--	'--	'--	'--	not reported	'--	'--	'--	'--	'--	0	1251	'--	'--
656a5eb4-e4a5-4d21-a800-3586f4d6588b	TCGA-91-8496	TCGA-LUAD	63	'--	'--	'--	'--	-23358	'--	not hispanic or latino	female	'--	'--	white	Alive	'--	1948	'--	23358	'--	'--	'--	'--	MX	NX	Stage IB	T2a	7th	'--	'--	'--	'--	'--	'--	'--	'--	'--	'--	'--	not reported	'--	'--	'--	'--	'--	0	505	'--	'--
656a5eb4-e4a5-4d21-a800-3586f4d6588b	TCGA-91-8496	TCGA-LUAD	63	'--	'--	'--	'--	-23358	'--	not hispanic or latino	female	'--	'--	white	Alive	'--	1948	'--	23358	'--	'--	'--	'--	MX	NX	Stage IB	T2a	7th	'--	'--	'--	'--	'--	'--	'--	'--	'--	'--	'--	not reported	'--	'--	'--	'--	'--	0	505	'--	'--
6e3b6b72-142d-4b8d-a462-28a205796e41	TCGA-44-3918	TCGA-LUAD	60	'--	'--	'--	'--	-22236	'--	not hispanic or latino	female	'--	'--	white	Alive	'--	1950	'--	22236	'--	'--	'--	'--	M0	N0	Stage IA	T1	6th	'--	'--	'--	'--	'--	'--	'--	'--	'--	'--	'--	not reported	'--	'--	'--	'--	'--	0	1036	'--	'--
6e3b6b72-142d-4b8d-a462-28a205796e41	TCGA-44-3918	TCGA-LUAD	60	'--	'--	'--	'--	-22236	'--	not hispanic or latino	female	'--	'--	white	Alive	'--	1950	'--	22236	'--	'--	'--	'--	M0	N0	Stage IA	T1	6th	'--	'--	'--	'--	'--	'--	'--	'--	'--	'--	'--	not reported	'--	'--	'--	'--	'--	0	1036	'--	'--
07b5663f-9a54-4462-b6c1-6fc8116b8714	TCGA-44-2655	TCGA-LUAD	65	'--	'--	'--	'--	-23854	'--	not hispanic or latino	female	'--	'--	white	Alive	'--	1944	'--	23854	'--	'--	'--	'--	M0	N0	Stage IA	T1	6th	'--	'--	'--	'--	'--	'--	'--	'--	'--	'--	'--	not reported	'--	'--	'--	'--	'--	0	1324	'--	'--
07b5663f-9a54-4462-b6c1-6fc8116b8714	TCGA-44-2655	TCGA-LUAD	65	'--	'--	'--	'--	-23854	'--	not hispanic or latino	female	'--	'--	white	Alive	'--	1944	'--	23854	'--	'--	'--	'--	M0	N0	Stage IA	T1	6th	'--	'--	'--	'--	'--	'--	'--	'--	'--	'--	'--	not reported	'--	'--	'--	'--	'--	0	1324	'--	'--
1d90c9f3-5025-4867-a2f0-e455b6a254fa	TCGA-97-7546	TCGA-LUAD	76	'--	'--	'--	'--	-27913	'--	not hispanic or latino	female	'--	'--	white	Alive	'--	1932	'--	27913	'--	'--	'--	'--	MX	N0	Stage IA	T1	6th	'--	'--	'--	'--	'--	'--	'--	'--	'--	'--	'--	not reported	'--	'--	'--	'--	'--	0	1285	'--	'--
1d90c9f3-5025-4867-a2f0-e455b6a254fa	TCGA-97-7546	TCGA-LUAD	76	'--	'--	'--	'--	-27913	'--	not hispanic or latino	female	'--	'--	white	Alive	'--	1932	'--	27913	'--	'--	'--	'--	MX	N0	Stage IA	T1	6th	'--	'--	'--	'--	'--	'--	'--	'--	'--	'--	'--	not reported	'--	'--	'--	'--	'--	0	1285	'--	'--
a41c46da-7ed4-4192-bd16-b3cbb94a5133	TCGA-55-1592	TCGA-LUAD	65	'--	'--	'--	'--	'--	701	not hispanic or latino	male	'--	'--	white	Dead	'--	1940	2006	'--	'--	'--	'--	'--	M0	N0	Stage IA	T2	'--	'--	'--	'--	'--	'--	'--	'--	'--	'--	'--	'--	not reported	'--	'--	'--	'--	'--	0	'--	'--	'--
a41c46da-7ed4-4192-bd16-b3cbb94a5133	TCGA-55-1592	TCGA-LUAD	65	'--	'--	'--	'--	'--	701	not hispanic or latino	male	'--	'--	white	Dead	'--	1940	2006	'--	'--	'--	'--	'--	M0	N0	Stage IA	T2	'--	'--	'--	'--	'--	'--	'--	'--	'--	'--	'--	'--	not reported	'--	'--	'--	'--	'--	0	'--	'--	'--
d63c028b-b6d3-49ce-b63e-261eed3b86df	TCGA-55-8507	TCGA-LUAD	53	'--	'--	'--	'--	-19390	'--	not hispanic or latino	male	'--	'--	white	Alive	'--	1959	'--	19390	'--	'--	'--	'--	MX	N0	Stage IA	T1a	7th	'--	'--	'--	'--	'--	'--	'--	'--	'--	'--	'--	not reported	'--	'--	'--	'--	'--	0	418	'--	'--
d63c028b-b6d3-49ce-b63e-261eed3b86df	TCGA-55-8507	TCGA-LUAD	53	'--	'--	'--	'--	-19390	'--	not hispanic or latino	male	'--	'--	white	Alive	'--	1959	'--	19390	'--	'--	'--	'--	MX	N0	Stage IA	T1a	7th	'--	'--	'--	'--	'--	'--	'--	'--	'--	'--	'--	not reported	'--	'--	'--	'--	'--	0	418	'--	'--
27fceec1-3298-4cdd-a4e6-8f5cf34604f0	TCGA-44-5643	TCGA-LUAD	53	'--	'--	'--	'--	-19426	'--	not hispanic or latino	male	'--	'--	black or african american	Alive	'--	1957	'--	19426	'--	'--	'--	'--	M0	N2	Stage IIIA	T2b	7th	'--	'--	'--	'--	'--	'--	'--	'--	'--	'--	'--	not reported	'--	'--	'--	'--	'--	0	1013	'--	'--
27fceec1-3298-4cdd-a4e6-8f5cf34604f0	TCGA-44-5643	TCGA-LUAD	53	'--	'--	'--	'--	-19426	'--	not hispanic or latino	male	'--	'--	black or african american	Alive	'--	1957	'--	19426	'--	'--	'--	'--	M0	N2	Stage IIIA	T2b	7th	'--	'--	'--	'--	'--	'--	'--	'--	'--	'--	'--	not reported	'--	'--	'--	'--	'--	0	1013	'--	'--
78ae716b-0ca5-4c01-a053-d41288385fcd	TCGA-75-5122	TCGA-LUAD	'--	'--	'--	'--	'--	'--	'--	not reported	male	'--	'--	not reported	Dead	'--	'--	'--	'--	'--	'--	'--	'--	M0	N0	Stage IB	T2	'--	'--	'--	'--	'--	'--	'--	'--	'--	'--	'--	'--	not reported	'--	'--	'--	'--	'--	'--	'--	'--	'--
78ae716b-0ca5-4c01-a053-d41288385fcd	TCGA-75-5122	TCGA-LUAD	'--	'--	'--	'--	'--	'--	'--	not reported	male	'--	'--	not reported	Dead	'--	'--	'--	'--	'--	'--	'--	'--	M0	N0	Stage IB	T2	'--	'--	'--	'--	'--	'--	'--	'--	'--	'--	'--	'--	not reported	'--	'--	'--	'--	'--	'--	'--	'--	'--
f809e7d9-a75e-41c9-ac2c-5bec6ffcb4a2	TCGA-49-AAR2	TCGA-LUAD	64	'--	'--	'--	'--	-23479	'--	not hispanic or latino	male	'--	'--	black or african american	Alive	'--	1945	'--	23479	'--	'--	'--	'--	MX	N0	Stage IB	T2	6th	'--	'--	'--	'--	'--	'--	'--	'--	'--	'--	'--	not reported	'--	'--	'--	'--	'--	0	2224	'--	'--
f809e7d9-a75e-41c9-ac2c-5bec6ffcb4a2	TCGA-49-AAR2	TCGA-LUAD	64	'--	'--	'--	'--	-23479	'--	not hispanic or latino	male	'--	'--	black or african american	Alive	'--	1945	'--	23479	'--	'--	'--	'--	MX	N0	Stage IB	T2	6th	'--	'--	'--	'--	'--	'--	'--	'--	'--	'--	'--	not reported	'--	'--	'--	'--	'--	0	2224	'--	'--
a8de1beb-6296-44eb-bd63-c603f70faaf3	TCGA-55-8614	TCGA-LUAD	76	'--	'--	'--	'--	-27924	'--	not hispanic or latino	male	'--	'--	white	Alive	'--	1935	'--	27924	'--	'--	'--	'--	MX	N0	Stage IB	T2a	7th	'--	'--	'--	'--	'--	'--	'--	'--	'--	'--	'--	not reported	'--	'--	'--	'--	'--	0	536	'--	'--
a8de1beb-6296-44eb-bd63-c603f70faaf3	TCGA-55-8614	TCGA-LUAD	76	'--	'--	'--	'--	-27924	'--	not hispanic or latino	male	'--	'--	white	Alive	'--	1935	'--	27924	'--	'--	'--	'--	MX	N0	Stage IB	T2a	7th	'--	'--	'--	'--	'--	'--	'--	'--	'--	'--	'--	not reported	'--	'--	'--	'--	'--	0	536	'--	'--
09078761-1c14-4d01-8e15-535c19a9b0f9	TCGA-97-8177	TCGA-LUAD	59	'--	'--	'--	'--	-21648	'--	not hispanic or latino	female	'--	'--	white	Alive	'--	1953	'--	21648	'--	'--	'--	'--	M0	N0	Stage IB	T2a	7th	'--	'--	'--	'--	'--	'--	'--	'--	'--	'--	'--	not reported	'--	'--	'--	'--	'--	0	499	'--	'--
09078761-1c14-4d01-8e15-535c19a9b0f9	TCGA-97-8177	TCGA-LUAD	59	'--	'--	'--	'--	-21648	'--	not hispanic or latino	female	'--	'--	white	Alive	'--	1953	'--	21648	'--	'--	'--	'--	M0	N0	Stage IB	T2a	7th	'--	'--	'--	'--	'--	'--	'--	'--	'--	'--	'--	not reported	'--	'--	'--	'--	'--	0	499	'--	'--
61c655ec-52b5-453f-a6cc-b2aba445b027	TCGA-49-4486	TCGA-LUAD	72	'--	'--	'--	'--	-26415	2318	not hispanic or latino	male	'--	'--	white	Dead	'--	1920	1998	26415	'--	'--	'--	'--	M0	N0	Stage IA	T1	3rd	'--	'--	'--	'--	'--	'--	'--	'--	'--	'--	'--	not reported	'--	'--	'--	'--	'--	0	'--	'--	'--
61c655ec-52b5-453f-a6cc-b2aba445b027	TCGA-49-4486	TCGA-LUAD	72	'--	'--	'--	'--	-26415	2318	not hispanic or latino	male	'--	'--	white	Dead	'--	1920	1998	26415	'--	'--	'--	'--	M0	N0	Stage IA	T1	3rd	'--	'--	'--	'--	'--	'--	'--	'--	'--	'--	'--	not reported	'--	'--	'--	'--	'--	0	'--	'--	'--
659668e8-f0d9-4ff2-bbc8-9246f2ef49ab	TCGA-55-7281	TCGA-LUAD	70	'--	'--	'--	'--	-25870	'--	not reported	female	'--	'--	white	Alive	'--	1941	'--	25870	'--	'--	'--	'--	M0	N0	Stage IA	T1b	7th	'--	'--	'--	'--	'--	'--	'--	'--	'--	'--	'--	not reported	'--	'--	'--	'--	'--	0	872	'--	'--
659668e8-f0d9-4ff2-bbc8-9246f2ef49ab	TCGA-55-7281	TCGA-LUAD	70	'--	'--	'--	'--	-25870	'--	not reported	female	'--	'--	white	Alive	'--	1941	'--	25870	'--	'--	'--	'--	M0	N0	Stage IA	T1b	7th	'--	'--	'--	'--	'--	'--	'--	'--	'--	'--	'--	not reported	'--	'--	'--	'--	'--	0	872	'--	'--
c6b680e3-d96e-4fc7-8053-77454b7a14fa	TCGA-97-A4M7	TCGA-LUAD	74	'--	'--	'--	'--	-27062	'--	not hispanic or latino	male	'--	'--	white	Alive	'--	1938	'--	27062	'--	'--	'--	'--	M0	N0	Stage IA	T1b	7th	'--	'--	'--	'--	'--	'--	'--	'--	'--	'--	'--	not reported	'--	'--	'--	'--	'--	0	629	'--	'--
c6b680e3-d96e-4fc7-8053-77454b7a14fa	TCGA-97-A4M7	TCGA-LUAD	74	'--	'--	'--	'--	-27062	'--	not hispanic or latino	male	'--	'--	white	Alive	'--	1938	'--	27062	'--	'--	'--	'--	M0	N0	Stage IA	T1b	7th	'--	'--	'--	'--	'--	'--	'--	'--	'--	'--	'--	not reported	'--	'--	'--	'--	'--	0	629	'--	'--
7e7f089c-25f7-4e14-aed5-d741047b9e42	TCGA-86-8359	TCGA-LUAD	52	'--	'--	'--	'--	-19088	444	not hispanic or latino	male	'--	'--	white	Dead	'--	1960	'--	19088	'--	'--	'--	'--	M0	N2	Stage IIIA	T3	7th	'--	'--	'--	'--	'--	'--	'--	'--	'--	'--	'--	not reported	'--	'--	'--	'--	'--	0	26	'--	'--
7e7f089c-25f7-4e14-aed5-d741047b9e42	TCGA-86-8359	TCGA-LUAD	52	'--	'--	'--	'--	-19088	444	not hispanic or latino	male	'--	'--	white	Dead	'--	1960	'--	19088	'--	'--	'--	'--	M0	N2	Stage IIIA	T3	7th	'--	'--	'--	'--	'--	'--	'--	'--	'--	'--	'--	not reported	'--	'--	'--	'--	'--	0	26	'--	'--
dbd5b0de-94c9-45dd-afb3-6820a7ecaca2	TCGA-67-6215	TCGA-LUAD	52	'--	'--	'--	'--	-19310	'--	not hispanic or latino	female	'--	'--	white	Alive	'--	1958	'--	19310	'--	'--	'--	'--	M0	N0	Stage IB	T2a	7th	'--	'--	'--	'--	'--	'--	'--	'--	'--	'--	'--	not reported	'--	'--	'--	'--	'--	0	174	'--	'--
dbd5b0de-94c9-45dd-afb3-6820a7ecaca2	TCGA-67-6215	TCGA-LUAD	52	'--	'--	'--	'--	-19310	'--	not hispanic or latino	female	'--	'--	white	Alive	'--	1958	'--	19310	'--	'--	'--	'--	M0	N0	Stage IB	T2a	7th	'--	'--	'--	'--	'--	'--	'--	'--	'--	'--	'--	not reported	'--	'--	'--	'--	'--	0	174	'--	'--
6cf49cf0-de4c-4c90-8358-eae19c6206b0	TCGA-35-4123	TCGA-LUAD	38	'--	'--	'--	'--	-14064	'--	not hispanic or latino	male	'--	'--	white	Alive	'--	1972	'--	14064	'--	'--	'--	'--	M0	N0	Stage IA	T1	7th	'--	'--	'--	'--	'--	'--	'--	'--	'--	'--	'--	not reported	'--	'--	'--	'--	'--	0	182	'--	'--
6cf49cf0-de4c-4c90-8358-eae19c6206b0	TCGA-35-4123	TCGA-LUAD	38	'--	'--	'--	'--	-14064	'--	not hispanic or latino	male	'--	'--	white	Alive	'--	1972	'--	14064	'--	'--	'--	'--	M0	N0	Stage IA	T1	7th	'--	'--	'--	'--	'--	'--	'--	'--	'--	'--	'--	not reported	'--	'--	'--	'--	'--	0	182	'--	'--
c497f8c7-2fb5-44d9-bc7c-69cfd0b51b54	TCGA-62-A46R	TCGA-LUAD	54	'--	'--	'--	'--	-20063	1725	not hispanic or latino	female	'--	'--	white	Dead	'--	1952	2010	20063	'--	'--	'--	'--	M0	N0	Stage IB	T2	6th	'--	'--	'--	'--	'--	'--	'--	'--	'--	'--	'--	not reported	'--	'--	'--	'--	'--	0	'--	'--	'--
c497f8c7-2fb5-44d9-bc7c-69cfd0b51b54	TCGA-62-A46R	TCGA-LUAD	54	'--	'--	'--	'--	-20063	1725	not hispanic or latino	female	'--	'--	white	Dead	'--	1952	2010	20063	'--	'--	'--	'--	M0	N0	Stage IB	T2	6th	'--	'--	'--	'--	'--	'--	'--	'--	'--	'--	'--	not reported	'--	'--	'--	'--	'--	0	'--	'--	'--
7cce924f-12a1-4895-9866-5d4b1869dde6	TCGA-55-6970	TCGA-LUAD	67	'--	'--	'--	'--	-24773	464	not reported	female	'--	'--	white	Dead	'--	1937	2005	24773	'--	'--	'--	'--	MX	N2	Stage IIIA	T2	6th	'--	'--	'--	'--	'--	'--	'--	'--	'--	'--	'--	not reported	'--	'--	'--	'--	'--	0	'--	'--	'--
7cce924f-12a1-4895-9866-5d4b1869dde6	TCGA-55-6970	TCGA-LUAD	67	'--	'--	'--	'--	-24773	464	not reported	female	'--	'--	white	Dead	'--	1937	2005	24773	'--	'--	'--	'--	MX	N2	Stage IIIA	T2	6th	'--	'--	'--	'--	'--	'--	'--	'--	'--	'--	'--	not reported	'--	'--	'--	'--	'--	0	'--	'--	'--
d28e465c-e553-4c53-8bb7-3d8199b9a8a5	TCGA-05-4410	TCGA-LUAD	62	'--	'--	'--	'--	-22888	'--	not reported	male	'--	'--	not reported	Alive	'--	1945	'--	22888	'--	'--	'--	'--	M0	N0	Stage IB	T2	6th	'--	'--	'--	'--	'--	'--	'--	'--	'--	'--	'--	not reported	'--	'--	'--	'--	'--	0	0	'--	'--
d28e465c-e553-4c53-8bb7-3d8199b9a8a5	TCGA-05-4410	TCGA-LUAD	62	'--	'--	'--	'--	-22888	'--	not reported	male	'--	'--	not reported	Alive	'--	1945	'--	22888	'--	'--	'--	'--	M0	N0	Stage IB	T2	6th	'--	'--	'--	'--	'--	'--	'--	'--	'--	'--	'--	not reported	'--	'--	'--	'--	'--	0	0	'--	'--
87f1b3df-4bc7-4336-b658-f30ac1c5c796	TCGA-95-8039	TCGA-LUAD	72	'--	'--	'--	'--	-26317	'--	not hispanic or latino	male	'--	'--	white	Alive	'--	1940	'--	26317	'--	'--	'--	'--	MX	N0	Stage IA	T1	7th	'--	'--	'--	'--	'--	'--	'--	'--	'--	'--	'--	not reported	'--	'--	'--	'--	'--	0	830	'--	'--
87f1b3df-4bc7-4336-b658-f30ac1c5c796	TCGA-95-8039	TCGA-LUAD	72	'--	'--	'--	'--	-26317	'--	not hispanic or latino	male	'--	'--	white	Alive	'--	1940	'--	26317	'--	'--	'--	'--	MX	N0	Stage IA	T1	7th	'--	'--	'--	'--	'--	'--	'--	'--	'--	'--	'--	not reported	'--	'--	'--	'--	'--	0	830	'--	'--
d717fa33-3c91-4ced-89c6-79ff5542f04c	TCGA-38-4627	TCGA-LUAD	64	'--	'--	'--	'--	-23510	1147	not hispanic or latino	female	'--	'--	white	Dead	'--	1939	2006	23510	'--	'--	'--	'--	M0	N1	Stage IIA	T1b	'--	'--	'--	'--	'--	'--	'--	'--	'--	'--	'--	'--	not reported	'--	'--	'--	'--	'--	0	'--	'--	'--
d717fa33-3c91-4ced-89c6-79ff5542f04c	TCGA-38-4627	TCGA-LUAD	64	'--	'--	'--	'--	-23510	1147	not hispanic or latino	female	'--	'--	white	Dead	'--	1939	2006	23510	'--	'--	'--	'--	M0	N1	Stage IIA	T1b	'--	'--	'--	'--	'--	'--	'--	'--	'--	'--	'--	'--	not reported	'--	'--	'--	'--	'--	0	'--	'--	'--
9b132e4f-7e35-4cc5-8711-43ad62b906d0	TCGA-50-6591	TCGA-LUAD	63	'--	'--	'--	'--	-23067	119	not hispanic or latino	female	'--	'--	white	Dead	'--	1944	2007	23067	'--	'--	'--	'--	M1	N0	Stage IV	T2	6th	'--	'--	'--	'--	'--	'--	'--	'--	'--	'--	'--	not reported	'--	'--	'--	'--	'--	0	'--	'--	'--
9b132e4f-7e35-4cc5-8711-43ad62b906d0	TCGA-50-6591	TCGA-LUAD	63	'--	'--	'--	'--	-23067	119	not hispanic or latino	female	'--	'--	white	Dead	'--	1944	2007	23067	'--	'--	'--	'--	M1	N0	Stage IV	T2	6th	'--	'--	'--	'--	'--	'--	'--	'--	'--	'--	'--	not reported	'--	'--	'--	'--	'--	0	'--	'--	'--
f587c9ab-2949-4410-80d6-a050865d48aa	TCGA-05-4405	TCGA-LUAD	74	'--	'--	'--	'--	-27241	'--	not reported	female	'--	'--	not reported	Alive	'--	1932	'--	27241	'--	'--	'--	'--	M0	N0	Stage IB	T2	5th	'--	'--	'--	'--	'--	'--	'--	'--	'--	'--	'--	not reported	'--	'--	'--	'--	'--	0	610	'--	'--
f587c9ab-2949-4410-80d6-a050865d48aa	TCGA-05-4405	TCGA-LUAD	74	'--	'--	'--	'--	-27241	'--	not reported	female	'--	'--	not reported	Alive	'--	1932	'--	27241	'--	'--	'--	'--	M0	N0	Stage IB	T2	5th	'--	'--	'--	'--	'--	'--	'--	'--	'--	'--	'--	not reported	'--	'--	'--	'--	'--	0	610	'--	'--
b61abdfd-b7a0-4e1a-b570-d1eaecad3a9e	TCGA-49-4506	TCGA-LUAD	68	'--	'--	'--	'--	-25132	999	not hispanic or latino	female	'--	'--	white	Dead	'--	1929	1999	25132	'--	'--	'--	'--	M0	N1	Stage IIB	T2	4th	'--	'--	'--	'--	'--	'--	'--	'--	'--	'--	'--	not reported	'--	'--	'--	'--	'--	0	'--	'--	'--
b61abdfd-b7a0-4e1a-b570-d1eaecad3a9e	TCGA-49-4506	TCGA-LUAD	68	'--	'--	'--	'--	-25132	999	not hispanic or latino	female	'--	'--	white	Dead	'--	1929	1999	25132	'--	'--	'--	'--	M0	N1	Stage IIB	T2	4th	'--	'--	'--	'--	'--	'--	'--	'--	'--	'--	'--	not reported	'--	'--	'--	'--	'--	0	'--	'--	'--
a250a369-e536-4a18-b7af-2911133d7bdc	TCGA-55-A491	TCGA-LUAD	81	'--	'--	'--	'--	-29593	'--	not hispanic or latino	female	'--	'--	white	Alive	'--	1931	'--	29593	'--	'--	'--	'--	MX	N0	Stage IA	T1b	7th	'--	'--	'--	'--	'--	'--	'--	'--	'--	'--	'--	not reported	'--	'--	'--	'--	'--	0	626	'--	'--
a250a369-e536-4a18-b7af-2911133d7bdc	TCGA-55-A491	TCGA-LUAD	81	'--	'--	'--	'--	-29593	'--	not hispanic or latino	female	'--	'--	white	Alive	'--	1931	'--	29593	'--	'--	'--	'--	MX	N0	Stage IA	T1b	7th	'--	'--	'--	'--	'--	'--	'--	'--	'--	'--	'--	not reported	'--	'--	'--	'--	'--	0	626	'--	'--
9c894668-88f5-4308-a1c0-6b8acc6aaaec	TCGA-86-7711	TCGA-LUAD	70	'--	'--	'--	'--	-25719	1046	hispanic or latino	male	'--	'--	white	Dead	'--	1941	'--	25719	'--	'--	'--	'--	M0	N1	Stage IIA	T2a	7th	'--	'--	'--	'--	'--	'--	'--	'--	'--	'--	'--	not reported	'--	'--	'--	'--	'--	0	630	'--	'--
9c894668-88f5-4308-a1c0-6b8acc6aaaec	TCGA-86-7711	TCGA-LUAD	70	'--	'--	'--	'--	-25719	1046	hispanic or latino	male	'--	'--	white	Dead	'--	1941	'--	25719	'--	'--	'--	'--	M0	N1	Stage IIA	T2a	7th	'--	'--	'--	'--	'--	'--	'--	'--	'--	'--	'--	not reported	'--	'--	'--	'--	'--	0	630	'--	'--
fcfe0b53-dfc1-42fa-9efc-2b2ff259297e	TCGA-97-7937	TCGA-LUAD	65	'--	'--	'--	'--	-23919	'--	not hispanic or latino	male	'--	'--	white	Alive	'--	1946	'--	23919	'--	'--	'--	'--	MX	N0	Stage IB	T2a	7th	'--	'--	'--	'--	'--	'--	'--	'--	'--	'--	'--	not reported	'--	'--	'--	'--	'--	0	564	'--	'--
fcfe0b53-dfc1-42fa-9efc-2b2ff259297e	TCGA-97-7937	TCGA-LUAD	65	'--	'--	'--	'--	-23919	'--	not hispanic or latino	male	'--	'--	white	Alive	'--	1946	'--	23919	'--	'--	'--	'--	MX	N0	Stage IB	T2a	7th	'--	'--	'--	'--	'--	'--	'--	'--	'--	'--	'--	not reported	'--	'--	'--	'--	'--	0	564	'--	'--
0b31dbdf-0623-48e4-a0ec-017650dceda7	TCGA-91-6836	TCGA-LUAD	52	'--	'--	'--	'--	-19216	'--	not hispanic or latino	female	'--	'--	white	Alive	'--	1958	'--	19216	'--	'--	'--	'--	MX	N0	Stage IB	T2	7th	'--	'--	'--	'--	'--	'--	'--	'--	'--	'--	'--	not reported	'--	'--	'--	'--	'--	0	417	'--	'--
0b31dbdf-0623-48e4-a0ec-017650dceda7	TCGA-91-6836	TCGA-LUAD	52	'--	'--	'--	'--	-19216	'--	not hispanic or latino	female	'--	'--	white	Alive	'--	1958	'--	19216	'--	'--	'--	'--	MX	N0	Stage IB	T2	7th	'--	'--	'--	'--	'--	'--	'--	'--	'--	'--	'--	not reported	'--	'--	'--	'--	'--	0	417	'--	'--
34040b83-7e8a-4264-a551-b16621843e28	TCGA-05-4244	TCGA-LUAD	70	'--	'--	'--	'--	-25752	'--	not reported	male	'--	'--	not reported	Alive	'--	1939	'--	25752	'--	'--	'--	'--	M1	N2	Stage IV	T2	6th	'--	'--	'--	'--	'--	'--	'--	'--	'--	'--	'--	not reported	'--	'--	'--	'--	'--	0	0	'--	'--
34040b83-7e8a-4264-a551-b16621843e28	TCGA-05-4244	TCGA-LUAD	70	'--	'--	'--	'--	-25752	'--	not reported	male	'--	'--	not reported	Alive	'--	1939	'--	25752	'--	'--	'--	'--	M1	N2	Stage IV	T2	6th	'--	'--	'--	'--	'--	'--	'--	'--	'--	'--	'--	not reported	'--	'--	'--	'--	'--	0	0	'--	'--
a8d6694c-a213-4544-ac0b-63bce16d8f4e	TCGA-75-6203	TCGA-LUAD	'--	'--	'--	'--	'--	'--	'--	not reported	female	'--	'--	not reported	Alive	'--	'--	'--	'--	'--	'--	'--	'--	M0	N2	Stage IIIA	T2	6th	'--	'--	'--	'--	'--	'--	'--	'--	'--	'--	'--	not reported	'--	'--	'--	'--	'--	'--	'--	'--	'--
a8d6694c-a213-4544-ac0b-63bce16d8f4e	TCGA-75-6203	TCGA-LUAD	'--	'--	'--	'--	'--	'--	'--	not reported	female	'--	'--	not reported	Alive	'--	'--	'--	'--	'--	'--	'--	'--	M0	N2	Stage IIIA	T2	6th	'--	'--	'--	'--	'--	'--	'--	'--	'--	'--	'--	not reported	'--	'--	'--	'--	'--	'--	'--	'--	'--
fb79c491-7b01-42ae-8369-8364e442e31b	TCGA-44-2665	TCGA-LUAD	55	'--	'--	'--	'--	-20349	'--	not hispanic or latino	female	'--	'--	white	Alive	'--	1954	'--	20349	'--	'--	'--	'--	M0	N1	Stage IIB	T2	6th	'--	'--	'--	'--	'--	'--	'--	'--	'--	'--	'--	not reported	'--	'--	'--	'--	'--	0	1301	'--	'--
fb79c491-7b01-42ae-8369-8364e442e31b	TCGA-44-2665	TCGA-LUAD	55	'--	'--	'--	'--	-20349	'--	not hispanic or latino	female	'--	'--	white	Alive	'--	1954	'--	20349	'--	'--	'--	'--	M0	N1	Stage IIB	T2	6th	'--	'--	'--	'--	'--	'--	'--	'--	'--	'--	'--	not reported	'--	'--	'--	'--	'--	0	1301	'--	'--
69584d55-18f7-4786-b3cc-cd528500be44	TCGA-55-8094	TCGA-LUAD	51	'--	'--	'--	'--	-18903	'--	not hispanic or latino	male	'--	'--	white	Alive	'--	1961	'--	18903	'--	'--	'--	'--	M1b	N0	Stage IV	T2b	7th	'--	'--	'--	'--	'--	'--	'--	'--	'--	'--	'--	not reported	'--	'--	'--	'--	'--	0	541	'--	'--
69584d55-18f7-4786-b3cc-cd528500be44	TCGA-55-8094	TCGA-LUAD	51	'--	'--	'--	'--	-18903	'--	not hispanic or latino	male	'--	'--	white	Alive	'--	1961	'--	18903	'--	'--	'--	'--	M1b	N0	Stage IV	T2b	7th	'--	'--	'--	'--	'--	'--	'--	'--	'--	'--	'--	not reported	'--	'--	'--	'--	'--	0	541	'--	'--
[truncated: 104 more columns]
