# Supplementary material for: Prognostic value of lncRNAs related to fatty acid metabolism in lung adenocarcinoma and their correlation with tumor microenvironment based on bioinformatics analysis
Source: Front Oncol. 2022 Oct 10;12:1022097. doi: 10.3389/fonc.2022.1022097 (PMC9590110; doi:10.3389/fonc.2022.1022097)
Supplement: Supplementary Table 1 — All samples were divided into high and low fatty acid metabolism score groups based on the median value of this score. [file DataSheet_1.zip › raw data and R code for checking/raw data/TCGA-STAD_clinical.tsv]

case_id	case_submitter_id	project_id	age_at_index	age_is_obfuscated	cause_of_death	cause_of_death_source	country_of_residence_at_enrollment	days_to_birth	days_to_death	ethnicity	gender	occupation_duration_years	premature_at_birth	race	vital_status	weeks_gestation_at_birth	year_of_birth	year_of_death	age_at_diagnosis	ajcc_clinical_m	ajcc_clinical_n	ajcc_clinical_stage	ajcc_clinical_t	ajcc_pathologic_m	ajcc_pathologic_n	ajcc_pathologic_stage	ajcc_pathologic_t	ajcc_staging_system_edition	anaplasia_present	anaplasia_present_type	ann_arbor_b_symptoms	ann_arbor_clinical_stage	ann_arbor_extranodal_involvement	ann_arbor_pathologic_stage	best_overall_response	breslow_thickness	burkitt_lymphoma_clinical_variant	child_pugh_classification	circumferential_resection_margin	classification_of_tumor	cog_liver_stage	cog_neuroblastoma_risk_group	cog_renal_stage	cog_rhabdomyosarcoma_risk_group	days_to_best_overall_response	days_to_diagnosis	days_to_last_follow_up	days_to_last_known_disease_status	days_to_recurrence
c63ae423-c90a-4cf4-aa42-653bb8fa3e69	TCGA-CD-A486	TCGA-STAD	68	'--	'--	'--	'--	-24879	192	not hispanic or latino	male	'--	'--	asian	Dead	'--	1943	'--	24879	'--	'--	'--	'--	M0	N0	Stage IIA	T3	7th	'--	'--	'--	'--	'--	'--	'--	'--	'--	'--	'--	not reported	'--	'--	'--	'--	'--	0	104	'--	'--
c63ae423-c90a-4cf4-aa42-653bb8fa3e69	TCGA-CD-A486	TCGA-STAD	68	'--	'--	'--	'--	-24879	192	not hispanic or latino	male	'--	'--	asian	Dead	'--	1943	'--	24879	'--	'--	'--	'--	M0	N0	Stage IIA	T3	7th	'--	'--	'--	'--	'--	'--	'--	'--	'--	'--	'--	not reported	'--	'--	'--	'--	'--	0	104	'--	'--
aa88ce53-8439-40bd-8d93-e1d903d1c7fb	TCGA-HU-A4GD	TCGA-STAD	56	'--	'--	'--	'--	-20700	'--	not hispanic or latino	male	'--	'--	asian	Alive	'--	1955	'--	20700	'--	'--	'--	'--	M0	N1	Stage IIB	T3	7th	'--	'--	'--	'--	'--	'--	'--	'--	'--	'--	'--	not reported	'--	'--	'--	'--	'--	0	692	'--	'--
aa88ce53-8439-40bd-8d93-e1d903d1c7fb	TCGA-HU-A4GD	TCGA-STAD	56	'--	'--	'--	'--	-20700	'--	not hispanic or latino	male	'--	'--	asian	Alive	'--	1955	'--	20700	'--	'--	'--	'--	M0	N1	Stage IIB	T3	7th	'--	'--	'--	'--	'--	'--	'--	'--	'--	'--	'--	not reported	'--	'--	'--	'--	'--	0	692	'--	'--
4ed55013-3853-48ea-909f-7d26d5055637	TCGA-B7-A5TK	TCGA-STAD	51	'--	'--	'--	'--	-18750	'--	not hispanic or latino	male	'--	'--	white	Alive	'--	1961	'--	18750	'--	'--	'--	'--	M0	'--	Stage IIIA	T4	7th	'--	'--	'--	'--	'--	'--	'--	'--	'--	'--	'--	not reported	'--	'--	'--	'--	'--	0	288	'--	'--
4ed55013-3853-48ea-909f-7d26d5055637	TCGA-B7-A5TK	TCGA-STAD	51	'--	'--	'--	'--	-18750	'--	not hispanic or latino	male	'--	'--	white	Alive	'--	1961	'--	18750	'--	'--	'--	'--	M0	'--	Stage IIIA	T4	7th	'--	'--	'--	'--	'--	'--	'--	'--	'--	'--	'--	not reported	'--	'--	'--	'--	'--	0	288	'--	'--
632f51b3-8ef4-4b6e-a992-c81e554507ed	TCGA-BR-8364	TCGA-STAD	42	'--	'--	'--	'--	-15389	'--	not hispanic or latino	female	'--	'--	white	Alive	'--	1969	'--	15389	'--	'--	'--	'--	M0	N2	Stage IIIC	T4b	7th	'--	'--	'--	'--	'--	'--	'--	'--	'--	'--	'--	not reported	'--	'--	'--	'--	'--	0	675	'--	'--
632f51b3-8ef4-4b6e-a992-c81e554507ed	TCGA-BR-8364	TCGA-STAD	42	'--	'--	'--	'--	-15389	'--	not hispanic or latino	female	'--	'--	white	Alive	'--	1969	'--	15389	'--	'--	'--	'--	M0	N2	Stage IIIC	T4b	7th	'--	'--	'--	'--	'--	'--	'--	'--	'--	'--	'--	not reported	'--	'--	'--	'--	'--	0	675	'--	'--
f72a26e8-7f96-4d86-b37b-7dc35f681133	TCGA-MX-A5UG	TCGA-STAD	78	'--	'--	'--	'--	-28714	113	not hispanic or latino	male	'--	'--	asian	Dead	'--	1929	2007	28714	'--	'--	'--	'--	M0	N1	Stage IIIA	T3	6th	'--	'--	'--	'--	'--	'--	'--	'--	'--	'--	'--	not reported	'--	'--	'--	'--	'--	0	'--	'--	'--
f72a26e8-7f96-4d86-b37b-7dc35f681133	TCGA-MX-A5UG	TCGA-STAD	78	'--	'--	'--	'--	-28714	113	not hispanic or latino	male	'--	'--	asian	Dead	'--	1929	2007	28714	'--	'--	'--	'--	M0	N1	Stage IIIA	T3	6th	'--	'--	'--	'--	'--	'--	'--	'--	'--	'--	'--	not reported	'--	'--	'--	'--	'--	0	'--	'--	'--
84d2d341-9e52-49ab-8c51-417208834c5d	TCGA-BR-7707	TCGA-STAD	69	'--	'--	'--	'--	-25325	'--	not hispanic or latino	female	'--	'--	white	Alive	'--	1942	'--	25325	'--	'--	'--	'--	M0	N0	Stage IB	T2	7th	'--	'--	'--	'--	'--	'--	'--	'--	'--	'--	'--	not reported	'--	'--	'--	'--	'--	0	1090	'--	'--
84d2d341-9e52-49ab-8c51-417208834c5d	TCGA-BR-7707	TCGA-STAD	69	'--	'--	'--	'--	-25325	'--	not hispanic or latino	female	'--	'--	white	Alive	'--	1942	'--	25325	'--	'--	'--	'--	M0	N0	Stage IB	T2	7th	'--	'--	'--	'--	'--	'--	'--	'--	'--	'--	'--	not reported	'--	'--	'--	'--	'--	0	1090	'--	'--
feb5ccf3-395f-415a-85d3-db637fcd514f	TCGA-FP-A8CX	TCGA-STAD	60	'--	'--	'--	'--	-22000	'--	not hispanic or latino	male	'--	'--	white	Alive	'--	1953	'--	22000	'--	'--	'--	'--	MX	N3a	Stage IIIC	T4b	7th	'--	'--	'--	'--	'--	'--	'--	'--	'--	'--	'--	not reported	'--	'--	'--	'--	'--	0	7	'--	'--
feb5ccf3-395f-415a-85d3-db637fcd514f	TCGA-FP-A8CX	TCGA-STAD	60	'--	'--	'--	'--	-22000	'--	not hispanic or latino	male	'--	'--	white	Alive	'--	1953	'--	22000	'--	'--	'--	'--	MX	N3a	Stage IIIC	T4b	7th	'--	'--	'--	'--	'--	'--	'--	'--	'--	'--	'--	not reported	'--	'--	'--	'--	'--	0	7	'--	'--
722a3067-2b68-442f-a333-540ab085af32	TCGA-BR-A452	TCGA-STAD	57	'--	'--	'--	'--	-21107	229	not hispanic or latino	male	'--	'--	asian	Dead	'--	1955	'--	21107	'--	'--	'--	'--	M0	N1	Stage IIIA	T4a	7th	'--	'--	'--	'--	'--	'--	'--	'--	'--	'--	'--	not reported	'--	'--	'--	'--	'--	0	20	'--	'--
722a3067-2b68-442f-a333-540ab085af32	TCGA-BR-A452	TCGA-STAD	57	'--	'--	'--	'--	-21107	229	not hispanic or latino	male	'--	'--	asian	Dead	'--	1955	'--	21107	'--	'--	'--	'--	M0	N1	Stage IIIA	T4a	7th	'--	'--	'--	'--	'--	'--	'--	'--	'--	'--	'--	not reported	'--	'--	'--	'--	'--	0	20	'--	'--
bfdcc333-1b9d-44d2-90a4-c1720ba712e9	TCGA-SW-A7EB	TCGA-STAD	45	'--	'--	'--	'--	-16475	'--	not hispanic or latino	male	'--	'--	white	Alive	'--	1968	'--	16475	'--	'--	'--	'--	M0	N2	Stage IIIA	T3	7th	'--	'--	'--	'--	'--	'--	'--	'--	'--	'--	'--	not reported	'--	'--	'--	'--	'--	0	176	'--	'--
bfdcc333-1b9d-44d2-90a4-c1720ba712e9	TCGA-SW-A7EB	TCGA-STAD	45	'--	'--	'--	'--	-16475	'--	not hispanic or latino	male	'--	'--	white	Alive	'--	1968	'--	16475	'--	'--	'--	'--	M0	N2	Stage IIIA	T3	7th	'--	'--	'--	'--	'--	'--	'--	'--	'--	'--	'--	not reported	'--	'--	'--	'--	'--	0	176	'--	'--
6eeee564-1057-42e4-bfce-b6fe17d58d10	TCGA-HU-A4G3	TCGA-STAD	54	'--	'--	'--	'--	-20064	'--	not hispanic or latino	male	'--	'--	asian	Alive	'--	1957	'--	20064	'--	'--	'--	'--	M0	N2	Stage IIB	T2	7th	'--	'--	'--	'--	'--	'--	'--	'--	'--	'--	'--	not reported	'--	'--	'--	'--	'--	0	170	'--	'--
6eeee564-1057-42e4-bfce-b6fe17d58d10	TCGA-HU-A4G3	TCGA-STAD	54	'--	'--	'--	'--	-20064	'--	not hispanic or latino	male	'--	'--	asian	Alive	'--	1957	'--	20064	'--	'--	'--	'--	M0	N2	Stage IIB	T2	7th	'--	'--	'--	'--	'--	'--	'--	'--	'--	'--	'--	not reported	'--	'--	'--	'--	'--	0	170	'--	'--
fe1ad544-3189-4495-86be-0c68f3234238	TCGA-EQ-A4SO	TCGA-STAD	70	'--	'--	'--	'--	-25897	'--	not hispanic or latino	male	'--	'--	white	Alive	'--	1942	'--	25897	'--	'--	'--	'--	MX	N1	Stage IIIB	T4b	7th	'--	'--	'--	'--	'--	'--	'--	'--	'--	'--	'--	not reported	'--	'--	'--	'--	'--	0	494	'--	'--
fe1ad544-3189-4495-86be-0c68f3234238	TCGA-EQ-A4SO	TCGA-STAD	70	'--	'--	'--	'--	-25897	'--	not hispanic or latino	male	'--	'--	white	Alive	'--	1942	'--	25897	'--	'--	'--	'--	MX	N1	Stage IIIB	T4b	7th	'--	'--	'--	'--	'--	'--	'--	'--	'--	'--	'--	not reported	'--	'--	'--	'--	'--	0	494	'--	'--
08c73b36-ede5-4136-b73b-0e964d432f89	TCGA-BR-7851	TCGA-STAD	74	'--	'--	'--	'--	-27091	'--	not hispanic or latino	male	'--	'--	white	Dead	'--	1937	'--	27091	'--	'--	'--	'--	M0	N0	Stage IIB	T4a	7th	'--	'--	'--	'--	'--	'--	'--	'--	'--	'--	'--	not reported	'--	'--	'--	'--	'--	0	574	'--	'--
08c73b36-ede5-4136-b73b-0e964d432f89	TCGA-BR-7851	TCGA-STAD	74	'--	'--	'--	'--	-27091	'--	not hispanic or latino	male	'--	'--	white	Dead	'--	1937	'--	27091	'--	'--	'--	'--	M0	N0	Stage IIB	T4a	7th	'--	'--	'--	'--	'--	'--	'--	'--	'--	'--	'--	not reported	'--	'--	'--	'--	'--	0	574	'--	'--
5b7e557a-6aee-4077-b3cd-c96179e643ae	TCGA-CD-8529	TCGA-STAD	65	'--	'--	'--	'--	-23979	'--	not hispanic or latino	male	'--	'--	asian	Alive	'--	1946	'--	23979	'--	'--	'--	'--	M1	N0	Stage IV	T4	6th	'--	'--	'--	'--	'--	'--	'--	'--	'--	'--	'--	not reported	'--	'--	'--	'--	'--	0	374	'--	'--
5b7e557a-6aee-4077-b3cd-c96179e643ae	TCGA-CD-8529	TCGA-STAD	65	'--	'--	'--	'--	-23979	'--	not hispanic or latino	male	'--	'--	asian	Alive	'--	1946	'--	23979	'--	'--	'--	'--	M1	N0	Stage IV	T4	6th	'--	'--	'--	'--	'--	'--	'--	'--	'--	'--	'--	not reported	'--	'--	'--	'--	'--	0	374	'--	'--
bdc3899e-15ae-421f-829b-0e07fbd27c60	TCGA-CG-5717	TCGA-STAD	58	'--	'--	'--	'--	-21458	212	not reported	male	'--	'--	not reported	Dead	'--	1948	2006	21458	'--	'--	'--	'--	M0	N1	Stage II	T2b	6th	'--	'--	'--	'--	'--	'--	'--	'--	'--	'--	'--	not reported	'--	'--	'--	'--	'--	0	'--	'--	'--
bdc3899e-15ae-421f-829b-0e07fbd27c60	TCGA-CG-5717	TCGA-STAD	58	'--	'--	'--	'--	-21458	212	not reported	male	'--	'--	not reported	Dead	'--	1948	2006	21458	'--	'--	'--	'--	M0	N1	Stage II	T2b	6th	'--	'--	'--	'--	'--	'--	'--	'--	'--	'--	'--	not reported	'--	'--	'--	'--	'--	0	'--	'--	'--
84d32a4c-023b-4563-9eb5-e2f47818142a	TCGA-BR-8683	TCGA-STAD	75	'--	'--	'--	'--	-27549	300	not hispanic or latino	male	'--	'--	asian	Dead	'--	1937	'--	27549	'--	'--	'--	'--	M0	N2	Stage IIIB	T4a	7th	'--	'--	'--	'--	'--	'--	'--	'--	'--	'--	'--	not reported	'--	'--	'--	'--	'--	0	18	'--	'--
84d32a4c-023b-4563-9eb5-e2f47818142a	TCGA-BR-8683	TCGA-STAD	75	'--	'--	'--	'--	-27549	300	not hispanic or latino	male	'--	'--	asian	Dead	'--	1937	'--	27549	'--	'--	'--	'--	M0	N2	Stage IIIB	T4a	7th	'--	'--	'--	'--	'--	'--	'--	'--	'--	'--	'--	not reported	'--	'--	'--	'--	'--	0	18	'--	'--
41327aac-1228-435a-8de5-b26886bdbce0	TCGA-HU-A4GY	TCGA-STAD	76	'--	'--	'--	'--	-28113	'--	not hispanic or latino	female	'--	'--	asian	Alive	'--	1936	'--	28113	'--	'--	'--	'--	M0	N1	Stage IIIA	T4	7th	'--	'--	'--	'--	'--	'--	'--	'--	'--	'--	'--	not reported	'--	'--	'--	'--	'--	0	8	'--	'--
41327aac-1228-435a-8de5-b26886bdbce0	TCGA-HU-A4GY	TCGA-STAD	76	'--	'--	'--	'--	-28113	'--	not hispanic or latino	female	'--	'--	asian	Alive	'--	1936	'--	28113	'--	'--	'--	'--	M0	N1	Stage IIIA	T4	7th	'--	'--	'--	'--	'--	'--	'--	'--	'--	'--	'--	not reported	'--	'--	'--	'--	'--	0	8	'--	'--
18d0aae7-9694-4252-b8fe-16e62dadab07	TCGA-CG-4477	TCGA-STAD	58	'--	'--	'--	'--	-21427	'--	not reported	female	'--	'--	not reported	Alive	'--	1950	'--	21427	'--	'--	'--	'--	M0	N0	Stage IB	T2a	6th	'--	'--	'--	'--	'--	'--	'--	'--	'--	'--	'--	not reported	'--	'--	'--	'--	'--	0	942	'--	'--
18d0aae7-9694-4252-b8fe-16e62dadab07	TCGA-CG-4477	TCGA-STAD	58	'--	'--	'--	'--	-21427	'--	not reported	female	'--	'--	not reported	Alive	'--	1950	'--	21427	'--	'--	'--	'--	M0	N0	Stage IB	T2a	6th	'--	'--	'--	'--	'--	'--	'--	'--	'--	'--	'--	not reported	'--	'--	'--	'--	'--	0	942	'--	'--
e52396d1-acd6-44f4-99c5-1a367128008d	TCGA-KB-A93G	TCGA-STAD	68	'--	'--	'--	'--	-24924	'--	not reported	male	'--	'--	white	Alive	'--	1945	'--	24924	'--	'--	'--	'--	M0	N0	Stage IB	T2	7th	'--	'--	'--	'--	'--	'--	'--	'--	'--	'--	'--	not reported	'--	'--	'--	'--	'--	0	613	'--	'--
e52396d1-acd6-44f4-99c5-1a367128008d	TCGA-KB-A93G	TCGA-STAD	68	'--	'--	'--	'--	-24924	'--	not reported	male	'--	'--	white	Alive	'--	1945	'--	24924	'--	'--	'--	'--	M0	N0	Stage IB	T2	7th	'--	'--	'--	'--	'--	'--	'--	'--	'--	'--	'--	not reported	'--	'--	'--	'--	'--	0	613	'--	'--
36abeaf9-cc0f-43dd-9c55-b9347d826529	TCGA-FP-A9TM	TCGA-STAD	77	'--	'--	'--	'--	-28376	'--	not hispanic or latino	male	'--	'--	white	Alive	'--	1936	'--	28376	'--	'--	'--	'--	M0	N1	'--	T1b	7th	'--	'--	'--	'--	'--	'--	'--	'--	'--	'--	'--	not reported	'--	'--	'--	'--	'--	0	189	'--	'--
36abeaf9-cc0f-43dd-9c55-b9347d826529	TCGA-FP-A9TM	TCGA-STAD	77	'--	'--	'--	'--	-28376	'--	not hispanic or latino	male	'--	'--	white	Alive	'--	1936	'--	28376	'--	'--	'--	'--	M0	N1	'--	T1b	7th	'--	'--	'--	'--	'--	'--	'--	'--	'--	'--	'--	not reported	'--	'--	'--	'--	'--	0	189	'--	'--
6ffefb3f-3919-4fef-ab15-5d32d8f51d57	TCGA-D7-6817	TCGA-STAD	63	'--	'--	'--	'--	-23142	'--	not hispanic or latino	male	'--	'--	white	Alive	'--	1948	'--	23142	'--	'--	'--	'--	M0	N3	Stage IIIA	T2b	7th	'--	'--	'--	'--	'--	'--	'--	'--	'--	'--	'--	not reported	'--	'--	'--	'--	'--	0	389	'--	'--
6ffefb3f-3919-4fef-ab15-5d32d8f51d57	TCGA-D7-6817	TCGA-STAD	63	'--	'--	'--	'--	-23142	'--	not hispanic or latino	male	'--	'--	white	Alive	'--	1948	'--	23142	'--	'--	'--	'--	M0	N3	Stage IIIA	T2b	7th	'--	'--	'--	'--	'--	'--	'--	'--	'--	'--	'--	not reported	'--	'--	'--	'--	'--	0	389	'--	'--
da2e8310-f54a-477e-a1fb-3f5542452780	TCGA-BR-A4PD	TCGA-STAD	72	'--	'--	'--	'--	-26334	'--	not hispanic or latino	female	'--	'--	white	Alive	'--	1940	'--	26334	'--	'--	'--	'--	M0	N0	Stage IIB	T4a	7th	'--	'--	'--	'--	'--	'--	'--	'--	'--	'--	'--	not reported	'--	'--	'--	'--	'--	0	628	'--	'--
da2e8310-f54a-477e-a1fb-3f5542452780	TCGA-BR-A4PD	TCGA-STAD	72	'--	'--	'--	'--	-26334	'--	not hispanic or latino	female	'--	'--	white	Alive	'--	1940	'--	26334	'--	'--	'--	'--	M0	N0	Stage IIB	T4a	7th	'--	'--	'--	'--	'--	'--	'--	'--	'--	'--	'--	not reported	'--	'--	'--	'--	'--	0	628	'--	'--
98bf4652-0088-4ecc-9dfa-376438cb063c	TCGA-BR-A44T	TCGA-STAD	53	'--	'--	'--	'--	-19407	'--	not hispanic or latino	female	'--	'--	white	Alive	'--	1959	'--	19407	'--	'--	'--	'--	M0	N0	Stage IIA	T3	7th	'--	'--	'--	'--	'--	'--	'--	'--	'--	'--	'--	not reported	'--	'--	'--	'--	'--	0	1038	'--	'--
98bf4652-0088-4ecc-9dfa-376438cb063c	TCGA-BR-A44T	TCGA-STAD	53	'--	'--	'--	'--	-19407	'--	not hispanic or latino	female	'--	'--	white	Alive	'--	1959	'--	19407	'--	'--	'--	'--	M0	N0	Stage IIA	T3	7th	'--	'--	'--	'--	'--	'--	'--	'--	'--	'--	'--	not reported	'--	'--	'--	'--	'--	0	1038	'--	'--
de865002-4938-4120-aa15-254fd40f2039	TCGA-KB-A93H	TCGA-STAD	79	'--	'--	'--	'--	-28966	'--	not reported	female	'--	'--	asian	Alive	'--	1932	'--	28966	'--	'--	'--	'--	M0	N1	Stage IIB	T3	7th	'--	'--	'--	'--	'--	'--	'--	'--	'--	'--	'--	not reported	'--	'--	'--	'--	'--	0	1145	'--	'--
de865002-4938-4120-aa15-254fd40f2039	TCGA-KB-A93H	TCGA-STAD	79	'--	'--	'--	'--	-28966	'--	not reported	female	'--	'--	asian	Alive	'--	1932	'--	28966	'--	'--	'--	'--	M0	N1	Stage IIB	T3	7th	'--	'--	'--	'--	'--	'--	'--	'--	'--	'--	'--	not reported	'--	'--	'--	'--	'--	0	1145	'--	'--
0f6b5086-4bc0-4ce3-84e7-ef8ea0356d1c	TCGA-BR-A4PF	TCGA-STAD	72	'--	'--	'--	'--	-26412	'--	not hispanic or latino	male	'--	'--	white	Alive	'--	1940	'--	26412	'--	'--	'--	'--	M0	N2	Stage IIIB	T4a	7th	'--	'--	'--	'--	'--	'--	'--	'--	'--	'--	'--	not reported	'--	'--	'--	'--	'--	0	35	'--	'--
0f6b5086-4bc0-4ce3-84e7-ef8ea0356d1c	TCGA-BR-A4PF	TCGA-STAD	72	'--	'--	'--	'--	-26412	'--	not hispanic or latino	male	'--	'--	white	Alive	'--	1940	'--	26412	'--	'--	'--	'--	M0	N2	Stage IIIB	T4a	7th	'--	'--	'--	'--	'--	'--	'--	'--	'--	'--	'--	not reported	'--	'--	'--	'--	'--	0	35	'--	'--
1d43af3c-4279-4aed-9ced-ce3896a48ae0	TCGA-FP-7735	TCGA-STAD	77	'--	'--	'--	'--	-28232	106	not hispanic or latino	male	'--	'--	black or african american	Dead	'--	1934	'--	28232	'--	'--	'--	'--	MX	N0	Stage IB	T2	7th	'--	'--	'--	'--	'--	'--	'--	'--	'--	'--	'--	not reported	'--	'--	'--	'--	'--	0	12	'--	'--
1d43af3c-4279-4aed-9ced-ce3896a48ae0	TCGA-FP-7735	TCGA-STAD	77	'--	'--	'--	'--	-28232	106	not hispanic or latino	male	'--	'--	black or african american	Dead	'--	1934	'--	28232	'--	'--	'--	'--	MX	N0	Stage IB	T2	7th	'--	'--	'--	'--	'--	'--	'--	'--	'--	'--	'--	not reported	'--	'--	'--	'--	'--	0	12	'--	'--
0a11e958-7ec0-493c-bd7a-eb17536facd7	TCGA-CD-8530	TCGA-STAD	51	'--	'--	'--	'--	-18992	'--	not hispanic or latino	male	'--	'--	asian	Alive	'--	1960	'--	18992	'--	'--	'--	'--	M0	N0	Stage II	T3	6th	'--	'--	'--	'--	'--	'--	'--	'--	'--	'--	'--	not reported	'--	'--	'--	'--	'--	0	377	'--	'--
0a11e958-7ec0-493c-bd7a-eb17536facd7	TCGA-CD-8530	TCGA-STAD	51	'--	'--	'--	'--	-18992	'--	not hispanic or latino	male	'--	'--	asian	Alive	'--	1960	'--	18992	'--	'--	'--	'--	M0	N0	Stage II	T3	6th	'--	'--	'--	'--	'--	'--	'--	'--	'--	'--	'--	not reported	'--	'--	'--	'--	'--	0	377	'--	'--
aa2934f9-8783-428e-88a6-1d04b93fa1fd	TCGA-D7-6818	TCGA-STAD	53	'--	'--	'--	'--	-19391	376	not hispanic or latino	male	'--	'--	white	Dead	'--	1958	'--	19391	'--	'--	'--	'--	M0	N3	Stage IIIA	T2	7th	'--	'--	'--	'--	'--	'--	'--	'--	'--	'--	'--	not reported	'--	'--	'--	'--	'--	0	376	'--	'--
aa2934f9-8783-428e-88a6-1d04b93fa1fd	TCGA-D7-6818	TCGA-STAD	53	'--	'--	'--	'--	-19391	376	not hispanic or latino	male	'--	'--	white	Dead	'--	1958	'--	19391	'--	'--	'--	'--	M0	N3	Stage IIIA	T2	7th	'--	'--	'--	'--	'--	'--	'--	'--	'--	'--	'--	not reported	'--	'--	'--	'--	'--	0	376	'--	'--
6fa6ace1-4b39-44db-9413-73eb21588aa1	TCGA-VQ-A8DU	TCGA-STAD	63	'--	'--	'--	'--	-23042	166	not reported	male	'--	'--	white	Dead	'--	1947	2010	23042	'--	'--	'--	'--	M0	N2	Stage IIIA	T3	7th	'--	'--	'--	'--	'--	'--	'--	'--	'--	'--	'--	not reported	'--	'--	'--	'--	'--	0	'--	'--	'--
6fa6ace1-4b39-44db-9413-73eb21588aa1	TCGA-VQ-A8DU	TCGA-STAD	63	'--	'--	'--	'--	-23042	166	not reported	male	'--	'--	white	Dead	'--	1947	2010	23042	'--	'--	'--	'--	M0	N2	Stage IIIA	T3	7th	'--	'--	'--	'--	'--	'--	'--	'--	'--	'--	'--	not reported	'--	'--	'--	'--	'--	0	'--	'--	'--
77a8eab6-f6a1-4739-9031-75ead40d68cb	TCGA-HU-8243	TCGA-STAD	66	'--	'--	'--	'--	-24187	180	not hispanic or latino	male	'--	'--	asian	Dead	'--	1945	2011	24187	'--	'--	'--	'--	M0	N3b	Stage IIIC	T4a	7th	'--	'--	'--	'--	'--	'--	'--	'--	'--	'--	'--	not reported	'--	'--	'--	'--	'--	0	'--	'--	'--
77a8eab6-f6a1-4739-9031-75ead40d68cb	TCGA-HU-8243	TCGA-STAD	66	'--	'--	'--	'--	-24187	180	not hispanic or latino	male	'--	'--	asian	Dead	'--	1945	2011	24187	'--	'--	'--	'--	M0	N3b	Stage IIIC	T4a	7th	'--	'--	'--	'--	'--	'--	'--	'--	'--	'--	'--	not reported	'--	'--	'--	'--	'--	0	'--	'--	'--
93aebbd4-19cf-495a-b8ce-3c4a3feba152	TCGA-BR-6706	TCGA-STAD	63	'--	'--	'--	'--	-23053	549	not hispanic or latino	male	'--	'--	white	Dead	'--	1947	'--	23053	'--	'--	'--	'--	M0	N1	Stage IIIA	T3	6th	'--	'--	'--	'--	'--	'--	'--	'--	'--	'--	'--	not reported	'--	'--	'--	'--	'--	0	402	'--	'--
93aebbd4-19cf-495a-b8ce-3c4a3feba152	TCGA-BR-6706	TCGA-STAD	63	'--	'--	'--	'--	-23053	549	not hispanic or latino	male	'--	'--	white	Dead	'--	1947	'--	23053	'--	'--	'--	'--	M0	N1	Stage IIIA	T3	6th	'--	'--	'--	'--	'--	'--	'--	'--	'--	'--	'--	not reported	'--	'--	'--	'--	'--	0	402	'--	'--
0ae2b51d-aade-4d24-8d0b-6990123d9074	TCGA-FP-A4BF	TCGA-STAD	68	'--	'--	'--	'--	-25030	168	not hispanic or latino	male	'--	'--	white	Dead	'--	1943	'--	25030	'--	'--	'--	'--	M0	N2	Stage IIIA	T3	7th	'--	'--	'--	'--	'--	'--	'--	'--	'--	'--	'--	not reported	'--	'--	'--	'--	'--	0	47	'--	'--
0ae2b51d-aade-4d24-8d0b-6990123d9074	TCGA-FP-A4BF	TCGA-STAD	68	'--	'--	'--	'--	-25030	168	not hispanic or latino	male	'--	'--	white	Dead	'--	1943	'--	25030	'--	'--	'--	'--	M0	N2	Stage IIIA	T3	7th	'--	'--	'--	'--	'--	'--	'--	'--	'--	'--	'--	not reported	'--	'--	'--	'--	'--	0	47	'--	'--
d9424178-9cb4-4bfb-9814-ba1afe7ad954	TCGA-HU-A4GH	TCGA-STAD	75	'--	'--	'--	'--	-27473	'--	not hispanic or latino	male	'--	'--	asian	Alive	'--	1936	'--	27473	'--	'--	'--	'--	M0	N0	Stage IA	T1b	7th	'--	'--	'--	'--	'--	'--	'--	'--	'--	'--	'--	not reported	'--	'--	'--	'--	'--	0	358	'--	'--
d9424178-9cb4-4bfb-9814-ba1afe7ad954	TCGA-HU-A4GH	TCGA-STAD	75	'--	'--	'--	'--	-27473	'--	not hispanic or latino	male	'--	'--	asian	Alive	'--	1936	'--	27473	'--	'--	'--	'--	M0	N0	Stage IA	T1b	7th	'--	'--	'--	'--	'--	'--	'--	'--	'--	'--	'--	not reported	'--	'--	'--	'--	'--	0	358	'--	'--
dccd3854-8865-4452-9f1c-97283509b553	TCGA-VQ-AA6F	TCGA-STAD	57	'--	'--	'--	'--	-21170	'--	not reported	male	'--	'--	white	Alive	'--	1953	'--	21170	'--	'--	'--	'--	M0	N1	Stage IIB	T3	7th	'--	'--	'--	'--	'--	'--	'--	'--	'--	'--	'--	not reported	'--	'--	'--	'--	'--	0	1646	'--	'--
dccd3854-8865-4452-9f1c-97283509b553	TCGA-VQ-AA6F	TCGA-STAD	57	'--	'--	'--	'--	-21170	'--	not reported	male	'--	'--	white	Alive	'--	1953	'--	21170	'--	'--	'--	'--	M0	N1	Stage IIB	T3	7th	'--	'--	'--	'--	'--	'--	'--	'--	'--	'--	'--	not reported	'--	'--	'--	'--	'--	0	1646	'--	'--
e6634a0a-9ab0-441e-a667-2f7f6c7368cc	TCGA-VQ-A8PX	TCGA-STAD	51	'--	'--	'--	'--	-18902	'--	not reported	male	'--	'--	not reported	Alive	'--	1958	'--	18902	'--	'--	'--	'--	M0	N0	Stage IA	T1	6th	'--	'--	'--	'--	'--	'--	'--	'--	'--	'--	'--	not reported	'--	'--	'--	'--	'--	0	1964	'--	'--
e6634a0a-9ab0-441e-a667-2f7f6c7368cc	TCGA-VQ-A8PX	TCGA-STAD	51	'--	'--	'--	'--	-18902	'--	not reported	male	'--	'--	not reported	Alive	'--	1958	'--	18902	'--	'--	'--	'--	M0	N0	Stage IA	T1	6th	'--	'--	'--	'--	'--	'--	'--	'--	'--	'--	'--	not reported	'--	'--	'--	'--	'--	0	1964	'--	'--
d7fe7004-6268-4dac-b145-ff76e678e77e	TCGA-VQ-A8DV	TCGA-STAD	48	'--	'--	'--	'--	-17630	403	not reported	male	'--	'--	white	Dead	'--	1962	2011	17630	'--	'--	'--	'--	M0	N0	Stage IB	T2	6th	'--	'--	'--	'--	'--	'--	'--	'--	'--	'--	'--	not reported	'--	'--	'--	'--	'--	0	'--	'--	'--
d7fe7004-6268-4dac-b145-ff76e678e77e	TCGA-VQ-A8DV	TCGA-STAD	48	'--	'--	'--	'--	-17630	403	not reported	male	'--	'--	white	Dead	'--	1962	2011	17630	'--	'--	'--	'--	M0	N0	Stage IB	T2	6th	'--	'--	'--	'--	'--	'--	'--	'--	'--	'--	'--	not reported	'--	'--	'--	'--	'--	0	'--	'--	'--
b2e2d35c-7a79-4165-97a5-82d5c37d94f2	TCGA-FP-7998	TCGA-STAD	77	'--	'--	'--	'--	-28302	'--	hispanic or latino	male	'--	'--	white	Alive	'--	1934	'--	28302	'--	'--	'--	'--	MX	N3a	Stage IIIC	T4a	7th	'--	'--	'--	'--	'--	'--	'--	'--	'--	'--	'--	not reported	'--	'--	'--	'--	'--	0	678	'--	'--
b2e2d35c-7a79-4165-97a5-82d5c37d94f2	TCGA-FP-7998	TCGA-STAD	77	'--	'--	'--	'--	-28302	'--	hispanic or latino	male	'--	'--	white	Alive	'--	1934	'--	28302	'--	'--	'--	'--	MX	N3a	Stage IIIC	T4a	7th	'--	'--	'--	'--	'--	'--	'--	'--	'--	'--	'--	not reported	'--	'--	'--	'--	'--	0	678	'--	'--
8ed901f6-d1bc-48b1-8514-6e8c066dc160	TCGA-CG-4300	TCGA-STAD	79	'--	'--	'--	'--	-29128	609	not reported	male	'--	'--	not reported	Dead	'--	1927	2007	29128	'--	'--	'--	'--	M0	N2	Stage IIIB	T3	6th	'--	'--	'--	'--	'--	'--	'--	'--	'--	'--	'--	not reported	'--	'--	'--	'--	'--	0	'--	'--	'--
8ed901f6-d1bc-48b1-8514-6e8c066dc160	TCGA-CG-4300	TCGA-STAD	79	'--	'--	'--	'--	-29128	609	not reported	male	'--	'--	not reported	Dead	'--	1927	2007	29128	'--	'--	'--	'--	M0	N2	Stage IIIB	T3	6th	'--	'--	'--	'--	'--	'--	'--	'--	'--	'--	'--	not reported	'--	'--	'--	'--	'--	0	'--	'--	'--
698a89d8-b4bc-48a8-80af-8414dbacf327	TCGA-BR-8384	TCGA-STAD	69	'--	'--	'--	'--	-25281	'--	not hispanic or latino	male	'--	'--	white	Alive	'--	1942	'--	25281	'--	'--	'--	'--	M0	N2	Stage IIIC	T4b	7th	'--	'--	'--	'--	'--	'--	'--	'--	'--	'--	'--	not reported	'--	'--	'--	'--	'--	0	113	'--	'--
698a89d8-b4bc-48a8-80af-8414dbacf327	TCGA-BR-8384	TCGA-STAD	69	'--	'--	'--	'--	-25281	'--	not hispanic or latino	male	'--	'--	white	Alive	'--	1942	'--	25281	'--	'--	'--	'--	M0	N2	Stage IIIC	T4b	7th	'--	'--	'--	'--	'--	'--	'--	'--	'--	'--	'--	not reported	'--	'--	'--	'--	'--	0	113	'--	'--
2d291fa3-f0fd-4bc1-91a6-783863714190	TCGA-EQ-5647	TCGA-STAD	86	'--	'--	'--	'--	-31431	19	not hispanic or latino	female	'--	'--	white	Dead	'--	1924	2010	31431	'--	'--	'--	'--	M1	N3	Stage IV	T4	7th	'--	'--	'--	'--	'--	'--	'--	'--	'--	'--	'--	not reported	'--	'--	'--	'--	'--	0	'--	'--	'--
2d291fa3-f0fd-4bc1-91a6-783863714190	TCGA-EQ-5647	TCGA-STAD	86	'--	'--	'--	'--	-31431	19	not hispanic or latino	female	'--	'--	white	Dead	'--	1924	2010	31431	'--	'--	'--	'--	M1	N3	Stage IV	T4	7th	'--	'--	'--	'--	'--	'--	'--	'--	'--	'--	'--	not reported	'--	'--	'--	'--	'--	0	'--	'--	'--
7861dca2-badc-4575-a388-621d3614a8e4	TCGA-VQ-A91W	TCGA-STAD	30	'--	'--	'--	'--	-10963	'--	not reported	male	'--	'--	white	Alive	'--	1979	'--	10963	'--	'--	'--	'--	M0	N1	Stage IIIA	T3	6th	'--	'--	'--	'--	'--	'--	'--	'--	'--	'--	'--	not reported	'--	'--	'--	'--	'--	0	1851	'--	'--
7861dca2-badc-4575-a388-621d3614a8e4	TCGA-VQ-A91W	TCGA-STAD	30	'--	'--	'--	'--	-10963	'--	not reported	male	'--	'--	white	Alive	'--	1979	'--	10963	'--	'--	'--	'--	M0	N1	Stage IIIA	T3	6th	'--	'--	'--	'--	'--	'--	'--	'--	'--	'--	'--	not reported	'--	'--	'--	'--	'--	0	1851	'--	'--
00781a96-4068-427c-a9c5-584d167c3dea	TCGA-BR-8368	TCGA-STAD	84	'--	'--	'--	'--	-30874	'--	not hispanic or latino	female	'--	'--	white	Alive	'--	1927	'--	30874	'--	'--	'--	'--	M0	N0	Stage IB	T2	7th	'--	'--	'--	'--	'--	'--	'--	'--	'--	'--	'--	not reported	'--	'--	'--	'--	'--	0	131	'--	'--
00781a96-4068-427c-a9c5-584d167c3dea	TCGA-BR-8368	TCGA-STAD	84	'--	'--	'--	'--	-30874	'--	not hispanic or latino	female	'--	'--	white	Alive	'--	1927	'--	30874	'--	'--	'--	'--	M0	N0	Stage IB	T2	7th	'--	'--	'--	'--	'--	'--	'--	'--	'--	'--	'--	not reported	'--	'--	'--	'--	'--	0	131	'--	'--
0246823f-99f4-4a46-b2b1-27f81179584c	TCGA-CG-4438	TCGA-STAD	56	'--	'--	'--	'--	-20574	'--	not reported	male	'--	'--	not reported	Alive	'--	1950	'--	20574	'--	'--	'--	'--	M0	N2	Stage IV	T4	5th	'--	'--	'--	'--	'--	'--	'--	'--	'--	'--	'--	not reported	'--	'--	'--	'--	'--	0	1645	'--	'--
0246823f-99f4-4a46-b2b1-27f81179584c	TCGA-CG-4438	TCGA-STAD	56	'--	'--	'--	'--	-20574	'--	not reported	male	'--	'--	not reported	Alive	'--	1950	'--	20574	'--	'--	'--	'--	M0	N2	Stage IV	T4	5th	'--	'--	'--	'--	'--	'--	'--	'--	'--	'--	'--	not reported	'--	'--	'--	'--	'--	0	1645	'--	'--
a267ddb4-b2d9-4292-b120-6e13e70d01f8	TCGA-VQ-AA6J	TCGA-STAD	75	'--	'--	'--	'--	-27506	'--	not reported	male	'--	'--	black or african american	Alive	'--	1937	'--	27506	'--	'--	'--	'--	M0	N2	Stage IIIB	T4a	7th	'--	'--	'--	'--	'--	'--	'--	'--	'--	'--	'--	not reported	'--	'--	'--	'--	'--	0	838	'--	'--
a267ddb4-b2d9-4292-b120-6e13e70d01f8	TCGA-VQ-AA6J	TCGA-STAD	75	'--	'--	'--	'--	-27506	'--	not reported	male	'--	'--	black or african american	Alive	'--	1937	'--	27506	'--	'--	'--	'--	M0	N2	Stage IIIB	T4a	7th	'--	'--	'--	'--	'--	'--	'--	'--	'--	'--	'--	not reported	'--	'--	'--	'--	'--	0	838	'--	'--
1a1f2197-e303-46e4-8871-53f2eb2e599a	TCGA-CD-8528	TCGA-STAD	43	'--	'--	'--	'--	-15986	'--	not hispanic or latino	female	'--	'--	asian	Alive	'--	1967	'--	15986	'--	'--	'--	'--	M0	N0	Stage IIIA	T4	6th	'--	'--	'--	'--	'--	'--	'--	'--	'--	'--	'--	not reported	'--	'--	'--	'--	'--	0	375	'--	'--
1a1f2197-e303-46e4-8871-53f2eb2e599a	TCGA-CD-8528	TCGA-STAD	43	'--	'--	'--	'--	-15986	'--	not hispanic or latino	female	'--	'--	asian	Alive	'--	1967	'--	15986	'--	'--	'--	'--	M0	N0	Stage IIIA	T4	6th	'--	'--	'--	'--	'--	'--	'--	'--	'--	'--	'--	not reported	'--	'--	'--	'--	'--	0	375	'--	'--
e0e35051-fbb4-4389-aedb-87bde84d21ad	TCGA-CG-4305	TCGA-STAD	69	'--	'--	'--	'--	-25295	'--	not reported	male	'--	'--	not reported	Alive	'--	1939	'--	25295	'--	'--	'--	'--	M0	N1	Stage II	T2a	6th	'--	'--	'--	'--	'--	'--	'--	'--	'--	'--	'--	not reported	'--	'--	'--	'--	'--	0	485	'--	'--
e0e35051-fbb4-4389-aedb-87bde84d21ad	TCGA-CG-4305	TCGA-STAD	69	'--	'--	'--	'--	-25295	'--	not reported	male	'--	'--	not reported	Alive	'--	1939	'--	25295	'--	'--	'--	'--	M0	N1	Stage II	T2a	6th	'--	'--	'--	'--	'--	'--	'--	'--	'--	'--	'--	not reported	'--	'--	'--	'--	'--	0	485	'--	'--
0f344863-11cc-4fae-8386-8247dff59de4	TCGA-BR-A4J6	TCGA-STAD	69	'--	'--	'--	'--	-25279	'--	not hispanic or latino	female	'--	'--	white	Alive	'--	1943	'--	25279	'--	'--	'--	'--	M0	N0	Stage IIA	T3	7th	'--	'--	'--	'--	'--	'--	'--	'--	'--	'--	'--	not reported	'--	'--	'--	'--	'--	0	20	'--	'--
0f344863-11cc-4fae-8386-8247dff59de4	TCGA-BR-A4J6	TCGA-STAD	69	'--	'--	'--	'--	-25279	'--	not hispanic or latino	female	'--	'--	white	Alive	'--	1943	'--	25279	'--	'--	'--	'--	M0	N0	Stage IIA	T3	7th	'--	'--	'--	'--	'--	'--	'--	'--	'--	'--	'--	not reported	'--	'--	'--	'--	'--	0	20	'--	'--
7da1a098-73f7-40c1-8c9d-e0423c15009c	TCGA-VQ-A8E7	TCGA-STAD	59	'--	'--	'--	'--	-21664	'--	not reported	male	'--	'--	white	Alive	'--	1953	'--	21664	'--	'--	'--	'--	M1	N1	Stage IV	T3	7th	'--	'--	'--	'--	'--	'--	'--	'--	'--	'--	'--	not reported	'--	'--	'--	'--	'--	0	1138	'--	'--
7da1a098-73f7-40c1-8c9d-e0423c15009c	TCGA-VQ-A8E7	TCGA-STAD	59	'--	'--	'--	'--	-21664	'--	not reported	male	'--	'--	white	Alive	'--	1953	'--	21664	'--	'--	'--	'--	M1	N1	Stage IV	T3	7th	'--	'--	'--	'--	'--	'--	'--	'--	'--	'--	'--	not reported	'--	'--	'--	'--	'--	0	1138	'--	'--
d5550422-dc4b-4ebf-acb5-aa5243fff49f	TCGA-IN-8663	TCGA-STAD	68	'--	'--	'--	'--	-25172	103	not hispanic or latino	male	'--	'--	white	Dead	'--	1943	2011	25172	'--	'--	'--	'--	M0	N2	Stage IIB	T2	7th	'--	'--	'--	'--	'--	'--	'--	'--	'--	'--	'--	not reported	'--	'--	'--	'--	'--	0	'--	'--	'--
d5550422-dc4b-4ebf-acb5-aa5243fff49f	TCGA-IN-8663	TCGA-STAD	68	'--	'--	'--	'--	-25172	103	not hispanic or latino	male	'--	'--	white	Dead	'--	1943	2011	25172	'--	'--	'--	'--	M0	N2	Stage IIB	T2	7th	'--	'--	'--	'--	'--	'--	'--	'--	'--	'--	'--	not reported	'--	'--	'--	'--	'--	0	'--	'--	'--
5a12857b-4132-4089-a7b7-e706366102db	TCGA-BR-A4J5	TCGA-STAD	56	'--	'--	'--	'--	-20714	'--	not hispanic or latino	male	'--	'--	asian	Alive	'--	1956	'--	20714	'--	'--	'--	'--	M0	N1	Stage IIIA	T4a	7th	'--	'--	'--	'--	'--	'--	'--	'--	'--	'--	'--	not reported	'--	'--	'--	'--	'--	0	862	'--	'--
5a12857b-4132-4089-a7b7-e706366102db	TCGA-BR-A4J5	TCGA-STAD	56	'--	'--	'--	'--	-20714	'--	not hispanic or latino	male	'--	'--	asian	Alive	'--	1956	'--	20714	'--	'--	'--	'--	M0	N1	Stage IIIA	T4a	7th	'--	'--	'--	'--	'--	'--	'--	'--	'--	'--	'--	not reported	'--	'--	'--	'--	'--	0	862	'--	'--
287059fb-4e69-4d6d-99d5-91ec92d35bde	TCGA-CD-A4MJ	TCGA-STAD	60	'--	'--	'--	'--	-21932	'--	not hispanic or latino	male	'--	'--	asian	Alive	'--	1951	'--	21932	'--	'--	'--	'--	M0	N0	Stage IB	T2	7th	'--	'--	'--	'--	'--	'--	'--	'--	'--	'--	'--	not reported	'--	'--	'--	'--	'--	0	384	'--	'--
287059fb-4e69-4d6d-99d5-91ec92d35bde	TCGA-CD-A4MJ	TCGA-STAD	60	'--	'--	'--	'--	-21932	'--	not hispanic or latino	male	'--	'--	asian	Alive	'--	1951	'--	21932	'--	'--	'--	'--	M0	N0	Stage IB	T2	7th	'--	'--	'--	'--	'--	'--	'--	'--	'--	'--	'--	not reported	'--	'--	'--	'--	'--	0	384	'--	'--
4bae9c20-74a4-4ad3-8cf3-76e41217f389	TCGA-VQ-A923	TCGA-STAD	90	'--	'--	'--	'--	-32872	0	not reported	male	'--	'--	white	Dead	'--	1918	2008	32872	'--	'--	'--	'--	M0	N1	Stage IIIA	T3	6th	'--	'--	'--	'--	'--	'--	'--	'--	'--	'--	'--	not reported	'--	'--	'--	'--	'--	0	'--	'--	'--
4bae9c20-74a4-4ad3-8cf3-76e41217f389	TCGA-VQ-A923	TCGA-STAD	90	'--	'--	'--	'--	-32872	0	not reported	male	'--	'--	white	Dead	'--	1918	2008	32872	'--	'--	'--	'--	M0	N1	Stage IIIA	T3	6th	'--	'--	'--	'--	'--	'--	'--	'--	'--	'--	'--	not reported	'--	'--	'--	'--	'--	0	'--	'--	'--
0aecac64-5982-4d76-8f31-958f6a00951d	TCGA-CD-5802	TCGA-STAD	58	'--	'--	'--	'--	-21331	'--	not hispanic or latino	male	'--	'--	asian	Alive	'--	1952	'--	21331	'--	'--	'--	'--	M0	N0	Stage II	T3	6th	'--	'--	'--	'--	'--	'--	'--	'--	'--	'--	'--	not reported	'--	'--	'--	'--	'--	0	406	'--	'--
0aecac64-5982-4d76-8f31-958f6a00951d	TCGA-CD-5802	TCGA-STAD	58	'--	'--	'--	'--	-21331	'--	not hispanic or latino	male	'--	'--	asian	Alive	'--	1952	'--	21331	'--	'--	'--	'--	M0	N0	Stage II	T3	6th	'--	'--	'--	'--	'--	'--	'--	'--	'--	'--	'--	not reported	'--	'--	'--	'--	'--	0	406	'--	'--
8a24f1a3-4bab-4591-9676-7bee01d096c1	TCGA-BR-A4J4	TCGA-STAD	39	'--	'--	'--	'--	-14459	'--	not hispanic or latino	male	'--	'--	asian	Alive	'--	1973	'--	14459	'--	'--	'--	'--	M0	N2	Stage IIIB	T4a	7th	'--	'--	'--	'--	'--	'--	'--	'--	'--	'--	'--	not reported	'--	'--	'--	'--	'--	0	16	'--	'--
8a24f1a3-4bab-4591-9676-7bee01d096c1	TCGA-BR-A4J4	TCGA-STAD	39	'--	'--	'--	'--	-14459	'--	not hispanic or latino	male	'--	'--	asian	Alive	'--	1973	'--	14459	'--	'--	'--	'--	M0	N2	Stage IIIB	T4a	7th	'--	'--	'--	'--	'--	'--	'--	'--	'--	'--	'--	not reported	'--	'--	'--	'--	'--	0	16	'--	'--
76a4e24e-e645-47c5-836a-6a029e97a4c8	TCGA-VQ-A927	TCGA-STAD	81	'--	'--	'--	'--	-29676	200	not reported	male	'--	'--	white	Dead	'--	1932	2013	29676	'--	'--	'--	'--	M0	N3	Stage IIIB	T3	7th	'--	'--	'--	'--	'--	'--	'--	'--	'--	'--	'--	not reported	'--	'--	'--	'--	'--	0	'--	'--	'--
76a4e24e-e645-47c5-836a-6a029e97a4c8	TCGA-VQ-A927	TCGA-STAD	81	'--	'--	'--	'--	-29676	200	not reported	male	'--	'--	white	Dead	'--	1932	2013	29676	'--	'--	'--	'--	M0	N3	Stage IIIB	T3	7th	'--	'--	'--	'--	'--	'--	'--	'--	'--	'--	'--	not reported	'--	'--	'--	'--	'--	0	'--	'--	'--
50279b37-828d-4e18-b41f-f793c3923e75	TCGA-D7-8578	TCGA-STAD	72	'--	'--	'--	'--	-26620	'--	not hispanic or latino	male	'--	'--	white	Alive	'--	1940	'--	26620	'--	'--	'--	'--	M0	N0	Stage IB	T2	7th	'--	'--	'--	'--	'--	'--	'--	'--	'--	'--	'--	not reported	'--	'--	'--	'--	'--	0	643	'--	'--
50279b37-828d-4e18-b41f-f793c3923e75	TCGA-D7-8578	TCGA-STAD	72	'--	'--	'--	'--	-26620	'--	not hispanic or latino	male	'--	'--	white	Alive	'--	1940	'--	26620	'--	'--	'--	'--	M0	N0	Stage IB	T2	7th	'--	'--	'--	'--	'--	'--	'--	'--	'--	'--	'--	not reported	'--	'--	'--	'--	'--	0	643	'--	'--
2a665611-2464-4fef-8ce8-17c966fc74a5	TCGA-IN-A6RJ	TCGA-STAD	64	'--	'--	'--	'--	-23439	'--	not hispanic or latino	male	'--	'--	white	Alive	'--	1948	'--	23439	'--	'--	'--	'--	M0	N0	Stage IA	T1b	7th	'--	'--	'--	'--	'--	'--	'--	'--	'--	'--	'--	not reported	'--	'--	'--	'--	'--	0	379	'--	'--
2a665611-2464-4fef-8ce8-17c966fc74a5	TCGA-IN-A6RJ	TCGA-STAD	64	'--	'--	'--	'--	-23439	'--	not hispanic or latino	male	'--	'--	white	Alive	'--	1948	'--	23439	'--	'--	'--	'--	M0	N0	Stage IA	T1b	7th	'--	'--	'--	'--	'--	'--	'--	'--	'--	'--	'--	not reported	'--	'--	'--	'--	'--	0	379	'--	'--
93a337ae-2bd3-4464-b38f-93dff92d3fde	TCGA-BR-7717	TCGA-STAD	63	'--	'--	'--	'--	-23102	552	not hispanic or latino	male	'--	'--	white	Dead	'--	1948	'--	23102	'--	'--	'--	'--	M0	N1	Stage IV	T4	6th	'--	'--	'--	'--	'--	'--	'--	'--	'--	'--	'--	not reported	'--	'--	'--	'--	'--	0	21	'--	'--
93a337ae-2bd3-4464-b38f-93dff92d3fde	TCGA-BR-7717	TCGA-STAD	63	'--	'--	'--	'--	-23102	552	not hispanic or latino	male	'--	'--	white	Dead	'--	1948	'--	23102	'--	'--	'--	'--	M0	N1	Stage IV	T4	6th	'--	'--	'--	'--	'--	'--	'--	'--	'--	'--	'--	not reported	'--	'--	'--	'--	'--	0	21	'--	'--
c60e89a7-a8ba-458e-8f10-785c3f562fd6	TCGA-VQ-A91Q	TCGA-STAD	61	'--	'--	'--	'--	-22303	633	not reported	male	'--	'--	not reported	Dead	'--	1948	2010	22303	'--	'--	'--	'--	M0	N3	Stage IV	T3	6th	'--	'--	'--	'--	'--	'--	'--	'--	'--	'--	'--	not reported	'--	'--	'--	'--	'--	0	'--	'--	'--
c60e89a7-a8ba-458e-8f10-785c3f562fd6	TCGA-VQ-A91Q	TCGA-STAD	61	'--	'--	'--	'--	-22303	633	not reported	male	'--	'--	not reported	Dead	'--	1948	2010	22303	'--	'--	'--	'--	M0	N3	Stage IV	T3	6th	'--	'--	'--	'--	'--	'--	'--	'--	'--	'--	'--	not reported	'--	'--	'--	'--	'--	0	'--	'--	'--
c656375b-6b63-4728-a126-dbd746a1f437	TCGA-VQ-A924	TCGA-STAD	69	'--	'--	'--	'--	-25351	1686	not reported	male	'--	'--	not reported	Dead	'--	1939	2012	25351	'--	'--	'--	'--	M0	N0	Stage II	T3	6th	'--	'--	'--	'--	'--	'--	'--	'--	'--	'--	'--	not reported	'--	'--	'--	'--	'--	0	'--	'--	'--
c656375b-6b63-4728-a126-dbd746a1f437	TCGA-VQ-A924	TCGA-STAD	69	'--	'--	'--	'--	-25351	1686	not reported	male	'--	'--	not reported	Dead	'--	1939	2012	25351	'--	'--	'--	'--	M0	N0	Stage II	T3	6th	'--	'--	'--	'--	'--	'--	'--	'--	'--	'--	'--	not reported	'--	'--	'--	'--	'--	0	'--	'--	'--
fe45eaee-ff0c-4d52-b18c-04dc2d64d3b4	TCGA-HU-A4H0	TCGA-STAD	72	'--	'--	'--	'--	-26317	'--	not hispanic or latino	male	'--	'--	asian	Alive	'--	1939	'--	26317	'--	'--	'--	'--	M0	N3b	Stage IIIC	T4a	7th	'--	'--	'--	'--	'--	'--	'--	'--	'--	'--	'--	not reported	'--	'--	'--	'--	'--	0	64	'--	'--
fe45eaee-ff0c-4d52-b18c-04dc2d64d3b4	TCGA-HU-A4H0	TCGA-STAD	72	'--	'--	'--	'--	-26317	'--	not hispanic or latino	male	'--	'--	asian	Alive	'--	1939	'--	26317	'--	'--	'--	'--	M0	N3b	Stage IIIC	T4a	7th	'--	'--	'--	'--	'--	'--	'--	'--	'--	'--	'--	not reported	'--	'--	'--	'--	'--	0	64	'--	'--
fa00a6a7-d5b0-40b9-8360-d56f7db64d34	TCGA-BR-8484	TCGA-STAD	61	'--	'--	'--	'--	-22583	766	not hispanic or latino	male	'--	'--	white	Dead	'--	1951	'--	22583	'--	'--	'--	'--	M0	N1	Stage IIIA	T4a	7th	'--	'--	'--	'--	'--	'--	'--	'--	'--	'--	'--	not reported	'--	'--	'--	'--	'--	0	22	'--	'--
fa00a6a7-d5b0-40b9-8360-d56f7db64d34	TCGA-BR-8484	TCGA-STAD	61	'--	'--	'--	'--	-22583	766	not hispanic or latino	male	'--	'--	white	Dead	'--	1951	'--	22583	'--	'--	'--	'--	M0	N1	Stage IIIA	T4a	7th	'--	'--	'--	'--	'--	'--	'--	'--	'--	'--	'--	not reported	'--	'--	'--	'--	'--	0	22	'--	'--
fce4e670-84be-4592-ae6c-2b7a59218110	TCGA-BR-A4PE	TCGA-STAD	68	'--	'--	'--	'--	-24986	'--	not hispanic or latino	female	'--	'--	white	Alive	'--	1944	'--	24986	'--	'--	'--	'--	M0	N0	Stage IB	T2	7th	'--	'--	'--	'--	'--	'--	'--	'--	'--	'--	'--	not reported	'--	'--	'--	'--	'--	0	621	'--	'--
fce4e670-84be-4592-ae6c-2b7a59218110	TCGA-BR-A4PE	TCGA-STAD	68	'--	'--	'--	'--	-24986	'--	not hispanic or latino	female	'--	'--	white	Alive	'--	1944	'--	24986	'--	'--	'--	'--	M0	N0	Stage IB	T2	7th	'--	'--	'--	'--	'--	'--	'--	'--	'--	'--	'--	not reported	'--	'--	'--	'--	'--	0	621	'--	'--
0f00ad32-e4be-49d4-a02a-d233bfc913c5	TCGA-CG-5723	TCGA-STAD	83	'--	'--	'--	'--	-30376	'--	not reported	male	'--	'--	not reported	Alive	'--	1920	'--	30376	'--	'--	'--	'--	M0	N1	Stage II	T2	5th	'--	'--	'--	'--	'--	'--	'--	'--	'--	'--	'--	not reported	'--	'--	'--	'--	'--	0	2496	'--	'--
0f00ad32-e4be-49d4-a02a-d233bfc913c5	TCGA-CG-5723	TCGA-STAD	83	'--	'--	'--	'--	-30376	'--	not reported	male	'--	'--	not reported	Alive	'--	1920	'--	30376	'--	'--	'--	'--	M0	N1	Stage II	T2	5th	'--	'--	'--	'--	'--	'--	'--	'--	'--	'--	'--	not reported	'--	'--	'--	'--	'--	0	2496	'--	'--
4ec9dbb4-358d-4c59-8039-552c7006c2bf	TCGA-VQ-A8PO	TCGA-STAD	74	'--	'--	'--	'--	-27250	282	not reported	male	'--	'--	white	Dead	'--	1934	2008	27250	'--	'--	'--	'--	M0	N0	Stage IIB	T4a	7th	'--	'--	'--	'--	'--	'--	'--	'--	'--	'--	'--	not reported	'--	'--	'--	'--	'--	0	'--	'--	'--
4ec9dbb4-358d-4c59-8039-552c7006c2bf	TCGA-VQ-A8PO	TCGA-STAD	74	'--	'--	'--	'--	-27250	282	not reported	male	'--	'--	white	Dead	'--	1934	2008	27250	'--	'--	'--	'--	M0	N0	Stage IIB	T4a	7th	'--	'--	'--	'--	'--	'--	'--	'--	'--	'--	'--	not reported	'--	'--	'--	'--	'--	0	'--	'--	'--
1654c42b-664b-407e-8ca7-d4cd908b709a	TCGA-VQ-A8P5	TCGA-STAD	67	'--	'--	'--	'--	-24571	235	not reported	male	'--	'--	white	Dead	'--	1944	2011	24571	'--	'--	'--	'--	M0	N0	Stage IIA	T3	7th	'--	'--	'--	'--	'--	'--	'--	'--	'--	'--	'--	not reported	'--	'--	'--	'--	'--	0	'--	'--	'--
1654c42b-664b-407e-8ca7-d4cd908b709a	TCGA-VQ-A8P5	TCGA-STAD	67	'--	'--	'--	'--	-24571	235	not reported	male	'--	'--	white	Dead	'--	1944	2011	24571	'--	'--	'--	'--	M0	N0	Stage IIA	T3	7th	'--	'--	'--	'--	'--	'--	'--	'--	'--	'--	'--	not reported	'--	'--	'--	'--	'--	0	'--	'--	'--
f76122f7-343a-4345-9fb6-e46ad0b75cb0	TCGA-ZQ-A9CR	TCGA-STAD	79	'--	'--	'--	'--	-29107	24	not hispanic or latino	female	'--	'--	white	Dead	'--	1934	2013	29107	'--	'--	'--	'--	MX	N3	Stage IIIC	T4a	7th	'--	'--	'--	'--	'--	'--	'--	'--	'--	'--	'--	not reported	'--	'--	'--	'--	'--	0	'--	'--	'--
f76122f7-343a-4345-9fb6-e46ad0b75cb0	TCGA-ZQ-A9CR	TCGA-STAD	79	'--	'--	'--	'--	-29107	24	not hispanic or latino	female	'--	'--	white	Dead	'--	1934	2013	29107	'--	'--	'--	'--	MX	N3	Stage IIIC	T4a	7th	'--	'--	'--	'--	'--	'--	'--	'--	'--	'--	'--	not reported	'--	'--	'--	'--	'--	0	'--	'--	'--
2f90209b-7464-4d7e-83d1-67850c263ded	TCGA-BR-6803	TCGA-STAD	54	'--	'--	'--	'--	-19751	'--	not hispanic or latino	female	'--	'--	white	Alive	'--	1957	'--	19751	'--	'--	'--	'--	M0	N0	Stage IIA	T3	7th	'--	'--	'--	'--	'--	'--	'--	'--	'--	'--	'--	not reported	'--	'--	'--	'--	'--	0	949	'--	'--
2f90209b-7464-4d7e-83d1-67850c263ded	TCGA-BR-6803	TCGA-STAD	54	'--	'--	'--	'--	-19751	'--	not hispanic or latino	female	'--	'--	white	Alive	'--	1957	'--	19751	'--	'--	'--	'--	M0	N0	Stage IIA	T3	7th	'--	'--	'--	'--	'--	'--	'--	'--	'--	'--	'--	not reported	'--	'--	'--	'--	'--	0	949	'--	'--
a1867d3e-a006-4e04-8118-478792bdca4b	TCGA-BR-8589	TCGA-STAD	56	'--	'--	'--	'--	-20727	'--	not hispanic or latino	male	'--	'--	white	Alive	'--	1955	'--	20727	'--	'--	'--	'--	M0	N1	Stage IIIB	T4b	7th	'--	'--	'--	'--	'--	'--	'--	'--	'--	'--	'--	not reported	'--	'--	'--	'--	'--	0	825	'--	'--
a1867d3e-a006-4e04-8118-478792bdca4b	TCGA-BR-8589	TCGA-STAD	56	'--	'--	'--	'--	-20727	'--	not hispanic or latino	male	'--	'--	white	Alive	'--	1955	'--	20727	'--	'--	'--	'--	M0	N1	Stage IIIB	T4b	7th	'--	'--	'--	'--	'--	'--	'--	'--	'--	'--	'--	not reported	'--	'--	'--	'--	'--	0	825	'--	'--
e181474c-1585-4aed-ba90-bae5324569d5	TCGA-VQ-A8PP	TCGA-STAD	76	'--	'--	'--	'--	-27774	712	not reported	male	'--	'--	not reported	Dead	'--	1932	2009	27774	'--	'--	'--	'--	M0	N1	Stage IV	T4	6th	'--	'--	'--	'--	'--	'--	'--	'--	'--	'--	'--	not reported	'--	'--	'--	'--	'--	0	'--	'--	'--
e181474c-1585-4aed-ba90-bae5324569d5	TCGA-VQ-A8PP	TCGA-STAD	76	'--	'--	'--	'--	-27774	712	not reported	male	'--	'--	not reported	Dead	'--	1932	2009	27774	'--	'--	'--	'--	M0	N1	Stage IV	T4	6th	'--	'--	'--	'--	'--	'--	'--	'--	'--	'--	'--	not reported	'--	'--	'--	'--	'--	0	'--	'--	'--
daecea36-b379-46ce-8ae9-a38d22556ce2	TCGA-BR-6565	TCGA-STAD	67	'--	'--	'--	'--	-24495	279	not hispanic or latino	male	'--	'--	white	Dead	'--	1944	'--	24495	'--	'--	'--	'--	M0	N0	Stage IIB	T4a	7th	'--	'--	'--	'--	'--	'--	'--	'--	'--	'--	'--	not reported	'--	'--	'--	'--	'--	0	19	'--	'--
daecea36-b379-46ce-8ae9-a38d22556ce2	TCGA-BR-6565	TCGA-STAD	67	'--	'--	'--	'--	-24495	279	not hispanic or latino	male	'--	'--	white	Dead	'--	1944	'--	24495	'--	'--	'--	'--	M0	N0	Stage IIB	T4a	7th	'--	'--	'--	'--	'--	'--	'--	'--	'--	'--	'--	not reported	'--	'--	'--	'--	'--	0	19	'--	'--
82f9a197-040d-4c5e-89d9-d87a7aa0168d	TCGA-D7-6525	TCGA-STAD	58	'--	'--	'--	'--	-21223	406	not hispanic or latino	male	'--	'--	white	Dead	'--	1952	'--	21223	'--	'--	'--	'--	M0	N2	Stage IIIA	T2	6th	'--	'--	'--	'--	'--	'--	'--	'--	'--	'--	'--	not reported	'--	'--	'--	'--	'--	0	181	'--	'--
82f9a197-040d-4c5e-89d9-d87a7aa0168d	TCGA-D7-6525	TCGA-STAD	58	'--	'--	'--	'--	-21223	406	not hispanic or latino	male	'--	'--	white	Dead	'--	1952	'--	21223	'--	'--	'--	'--	M0	N2	Stage IIIA	T2	6th	'--	'--	'--	'--	'--	'--	'--	'--	'--	'--	'--	not reported	'--	'--	'--	'--	'--	0	181	'--	'--
3c573af6-6298-49de-8de0-6a7f9ce9b000	TCGA-D7-6520	TCGA-STAD	53	'--	'--	'--	'--	-19467	'--	not hispanic or latino	male	'--	'--	white	Alive	'--	1957	'--	19467	'--	'--	'--	'--	M0	N2	Stage IIIA	T2b	6th	'--	'--	'--	'--	'--	'--	'--	'--	'--	'--	'--	not reported	'--	'--	'--	'--	'--	0	573	'--	'--
3c573af6-6298-49de-8de0-6a7f9ce9b000	TCGA-D7-6520	TCGA-STAD	53	'--	'--	'--	'--	-19467	'--	not hispanic or latino	male	'--	'--	white	Alive	'--	1957	'--	19467	'--	'--	'--	'--	M0	N2	Stage IIIA	T2b	6th	'--	'--	'--	'--	'--	'--	'--	'--	'--	'--	'--	not reported	'--	'--	'--	'--	'--	0	573	'--	'--
73d177f7-8c0a-42f6-a73d-8073c0e6142b	TCGA-CG-4306	TCGA-STAD	90	'--	'--	'--	'--	-32871	1	not reported	male	'--	'--	not reported	Dead	'--	1916	2006	32871	'--	'--	'--	'--	M1	N2	Stage IV	T3	5th	'--	'--	'--	'--	'--	'--	'--	'--	'--	'--	'--	not reported	'--	'--	'--	'--	'--	0	'--	'--	'--
73d177f7-8c0a-42f6-a73d-8073c0e6142b	TCGA-CG-4306	TCGA-STAD	90	'--	'--	'--	'--	-32871	1	not reported	male	'--	'--	not reported	Dead	'--	1916	2006	32871	'--	'--	'--	'--	M1	N2	Stage IV	T3	5th	'--	'--	'--	'--	'--	'--	'--	'--	'--	'--	'--	not reported	'--	'--	'--	'--	'--	0	'--	'--	'--
40837a4d-7931-497c-a6bf-6a661813c443	TCGA-D7-A74A	TCGA-STAD	61	'--	'--	'--	'--	-22435	'--	not hispanic or latino	female	'--	'--	white	Alive	'--	1952	'--	22435	'--	'--	'--	'--	M0	N2	Stage IIIA	T3	7th	'--	'--	'--	'--	'--	'--	'--	'--	'--	'--	'--	not reported	'--	'--	'--	'--	'--	0	607	'--	'--
40837a4d-7931-497c-a6bf-6a661813c443	TCGA-D7-A74A	TCGA-STAD	61	'--	'--	'--	'--	-22435	'--	not hispanic or latino	female	'--	'--	white	Alive	'--	1952	'--	22435	'--	'--	'--	'--	M0	N2	Stage IIIA	T3	7th	'--	'--	'--	'--	'--	'--	'--	'--	'--	'--	'--	not reported	'--	'--	'--	'--	'--	0	607	'--	'--
5779f7a7-05d7-4972-bd4f-aacb32420510	TCGA-VQ-AA6D	TCGA-STAD	52	'--	'--	'--	'--	-19090	'--	not reported	female	'--	'--	not reported	Alive	'--	1961	'--	19090	'--	'--	'--	'--	M0	N1	Stage IIIA	T4a	7th	'--	'--	'--	'--	'--	'--	'--	'--	'--	'--	'--	not reported	'--	'--	'--	'--	'--	0	521	'--	'--
5779f7a7-05d7-4972-bd4f-aacb32420510	TCGA-VQ-AA6D	TCGA-STAD	52	'--	'--	'--	'--	-19090	'--	not reported	female	'--	'--	not reported	Alive	'--	1961	'--	19090	'--	'--	'--	'--	M0	N1	Stage IIIA	T4a	7th	'--	'--	'--	'--	'--	'--	'--	'--	'--	'--	'--	not reported	'--	'--	'--	'--	'--	0	521	'--	'--
d22de643-5f93-42d0-9199-1f55405241d6	TCGA-VQ-A91S	TCGA-STAD	63	'--	'--	'--	'--	-23187	'--	not reported	male	'--	'--	black or african american	Alive	'--	1949	'--	23187	'--	'--	'--	'--	M0	N1	Stage IIIB	T4b	7th	'--	'--	'--	'--	'--	'--	'--	'--	'--	'--	'--	not reported	'--	'--	'--	'--	'--	0	1000	'--	'--
d22de643-5f93-42d0-9199-1f55405241d6	TCGA-VQ-A91S	TCGA-STAD	63	'--	'--	'--	'--	-23187	'--	not reported	male	'--	'--	black or african american	Alive	'--	1949	'--	23187	'--	'--	'--	'--	M0	N1	Stage IIIB	T4b	7th	'--	'--	'--	'--	'--	'--	'--	'--	'--	'--	'--	not reported	'--	'--	'--	'--	'--	0	1000	'--	'--
525a6978-2d7b-4f3a-ac68-13fe8cbbbdcc	TCGA-BR-4366	TCGA-STAD	87	'--	'--	'--	'--	-32024	'--	not hispanic or latino	male	'--	'--	white	Alive	'--	1921	'--	32024	'--	'--	'--	'--	M0	NX	'--	TX	6th	'--	'--	'--	'--	'--	'--	'--	'--	'--	'--	'--	not reported	'--	'--	'--	'--	'--	0	0	'--	'--
525a6978-2d7b-4f3a-ac68-13fe8cbbbdcc	TCGA-BR-4366	TCGA-STAD	87	'--	'--	'--	'--	-32024	'--	not hispanic or latino	male	'--	'--	white	Alive	'--	1921	'--	32024	'--	'--	'--	'--	M0	NX	'--	TX	6th	'--	'--	'--	'--	'--	'--	'--	'--	'--	'--	'--	not reported	'--	'--	'--	'--	'--	0	0	'--	'--
c9ab5bf4-092a-420f-9b90-87deea58104c	TCGA-CG-4465	TCGA-STAD	69	'--	'--	'--	'--	-25233	274	not reported	female	'--	'--	not reported	Dead	'--	1939	2008	25233	'--	'--	'--	'--	M1	N3	Stage IV	T4	6th	'--	'--	'--	'--	'--	'--	'--	'--	'--	'--	'--	not reported	'--	'--	'--	'--	'--	0	'--	'--	'--
c9ab5bf4-092a-420f-9b90-87deea58104c	TCGA-CG-4465	TCGA-STAD	69	'--	'--	'--	'--	-25233	274	not reported	female	'--	'--	not reported	Dead	'--	1939	2008	25233	'--	'--	'--	'--	M1	N3	Stage IV	T4	6th	'--	'--	'--	'--	'--	'--	'--	'--	'--	'--	'--	not reported	'--	'--	'--	'--	'--	0	'--	'--	'--
3ccbe7c7-c779-4a98-b495-ff020d3e9e55	TCGA-VQ-AA6I	TCGA-STAD	68	'--	'--	'--	'--	-25091	491	not reported	male	'--	'--	white	Dead	'--	1944	2013	25091	'--	'--	'--	'--	M0	N3	Stage IIIB	T3	7th	'--	'--	'--	'--	'--	'--	'--	'--	'--	'--	'--	not reported	'--	'--	'--	'--	'--	0	'--	'--	'--
3ccbe7c7-c779-4a98-b495-ff020d3e9e55	TCGA-VQ-AA6I	TCGA-STAD	68	'--	'--	'--	'--	-25091	491	not reported	male	'--	'--	white	Dead	'--	1944	2013	25091	'--	'--	'--	'--	M0	N3	Stage IIIB	T3	7th	'--	'--	'--	'--	'--	'--	'--	'--	'--	'--	'--	not reported	'--	'--	'--	'--	'--	0	'--	'--	'--
e4344668-5a50-4dde-8eec-f4d7f01f99fd	TCGA-D7-8573	TCGA-STAD	57	'--	'--	'--	'--	-20963	'--	not hispanic or latino	male	'--	'--	white	Alive	'--	1955	'--	20963	'--	'--	'--	'--	M0	N0	Stage IIA	T3	7th	'--	'--	'--	'--	'--	'--	'--	'--	'--	'--	'--	not reported	'--	'--	'--	'--	'--	0	593	'--	'--
e4344668-5a50-4dde-8eec-f4d7f01f99fd	TCGA-D7-8573	TCGA-STAD	57	'--	'--	'--	'--	-20963	'--	not hispanic or latino	male	'--	'--	white	Alive	'--	1955	'--	20963	'--	'--	'--	'--	M0	N0	Stage IIA	T3	7th	'--	'--	'--	'--	'--	'--	'--	'--	'--	'--	'--	not reported	'--	'--	'--	'--	'--	0	593	'--	'--
40e507fb-e285-424b-a98b-362e47a53e4a	TCGA-D7-6518	TCGA-STAD	75	'--	'--	'--	'--	-27594	'--	not hispanic or latino	male	'--	'--	white	Alive	'--	1935	'--	27594	'--	'--	'--	'--	M0	N3	Stage IIIA	T2	7th	'--	'--	'--	'--	'--	'--	'--	'--	'--	'--	'--	not reported	'--	'--	'--	'--	'--	0	582	'--	'--
40e507fb-e285-424b-a98b-362e47a53e4a	TCGA-D7-6518	TCGA-STAD	75	'--	'--	'--	'--	-27594	'--	not hispanic or latino	male	'--	'--	white	Alive	'--	1935	'--	27594	'--	'--	'--	'--	M0	N3	Stage IIIA	T2	7th	'--	'--	'--	'--	'--	'--	'--	'--	'--	'--	'--	not reported	'--	'--	'--	'--	'--	0	582	'--	'--
8cb0144b-be6b-40a1-86a2-708f96d9b615	TCGA-CG-4443	TCGA-STAD	68	'--	'--	'--	'--	-24990	'--	not reported	male	'--	'--	not reported	Alive	'--	1938	'--	24990	'--	'--	'--	'--	M0	N0	Stage IA	T1	5th	'--	'--	'--	'--	'--	'--	'--	'--	'--	'--	'--	not reported	'--	'--	'--	'--	'--	0	912	'--	'--
8cb0144b-be6b-40a1-86a2-708f96d9b615	TCGA-CG-4443	TCGA-STAD	68	'--	'--	'--	'--	-24990	'--	not reported	male	'--	'--	not reported	Alive	'--	1938	'--	24990	'--	'--	'--	'--	M0	N0	Stage IA	T1	5th	'--	'--	'--	'--	'--	'--	'--	'--	'--	'--	'--	not reported	'--	'--	'--	'--	'--	0	912	'--	'--
7739f659-0e25-4404-ad25-ee52fbbcfd44	TCGA-HU-A4GQ	TCGA-STAD	71	'--	'--	'--	'--	-26200	3	not hispanic or latino	male	'--	'--	asian	Dead	'--	1940	2011	26200	'--	'--	'--	'--	M0	N2	Stage IIIC	T4b	7th	'--	'--	'--	'--	'--	'--	'--	'--	'--	'--	'--	not reported	'--	'--	'--	'--	'--	0	'--	'--	'--
7739f659-0e25-4404-ad25-ee52fbbcfd44	TCGA-HU-A4GQ	TCGA-STAD	71	'--	'--	'--	'--	-26200	3	not hispanic or latino	male	'--	'--	asian	Dead	'--	1940	2011	26200	'--	'--	'--	'--	M0	N2	Stage IIIC	T4b	7th	'--	'--	'--	'--	'--	'--	'--	'--	'--	'--	'--	not reported	'--	'--	'--	'--	'--	0	'--	'--	'--
df3df249-86c2-43d4-abe1-796cd7df653f	TCGA-BR-6707	TCGA-STAD	75	'--	'--	'--	'--	-27529	605	not hispanic or latino	male	'--	'--	white	Dead	'--	1936	'--	27529	'--	'--	'--	'--	M0	N0	Stage IIA	T3	7th	'--	'--	'--	'--	'--	'--	'--	'--	'--	'--	'--	not reported	'--	'--	'--	'--	'--	0	491	'--	'--
df3df249-86c2-43d4-abe1-796cd7df653f	TCGA-BR-6707	TCGA-STAD	75	'--	'--	'--	'--	-27529	605	not hispanic or latino	male	'--	'--	white	Dead	'--	1936	'--	27529	'--	'--	'--	'--	M0	N0	Stage IIA	T3	7th	'--	'--	'--	'--	'--	'--	'--	'--	'--	'--	'--	not reported	'--	'--	'--	'--	'--	0	491	'--	'--
e6daa4fa-dcf7-4698-b13f-fdfa4eda6943	TCGA-VQ-A94T	TCGA-STAD	73	'--	'--	'--	'--	-26702	342	not reported	male	'--	'--	not reported	Dead	'--	1938	2011	26702	'--	'--	'--	'--	M0	N2	Stage IIIB	T3	6th	'--	'--	'--	'--	'--	'--	'--	'--	'--	'--	'--	not reported	'--	'--	'--	'--	'--	0	'--	'--	'--
e6daa4fa-dcf7-4698-b13f-fdfa4eda6943	TCGA-VQ-A94T	TCGA-STAD	73	'--	'--	'--	'--	-26702	342	not reported	male	'--	'--	not reported	Dead	'--	1938	2011	26702	'--	'--	'--	'--	M0	N2	Stage IIIB	T3	6th	'--	'--	'--	'--	'--	'--	'--	'--	'--	'--	'--	not reported	'--	'--	'--	'--	'--	0	'--	'--	'--
7c9ea4fa-4cbc-4941-945a-e531e1d48304	TCGA-CG-5720	TCGA-STAD	71	'--	'--	'--	'--	-26176	30	not reported	male	'--	'--	not reported	Dead	'--	1932	2003	26176	'--	'--	'--	'--	M0	N0	Stage IB	T2	5th	'--	'--	'--	'--	'--	'--	'--	'--	'--	'--	'--	not reported	'--	'--	'--	'--	'--	0	'--	'--	'--
7c9ea4fa-4cbc-4941-945a-e531e1d48304	TCGA-CG-5720	TCGA-STAD	71	'--	'--	'--	'--	-26176	30	not reported	male	'--	'--	not reported	Dead	'--	1932	2003	26176	'--	'--	'--	'--	M0	N0	Stage IB	T2	5th	'--	'--	'--	'--	'--	'--	'--	'--	'--	'--	'--	not reported	'--	'--	'--	'--	'--	0	'--	'--	'--
74f859cf-6df5-4e96-ae6b-cfaab691d5fd	TCGA-BR-4191	TCGA-STAD	72	'--	'--	'--	'--	-26562	558	not hispanic or latino	male	'--	'--	white	Dead	'--	1936	'--	26562	'--	'--	'--	'--	M0	N1	'--	TX	6th	'--	'--	'--	'--	'--	'--	'--	'--	'--	'--	'--	not reported	'--	'--	'--	'--	'--	0	0	'--	'--
74f859cf-6df5-4e96-ae6b-cfaab691d5fd	TCGA-BR-4191	TCGA-STAD	72	'--	'--	'--	'--	-26562	558	not hispanic or latino	male	'--	'--	white	Dead	'--	1936	'--	26562	'--	'--	'--	'--	M0	N1	'--	TX	6th	'--	'--	'--	'--	'--	'--	'--	'--	'--	'--	'--	not reported	'--	'--	'--	'--	'--	0	0	'--	'--
7059ea66-93d7-4941-a35c-8a324d1ab94a	TCGA-R5-A805	TCGA-STAD	71	'--	'--	'--	'--	-26122	281	not hispanic or latino	male	'--	'--	white	Dead	'--	1934	2005	26122	'--	'--	'--	'--	M0	N2	Stage IIIB	T3	6th	'--	'--	'--	'--	'--	'--	'--	'--	'--	'--	'--	not reported	'--	'--	'--	'--	'--	0	'--	'--	'--
7059ea66-93d7-4941-a35c-8a324d1ab94a	TCGA-R5-A805	TCGA-STAD	71	'--	'--	'--	'--	-26122	281	not hispanic or latino	male	'--	'--	white	Dead	'--	1934	2005	26122	'--	'--	'--	'--	M0	N2	Stage IIIB	T3	6th	'--	'--	'--	'--	'--	'--	'--	'--	'--	'--	'--	not reported	'--	'--	'--	'--	'--	0	'--	'--	'--
889cb779-36a5-4ac6-b2cf-ea7be0cc387d	TCGA-BR-8289	TCGA-STAD	57	'--	'--	'--	'--	-20849	81	not hispanic or latino	male	'--	'--	white	Dead	'--	1954	'--	20849	'--	'--	'--	'--	M1	N3a	Stage IV	T4	7th	'--	'--	'--	'--	'--	'--	'--	'--	'--	'--	'--	not reported	'--	'--	'--	'--	'--	0	8	'--	'--
889cb779-36a5-4ac6-b2cf-ea7be0cc387d	TCGA-BR-8289	TCGA-STAD	57	'--	'--	'--	'--	-20849	81	not hispanic or latino	male	'--	'--	white	Dead	'--	1954	'--	20849	'--	'--	'--	'--	M1	N3a	Stage IV	T4	7th	'--	'--	'--	'--	'--	'--	'--	'--	'--	'--	'--	not reported	'--	'--	'--	'--	'--	0	8	'--	'--
c991697f-77f9-412a-9bd1-0e47f7387cb2	TCGA-CD-5799	TCGA-STAD	45	'--	'--	'--	'--	-16533	'--	not hispanic or latino	male	'--	'--	asian	Alive	'--	1965	'--	16533	'--	'--	'--	'--	M0	N1	Stage II	T2	6th	'--	'--	'--	'--	'--	'--	'--	'--	'--	'--	'--	not reported	'--	'--	'--	'--	'--	0	396	'--	'--
c991697f-77f9-412a-9bd1-0e47f7387cb2	TCGA-CD-5799	TCGA-STAD	45	'--	'--	'--	'--	-16533	'--	not hispanic or latino	male	'--	'--	asian	Alive	'--	1965	'--	16533	'--	'--	'--	'--	M0	N1	Stage II	T2	6th	'--	'--	'--	'--	'--	'--	'--	'--	'--	'--	'--	not reported	'--	'--	'--	'--	'--	0	396	'--	'--
26a5e389-8ec2-4316-beea-f9a63d455b73	TCGA-IN-A7NU	TCGA-STAD	69	'--	'--	'--	'--	-25515	'--	not hispanic or latino	male	'--	'--	white	Alive	'--	1944	'--	25515	'--	'--	'--	'--	M0	N3	Stage IIIB	T3	7th	'--	'--	'--	'--	'--	'--	'--	'--	'--	'--	'--	not reported	'--	'--	'--	'--	'--	0	356	'--	'--
26a5e389-8ec2-4316-beea-f9a63d455b73	TCGA-IN-A7NU	TCGA-STAD	69	'--	'--	'--	'--	-25515	'--	not hispanic or latino	male	'--	'--	white	Alive	'--	1944	'--	25515	'--	'--	'--	'--	M0	N3	Stage IIIB	T3	7th	'--	'--	'--	'--	'--	'--	'--	'--	'--	'--	'--	not reported	'--	'--	'--	'--	'--	0	356	'--	'--
ddcc73bf-b10f-4fab-96d4-3077947fcd2d	TCGA-IN-AB1V	TCGA-STAD	63	'--	'--	'--	'--	-23030	'--	not hispanic or latino	male	'--	'--	white	Alive	'--	1950	'--	23030	'--	'--	'--	'--	M0	N0	Stage IA	T1b	7th	'--	'--	'--	'--	'--	'--	'--	'--	'--	'--	'--	not reported	'--	'--	'--	'--	'--	0	479	'--	'--
ddcc73bf-b10f-4fab-96d4-3077947fcd2d	TCGA-IN-AB1V	TCGA-STAD	63	'--	'--	'--	'--	-23030	'--	not hispanic or latino	male	'--	'--	white	Alive	'--	1950	'--	23030	'--	'--	'--	'--	M0	N0	Stage IA	T1b	7th	'--	'--	'--	'--	'--	'--	'--	'--	'--	'--	'--	not reported	'--	'--	'--	'--	'--	0	479	'--	'--
d0b78f02-2315-4c12-8b2a-ac1a110f882d	TCGA-BR-8080	TCGA-STAD	72	'--	'--	'--	'--	-26546	292	not hispanic or latino	female	'--	'--	white	Dead	'--	1939	'--	26546	'--	'--	'--	'--	M0	N3a	Stage IIIC	T4	7th	'--	'--	'--	'--	'--	'--	'--	'--	'--	'--	'--	not reported	'--	'--	'--	'--	'--	0	15	'--	'--
d0b78f02-2315-4c12-8b2a-ac1a110f882d	TCGA-BR-8080	TCGA-STAD	72	'--	'--	'--	'--	-26546	292	not hispanic or latino	female	'--	'--	white	Dead	'--	1939	'--	26546	'--	'--	'--	'--	M0	N3a	Stage IIIC	T4	7th	'--	'--	'--	'--	'--	'--	'--	'--	'--	'--	'--	not reported	'--	'--	'--	'--	'--	0	15	'--	'--
12071070-d06b-4c7b-a7b1-77c84963abe6	TCGA-BR-4187	TCGA-STAD	56	'--	'--	'--	'--	-20635	141	not hispanic or latino	male	'--	'--	white	Dead	'--	1952	'--	20635	'--	'--	'--	'--	M0	NX	'--	TX	6th	'--	'--	'--	'--	'--	'--	'--	'--	'--	'--	'--	not reported	'--	'--	'--	'--	'--	0	0	'--	'--
12071070-d06b-4c7b-a7b1-77c84963abe6	TCGA-BR-4187	TCGA-STAD	56	'--	'--	'--	'--	-20635	141	not hispanic or latino	male	'--	'--	white	Dead	'--	1952	'--	20635	'--	'--	'--	'--	M0	NX	'--	TX	6th	'--	'--	'--	'--	'--	'--	'--	'--	'--	'--	'--	not reported	'--	'--	'--	'--	'--	0	0	'--	'--
8bd783a3-d6c9-4c87-a2a1-09f903b9c7ca	TCGA-VQ-A922	TCGA-STAD	70	'--	'--	'--	'--	-25700	275	not reported	male	'--	'--	not reported	Dead	'--	1940	2010	25700	'--	'--	'--	'--	M0	N1	Stage IV	T4	6th	'--	'--	'--	'--	'--	'--	'--	'--	'--	'--	'--	not reported	'--	'--	'--	'--	'--	0	262	'--	'--
8bd783a3-d6c9-4c87-a2a1-09f903b9c7ca	TCGA-VQ-A922	TCGA-STAD	70	'--	'--	'--	'--	-25700	275	not reported	male	'--	'--	not reported	Dead	'--	1940	2010	25700	'--	'--	'--	'--	M0	N1	Stage IV	T4	6th	'--	'--	'--	'--	'--	'--	'--	'--	'--	'--	'--	not reported	'--	'--	'--	'--	'--	0	262	'--	'--
62d32d19-ec93-4359-ab17-dc32e599b29a	TCGA-BR-8295	TCGA-STAD	60	'--	'--	'--	'--	-22256	67	not hispanic or latino	female	'--	'--	white	Dead	'--	1951	'--	22256	'--	'--	'--	'--	M0	N0	Stage IIB	T4a	7th	'--	'--	'--	'--	'--	'--	'--	'--	'--	'--	'--	not reported	'--	'--	'--	'--	'--	0	47	'--	'--
62d32d19-ec93-4359-ab17-dc32e599b29a	TCGA-BR-8295	TCGA-STAD	60	'--	'--	'--	'--	-22256	67	not hispanic or latino	female	'--	'--	white	Dead	'--	1951	'--	22256	'--	'--	'--	'--	M0	N0	Stage IIB	T4a	7th	'--	'--	'--	'--	'--	'--	'--	'--	'--	'--	'--	not reported	'--	'--	'--	'--	'--	0	47	'--	'--
0b4e8d73-459d-4930-9d1a-abb8d53e1844	TCGA-CG-5724	TCGA-STAD	59	'--	'--	'--	'--	-21762	366	not reported	male	'--	'--	not reported	Dead	'--	1944	2004	21762	'--	'--	'--	'--	M1	N3	Stage IV	T3	5th	'--	'--	'--	'--	'--	'--	'--	'--	'--	'--	'--	not reported	'--	'--	'--	'--	'--	0	'--	'--	'--
0b4e8d73-459d-4930-9d1a-abb8d53e1844	TCGA-CG-5724	TCGA-STAD	59	'--	'--	'--	'--	-21762	366	not reported	male	'--	'--	not reported	Dead	'--	1944	2004	21762	'--	'--	'--	'--	M1	N3	Stage IV	T3	5th	'--	'--	'--	'--	'--	'--	'--	'--	'--	'--	'--	not reported	'--	'--	'--	'--	'--	0	'--	'--	'--
be6531b2-d1f3-44ab-9c02-1ceae51ef2bb	TCGA-3M-AB46	TCGA-STAD	70	'--	'--	'--	'--	'--	'--	hispanic or latino	male	'--	'--	white	Alive	'--	1939	'--	'--	'--	'--	'--	'--	MX	N0	Stage IB	T2b	6th	'--	'--	'--	'--	'--	'--	'--	'--	'--	'--	'--	not reported	'--	'--	'--	'--	'--	0	1765	'--	'--
be6531b2-d1f3-44ab-9c02-1ceae51ef2bb	TCGA-3M-AB46	TCGA-STAD	70	'--	'--	'--	'--	'--	'--	hispanic or latino	male	'--	'--	white	Alive	'--	1939	'--	'--	'--	'--	'--	'--	MX	N0	Stage IB	T2b	6th	'--	'--	'--	'--	'--	'--	'--	'--	'--	'--	'--	not reported	'--	'--	'--	'--	'--	0	1765	'--	'--
b54fe07a-f63d-4861-878a-8e8322e32fed	TCGA-RD-A7BW	TCGA-STAD	68	'--	'--	'--	'--	-25036	156	not hispanic or latino	female	'--	'--	white	Dead	'--	1936	2004	25036	'--	'--	'--	'--	M0	N0	Stage IB	T2	6th	'--	'--	'--	'--	'--	'--	'--	'--	'--	'--	'--	not reported	'--	'--	'--	'--	'--	0	'--	'--	'--
b54fe07a-f63d-4861-878a-8e8322e32fed	TCGA-RD-A7BW	TCGA-STAD	68	'--	'--	'--	'--	-25036	156	not hispanic or latino	female	'--	'--	white	Dead	'--	1936	2004	25036	'--	'--	'--	'--	M0	N0	Stage IB	T2	6th	'--	'--	'--	'--	'--	'--	'--	'--	'--	'--	'--	not reported	'--	'--	'--	'--	'--	0	'--	'--	'--
151257d7-ba5b-49a0-94f5-50e28f9f46f1	TCGA-BR-4188	TCGA-STAD	53	'--	'--	'--	'--	-19585	226	not hispanic or latino	female	'--	'--	white	Dead	'--	1955	'--	19585	'--	'--	'--	'--	M0	N1	'--	TX	6th	'--	'--	'--	'--	'--	'--	'--	'--	'--	'--	'--	not reported	'--	'--	'--	'--	'--	0	0	'--	'--
151257d7-ba5b-49a0-94f5-50e28f9f46f1	TCGA-BR-4188	TCGA-STAD	53	'--	'--	'--	'--	-19585	226	not hispanic or latino	female	'--	'--	white	Dead	'--	1955	'--	19585	'--	'--	'--	'--	M0	N1	'--	TX	6th	'--	'--	'--	'--	'--	'--	'--	'--	'--	'--	'--	not reported	'--	'--	'--	'--	'--	0	0	'--	'--
2f1b96b2-7031-4f7d-9490-14728d320f3e	TCGA-CG-4466	TCGA-STAD	81	'--	'--	'--	'--	-29739	'--	not reported	female	'--	'--	not reported	Alive	'--	1928	'--	29739	'--	'--	'--	'--	M0	N0	Stage IB	T2a	6th	'--	'--	'--	'--	'--	'--	'--	'--	'--	'--	'--	not reported	'--	'--	'--	'--	'--	0	577	'--	'--
2f1b96b2-7031-4f7d-9490-14728d320f3e	TCGA-CG-4466	TCGA-STAD	81	'--	'--	'--	'--	-29739	'--	not reported	female	'--	'--	not reported	Alive	'--	1928	'--	29739	'--	'--	'--	'--	M0	N0	Stage IB	T2a	6th	'--	'--	'--	'--	'--	'--	'--	'--	'--	'--	'--	not reported	'--	'--	'--	'--	'--	0	577	'--	'--
c46ff2bb-bdd0-48cd-b2ae-7ef421b4b91a	TCGA-HU-A4GP	TCGA-STAD	62	'--	'--	'--	'--	-22711	'--	not hispanic or latino	female	'--	'--	asian	Alive	'--	1949	'--	22711	'--	'--	'--	'--	M0	N1	Stage IIA	T2	7th	'--	'--	'--	'--	'--	'--	'--	'--	'--	'--	'--	not reported	'--	'--	'--	'--	'--	0	273	'--	'--
c46ff2bb-bdd0-48cd-b2ae-7ef421b4b91a	TCGA-HU-A4GP	TCGA-STAD	62	'--	'--	'--	'--	-22711	'--	not hispanic or latino	female	'--	'--	asian	Alive	'--	1949	'--	22711	'--	'--	'--	'--	M0	N1	Stage IIA	T2	7th	'--	'--	'--	'--	'--	'--	'--	'--	'--	'--	'--	not reported	'--	'--	'--	'--	'--	0	273	'--	'--
2a227292-c73d-45fc-ab68-cdfaf7aef9e7	TCGA-CG-5734	TCGA-STAD	68	'--	'--	'--	'--	-25079	243	not reported	male	'--	'--	not reported	Dead	'--	1937	2005	25079	'--	'--	'--	'--	M0	N1	Stage IIIA	T3	5th	'--	'--	'--	'--	'--	'--	'--	'--	'--	'--	'--	not reported	'--	'--	'--	'--	'--	0	'--	'--	'--
2a227292-c73d-45fc-ab68-cdfaf7aef9e7	TCGA-CG-5734	TCGA-STAD	68	'--	'--	'--	'--	-25079	243	not reported	male	'--	'--	not reported	Dead	'--	1937	2005	25079	'--	'--	'--	'--	M0	N1	Stage IIIA	T3	5th	'--	'--	'--	'--	'--	'--	'--	'--	'--	'--	'--	not reported	'--	'--	'--	'--	'--	0	'--	'--	'--
a205522f-2df0-4829-b86f-fa43c76c39cc	TCGA-VQ-A94P	TCGA-STAD	57	'--	'--	'--	'--	-21022	81	not reported	male	'--	'--	white	Dead	'--	1954	2011	21022	'--	'--	'--	'--	MX	NX	'--	T4	7th	'--	'--	'--	'--	'--	'--	'--	'--	'--	'--	'--	not reported	'--	'--	'--	'--	'--	0	'--	'--	'--
a205522f-2df0-4829-b86f-fa43c76c39cc	TCGA-VQ-A94P	TCGA-STAD	57	'--	'--	'--	'--	-21022	81	not reported	male	'--	'--	white	Dead	'--	1954	2011	21022	'--	'--	'--	'--	MX	NX	'--	T4	7th	'--	'--	'--	'--	'--	'--	'--	'--	'--	'--	'--	not reported	'--	'--	'--	'--	'--	0	'--	'--	'--
56bcb686-5010-439f-819f-95dda9885ca5	TCGA-VQ-A8PK	TCGA-STAD	58	'--	'--	'--	'--	-21419	543	not reported	male	'--	'--	white	Dead	'--	1953	2012	21419	'--	'--	'--	'--	M0	N3a	Stage IIIB	T3	7th	'--	'--	'--	'--	'--	'--	'--	'--	'--	'--	'--	not reported	'--	'--	'--	'--	'--	0	'--	'--	'--
56bcb686-5010-439f-819f-95dda9885ca5	TCGA-VQ-A8PK	TCGA-STAD	58	'--	'--	'--	'--	-21419	543	not reported	male	'--	'--	white	Dead	'--	1953	2012	21419	'--	'--	'--	'--	M0	N3a	Stage IIIB	T3	7th	'--	'--	'--	'--	'--	'--	'--	'--	'--	'--	'--	not reported	'--	'--	'--	'--	'--	0	'--	'--	'--
ac359b60-1977-4aa9-99d3-8d17d7d66e11	TCGA-VQ-A8PY	TCGA-STAD	47	'--	'--	'--	'--	-17230	436	not reported	female	'--	'--	white	Dead	'--	1962	2010	17230	'--	'--	'--	'--	M0	N2	Stage IIIB	T3	6th	'--	'--	'--	'--	'--	'--	'--	'--	'--	'--	'--	not reported	'--	'--	'--	'--	'--	0	'--	'--	'--
ac359b60-1977-4aa9-99d3-8d17d7d66e11	TCGA-VQ-A8PY	TCGA-STAD	47	'--	'--	'--	'--	-17230	436	not reported	female	'--	'--	white	Dead	'--	1962	2010	17230	'--	'--	'--	'--	M0	N2	Stage IIIB	T3	6th	'--	'--	'--	'--	'--	'--	'--	'--	'--	'--	'--	not reported	'--	'--	'--	'--	'--	0	'--	'--	'--
1b641270-18f8-4257-821b-d26179e08e28	TCGA-BR-7196	TCGA-STAD	64	'--	'--	'--	'--	-23611	'--	not hispanic or latino	male	'--	'--	white	Alive	'--	1947	'--	23611	'--	'--	'--	'--	M1	N3a	Stage IV	T3	7th	'--	'--	'--	'--	'--	'--	'--	'--	'--	'--	'--	not reported	'--	'--	'--	'--	'--	0	666	'--	'--
1b641270-18f8-4257-821b-d26179e08e28	TCGA-BR-7196	TCGA-STAD	64	'--	'--	'--	'--	-23611	'--	not hispanic or latino	male	'--	'--	white	Alive	'--	1947	'--	23611	'--	'--	'--	'--	M1	N3a	Stage IV	T3	7th	'--	'--	'--	'--	'--	'--	'--	'--	'--	'--	'--	not reported	'--	'--	'--	'--	'--	0	666	'--	'--
79dbe26f-930b-420a-9a2e-483e3318ca10	TCGA-BR-7197	TCGA-STAD	69	'--	'--	'--	'--	-25445	'--	not hispanic or latino	male	'--	'--	white	Alive	'--	1942	'--	25445	'--	'--	'--	'--	M0	N0	Stage II	T3	7th	'--	'--	'--	'--	'--	'--	'--	'--	'--	'--	'--	not reported	'--	'--	'--	'--	'--	0	280	'--	'--
79dbe26f-930b-420a-9a2e-483e3318ca10	TCGA-BR-7197	TCGA-STAD	69	'--	'--	'--	'--	-25445	'--	not hispanic or latino	male	'--	'--	white	Alive	'--	1942	'--	25445	'--	'--	'--	'--	M0	N0	Stage II	T3	7th	'--	'--	'--	'--	'--	'--	'--	'--	'--	'--	'--	not reported	'--	'--	'--	'--	'--	0	280	'--	'--
8114d553-4025-4c8f-ae02-5ed01720723a	TCGA-HU-A4G9	TCGA-STAD	67	'--	'--	'--	'--	-24753	'--	not hispanic or latino	female	'--	'--	asian	Alive	'--	1944	'--	24753	'--	'--	'--	'--	M0	N0	Stage IA	T1a	7th	'--	'--	'--	'--	'--	'--	'--	'--	'--	'--	'--	not reported	'--	'--	'--	'--	'--	0	736	'--	'--
8114d553-4025-4c8f-ae02-5ed01720723a	TCGA-HU-A4G9	TCGA-STAD	67	'--	'--	'--	'--	-24753	'--	not hispanic or latino	female	'--	'--	asian	Alive	'--	1944	'--	24753	'--	'--	'--	'--	M0	N0	Stage IA	T1a	7th	'--	'--	'--	'--	'--	'--	'--	'--	'--	'--	'--	not reported	'--	'--	'--	'--	'--	0	736	'--	'--
7136d33f-6109-4d86-ad76-a02ef5c3808a	TCGA-VQ-A8PQ	TCGA-STAD	50	'--	'--	'--	'--	-18318	476	not reported	female	'--	'--	white	Dead	'--	1958	2009	18318	'--	'--	'--	'--	M1	N1	Stage IV	T4	6th	'--	'--	'--	'--	'--	'--	'--	'--	'--	'--	'--	not reported	'--	'--	'--	'--	'--	0	'--	'--	'--
7136d33f-6109-4d86-ad76-a02ef5c3808a	TCGA-VQ-A8PQ	TCGA-STAD	50	'--	'--	'--	'--	-18318	476	not reported	female	'--	'--	white	Dead	'--	1958	2009	18318	'--	'--	'--	'--	M1	N1	Stage IV	T4	6th	'--	'--	'--	'--	'--	'--	'--	'--	'--	'--	'--	not reported	'--	'--	'--	'--	'--	0	'--	'--	'--
131fb0f0-e0af-431c-8462-f1925a5f4c72	TCGA-HU-8610	TCGA-STAD	75	'--	'--	'--	'--	-27594	'--	not hispanic or latino	male	'--	'--	asian	Alive	'--	1937	'--	27594	'--	'--	'--	'--	M0	N0	Stage IA	T1b	7th	'--	'--	'--	'--	'--	'--	'--	'--	'--	'--	'--	not reported	'--	'--	'--	'--	'--	0	23	'--	'--
131fb0f0-e0af-431c-8462-f1925a5f4c72	TCGA-HU-8610	TCGA-STAD	75	'--	'--	'--	'--	-27594	'--	not hispanic or latino	male	'--	'--	asian	Alive	'--	1937	'--	27594	'--	'--	'--	'--	M0	N0	Stage IA	T1b	7th	'--	'--	'--	'--	'--	'--	'--	'--	'--	'--	'--	not reported	'--	'--	'--	'--	'--	0	23	'--	'--
baf9a42a-e39e-4aac-b7b5-1b63b7fa1435	TCGA-IN-A6RS	TCGA-STAD	76	'--	'--	'--	'--	-27808	'--	not hispanic or latino	male	'--	'--	white	Alive	'--	1937	'--	27808	'--	'--	'--	'--	M0	N0	Stage IA	T1b	7th	'--	'--	'--	'--	'--	'--	'--	'--	'--	'--	'--	not reported	'--	'--	'--	'--	'--	0	383	'--	'--
baf9a42a-e39e-4aac-b7b5-1b63b7fa1435	TCGA-IN-A6RS	TCGA-STAD	76	'--	'--	'--	'--	-27808	'--	not hispanic or latino	male	'--	'--	white	Alive	'--	1937	'--	27808	'--	'--	'--	'--	M0	N0	Stage IA	T1b	7th	'--	'--	'--	'--	'--	'--	'--	'--	'--	'--	'--	not reported	'--	'--	'--	'--	'--	0	383	'--	'--
306f0222-8734-44ca-9a31-86e4e62b0a1b	TCGA-CG-4472	TCGA-STAD	49	'--	'--	'--	'--	-18110	'--	not reported	male	'--	'--	not reported	Alive	'--	1960	'--	18110	'--	'--	'--	'--	M0	N1	Stage IV	T4	6th	'--	'--	'--	'--	'--	'--	'--	'--	'--	'--	'--	not reported	'--	'--	'--	'--	'--	0	365	'--	'--
306f0222-8734-44ca-9a31-86e4e62b0a1b	TCGA-CG-4472	TCGA-STAD	49	'--	'--	'--	'--	-18110	'--	not reported	male	'--	'--	not reported	Alive	'--	1960	'--	18110	'--	'--	'--	'--	M0	N1	Stage IV	T4	6th	'--	'--	'--	'--	'--	'--	'--	'--	'--	'--	'--	not reported	'--	'--	'--	'--	'--	0	365	'--	'--
1a1d4702-254b-4fff-9609-182442edb83e	TCGA-BR-A453	TCGA-STAD	51	'--	'--	'--	'--	-18988	185	not hispanic or latino	male	'--	'--	asian	Dead	'--	1961	'--	18988	'--	'--	'--	'--	M1	N3a	Stage IV	T4a	7th	'--	'--	'--	'--	'--	'--	'--	'--	'--	'--	'--	not reported	'--	'--	'--	'--	'--	0	92	'--	'--
1a1d4702-254b-4fff-9609-182442edb83e	TCGA-BR-A453	TCGA-STAD	51	'--	'--	'--	'--	-18988	185	not hispanic or latino	male	'--	'--	asian	Dead	'--	1961	'--	18988	'--	'--	'--	'--	M1	N3a	Stage IV	T4a	7th	'--	'--	'--	'--	'--	'--	'--	'--	'--	'--	'--	not reported	'--	'--	'--	'--	'--	0	92	'--	'--
3c3d4ef0-019a-423e-89b2-4ac5a7b567ab	TCGA-CG-4460	TCGA-STAD	66	'--	'--	'--	'--	-24229	669	not reported	female	'--	'--	not reported	Dead	'--	1942	2009	24229	'--	'--	'--	'--	M1	N1	Stage IV	T4	6th	'--	'--	'--	'--	'--	'--	'--	'--	'--	'--	'--	not reported	'--	'--	'--	'--	'--	0	'--	'--	'--
3c3d4ef0-019a-423e-89b2-4ac5a7b567ab	TCGA-CG-4460	TCGA-STAD	66	'--	'--	'--	'--	-24229	669	not reported	female	'--	'--	not reported	Dead	'--	1942	2009	24229	'--	'--	'--	'--	M1	N1	Stage IV	T4	6th	'--	'--	'--	'--	'--	'--	'--	'--	'--	'--	'--	not reported	'--	'--	'--	'--	'--	0	'--	'--	'--
e7a3574b-1fcf-4366-adf8-f4330d9be6f8	TCGA-BR-8677	TCGA-STAD	74	'--	'--	'--	'--	-27223	'--	not hispanic or latino	female	'--	'--	white	Alive	'--	1938	'--	27223	'--	'--	'--	'--	M0	N3a	Stage IIIB	T3	7th	'--	'--	'--	'--	'--	'--	'--	'--	'--	'--	'--	not reported	'--	'--	'--	'--	'--	0	813	'--	'--
e7a3574b-1fcf-4366-adf8-f4330d9be6f8	TCGA-BR-8677	TCGA-STAD	74	'--	'--	'--	'--	-27223	'--	not hispanic or latino	female	'--	'--	white	Alive	'--	1938	'--	27223	'--	'--	'--	'--	M0	N3a	Stage IIIB	T3	7th	'--	'--	'--	'--	'--	'--	'--	'--	'--	'--	'--	not reported	'--	'--	'--	'--	'--	0	813	'--	'--
7f056fc5-3848-4884-9644-95b8b6ed9642	TCGA-CD-A489	TCGA-STAD	58	'--	'--	'--	'--	-21517	344	not hispanic or latino	male	'--	'--	asian	Dead	'--	1953	'--	21517	'--	'--	'--	'--	M0	N0	Stage IIA	T3	7th	'--	'--	'--	'--	'--	'--	'--	'--	'--	'--	'--	not reported	'--	'--	'--	'--	'--	0	4	'--	'--
7f056fc5-3848-4884-9644-95b8b6ed9642	TCGA-CD-A489	TCGA-STAD	58	'--	'--	'--	'--	-21517	344	not hispanic or latino	male	'--	'--	asian	Dead	'--	1953	'--	21517	'--	'--	'--	'--	M0	N0	Stage IIA	T3	7th	'--	'--	'--	'--	'--	'--	'--	'--	'--	'--	'--	not reported	'--	'--	'--	'--	'--	0	4	'--	'--
0b787bdb-949d-499c-aece-7a3977fcd198	TCGA-RD-A8MW	TCGA-STAD	72	'--	'--	'--	'--	-26590	1153	not hispanic or latino	male	'--	'--	white	Dead	'--	1932	2007	26590	'--	'--	'--	'--	M0	N2	Stage IIIB	T3	6th	'--	'--	'--	'--	'--	'--	'--	'--	'--	'--	'--	not reported	'--	'--	'--	'--	'--	0	1153	'--	'--
0b787bdb-949d-499c-aece-7a3977fcd198	TCGA-RD-A8MW	TCGA-STAD	72	'--	'--	'--	'--	-26590	1153	not hispanic or latino	male	'--	'--	white	Dead	'--	1932	2007	26590	'--	'--	'--	'--	M0	N2	Stage IIIB	T3	6th	'--	'--	'--	'--	'--	'--	'--	'--	'--	'--	'--	not reported	'--	'--	'--	'--	'--	0	1153	'--	'--
7b594344-573d-46a0-b735-6727f6f15585	TCGA-HU-A4H2	TCGA-STAD	58	'--	'--	'--	'--	-21496	'--	not hispanic or latino	female	'--	'--	asian	Alive	'--	1953	'--	21496	'--	'--	'--	'--	M0	N3b	Stage IIIB	T3	7th	'--	'--	'--	'--	'--	'--	'--	'--	'--	'--	'--	not reported	'--	'--	'--	'--	'--	0	394	'--	'--
7b594344-573d-46a0-b735-6727f6f15585	TCGA-HU-A4H2	TCGA-STAD	58	'--	'--	'--	'--	-21496	'--	not hispanic or latino	female	'--	'--	asian	Alive	'--	1953	'--	21496	'--	'--	'--	'--	M0	N3b	Stage IIIB	T3	7th	'--	'--	'--	'--	'--	'--	'--	'--	'--	'--	'--	not reported	'--	'--	'--	'--	'--	0	394	'--	'--
c6316fb5-99a7-4adf-832f-dce44ddcd3aa	TCGA-HU-8608	TCGA-STAD	70	'--	'--	'--	'--	-25789	'--	not hispanic or latino	male	'--	'--	asian	Alive	'--	1942	'--	25789	'--	'--	'--	'--	M0	N2	Stage IIIB	T4a	7th	'--	'--	'--	'--	'--	'--	'--	'--	'--	'--	'--	not reported	'--	'--	'--	'--	'--	0	641	'--	'--
c6316fb5-99a7-4adf-832f-dce44ddcd3aa	TCGA-HU-8608	TCGA-STAD	70	'--	'--	'--	'--	-25789	'--	not hispanic or latino	male	'--	'--	asian	Alive	'--	1942	'--	25789	'--	'--	'--	'--	M0	N2	Stage IIIB	T4a	7th	'--	'--	'--	'--	'--	'--	'--	'--	'--	'--	'--	not reported	'--	'--	'--	'--	'--	0	641	'--	'--
fdb40436-a545-40da-8c6b-2f8aff359ff6	TCGA-RD-A8NB	TCGA-STAD	80	'--	'--	'--	'--	-29503	513	not hispanic or latino	female	'--	'--	white	Dead	'--	1920	2001	29503	'--	'--	'--	'--	M0	N1	Stage IIIA	T3	6th	'--	'--	'--	'--	'--	'--	'--	'--	'--	'--	'--	not reported	'--	'--	'--	'--	'--	0	'--	'--	'--
fdb40436-a545-40da-8c6b-2f8aff359ff6	TCGA-RD-A8NB	TCGA-STAD	80	'--	'--	'--	'--	-29503	513	not hispanic or latino	female	'--	'--	white	Dead	'--	1920	2001	29503	'--	'--	'--	'--	M0	N1	Stage IIIA	T3	6th	'--	'--	'--	'--	'--	'--	'--	'--	'--	'--	'--	not reported	'--	'--	'--	'--	'--	0	'--	'--	'--
35496e4e-598f-4ffc-b11e-8edaeb676079	TCGA-D7-6528	TCGA-STAD	70	'--	'--	'--	'--	-25815	'--	not hispanic or latino	female	'--	'--	white	Alive	'--	1940	'--	25815	'--	'--	'--	'--	M0	N0	Stage IB	T2	6th	'--	'--	'--	'--	'--	'--	'--	'--	'--	'--	'--	not reported	'--	'--	'--	'--	'--	0	463	'--	'--
35496e4e-598f-4ffc-b11e-8edaeb676079	TCGA-D7-6528	TCGA-STAD	70	'--	'--	'--	'--	-25815	'--	not hispanic or latino	female	'--	'--	white	Alive	'--	1940	'--	25815	'--	'--	'--	'--	M0	N0	Stage IB	T2	6th	'--	'--	'--	'--	'--	'--	'--	'--	'--	'--	'--	not reported	'--	'--	'--	'--	'--	0	463	'--	'--
158b6bd2-1e7d-4c7e-9d8a-42467342c9c2	TCGA-RD-A8N2	TCGA-STAD	59	'--	'--	'--	'--	-21749	'--	not hispanic or latino	female	'--	'--	white	Alive	'--	1943	'--	21749	'--	'--	'--	'--	M0	N0	Stage IB	T2	6th	'--	'--	'--	'--	'--	'--	'--	'--	'--	'--	'--	not reported	'--	'--	'--	'--	'--	0	3540	'--	'--
158b6bd2-1e7d-4c7e-9d8a-42467342c9c2	TCGA-RD-A8N2	TCGA-STAD	59	'--	'--	'--	'--	-21749	'--	not hispanic or latino	female	'--	'--	white	Alive	'--	1943	'--	21749	'--	'--	'--	'--	M0	N0	Stage IB	T2	6th	'--	'--	'--	'--	'--	'--	'--	'--	'--	'--	'--	not reported	'--	'--	'--	'--	'--	0	3540	'--	'--
df89b0be-fbe1-4ca7-bea7-ae057c3f6461	TCGA-HU-A4GF	TCGA-STAD	69	'--	'--	'--	'--	-25223	'--	not hispanic or latino	male	'--	'--	asian	Alive	'--	1942	'--	25223	'--	'--	'--	'--	M0	N0	Stage IIA	T3	7th	'--	'--	'--	'--	'--	'--	'--	'--	'--	'--	'--	not reported	'--	'--	'--	'--	'--	0	785	'--	'--
df89b0be-fbe1-4ca7-bea7-ae057c3f6461	TCGA-HU-A4GF	TCGA-STAD	69	'--	'--	'--	'--	-25223	'--	not hispanic or latino	male	'--	'--	asian	Alive	'--	1942	'--	25223	'--	'--	'--	'--	M0	N0	Stage IIA	T3	7th	'--	'--	'--	'--	'--	'--	'--	'--	'--	'--	'--	not reported	'--	'--	'--	'--	'--	0	785	'--	'--
b1fee7af-8030-4d93-94ac-6294683d4298	TCGA-D7-A6F0	TCGA-STAD	79	'--	'--	'--	'--	-28923	'--	not hispanic or latino	female	'--	'--	white	Alive	'--	1934	'--	28923	'--	'--	'--	'--	M0	N0	Stage IB	T2	7th	'--	'--	'--	'--	'--	'--	'--	'--	'--	'--	'--	not reported	'--	'--	'--	'--	'--	0	678	'--	'--
b1fee7af-8030-4d93-94ac-6294683d4298	TCGA-D7-A6F0	TCGA-STAD	79	'--	'--	'--	'--	-28923	'--	not hispanic or latino	female	'--	'--	white	Alive	'--	1934	'--	28923	'--	'--	'--	'--	M0	N0	Stage IB	T2	7th	'--	'--	'--	'--	'--	'--	'--	'--	'--	'--	'--	not reported	'--	'--	'--	'--	'--	0	678	'--	'--
d5efcde2-21e6-4071-9aa4-3c5688a45b3f	TCGA-BR-8682	TCGA-STAD	52	'--	'--	'--	'--	-19165	'--	not hispanic or latino	male	'--	'--	asian	Alive	'--	1960	'--	19165	'--	'--	'--	'--	M0	N0	Stage IIB	T4a	7th	'--	'--	'--	'--	'--	'--	'--	'--	'--	'--	'--	not reported	'--	'--	'--	'--	'--	0	991	'--	'--
d5efcde2-21e6-4071-9aa4-3c5688a45b3f	TCGA-BR-8682	TCGA-STAD	52	'--	'--	'--	'--	-19165	'--	not hispanic or latino	male	'--	'--	asian	Alive	'--	1960	'--	19165	'--	'--	'--	'--	M0	N0	Stage IIB	T4a	7th	'--	'--	'--	'--	'--	'--	'--	'--	'--	'--	'--	not reported	'--	'--	'--	'--	'--	0	991	'--	'--
12f63577-7fae-4fc8-9106-39729669fdfe	TCGA-BR-A4J2	TCGA-STAD	70	'--	'--	'--	'--	-25891	'--	not hispanic or latino	male	'--	'--	asian	Alive	'--	1942	'--	25891	'--	'--	'--	'--	M0	N0	Stage IIB	T4a	7th	'--	'--	'--	'--	'--	'--	'--	'--	'--	'--	'--	not reported	'--	'--	'--	'--	'--	0	431	'--	'--
12f63577-7fae-4fc8-9106-39729669fdfe	TCGA-BR-A4J2	TCGA-STAD	70	'--	'--	'--	'--	-25891	'--	not hispanic or latino	male	'--	'--	asian	Alive	'--	1942	'--	25891	'--	'--	'--	'--	M0	N0	Stage IIB	T4a	7th	'--	'--	'--	'--	'--	'--	'--	'--	'--	'--	'--	not reported	'--	'--	'--	'--	'--	0	431	'--	'--
48abe0ef-dfd5-4e36-a319-c4ec3165cba1	TCGA-FP-A4BE	TCGA-STAD	55	'--	'--	'--	'--	-20148	'--	not hispanic or latino	male	'--	'--	black or african american	Alive	'--	1957	'--	20148	'--	'--	'--	'--	M0	N0	Stage IIA	T3	7th	'--	'--	'--	'--	'--	'--	'--	'--	'--	'--	'--	not reported	'--	'--	'--	'--	'--	0	337	'--	'--
48abe0ef-dfd5-4e36-a319-c4ec3165cba1	TCGA-FP-A4BE	TCGA-STAD	55	'--	'--	'--	'--	-20148	'--	not hispanic or latino	male	'--	'--	black or african american	Alive	'--	1957	'--	20148	'--	'--	'--	'--	M0	N0	Stage IIA	T3	7th	'--	'--	'--	'--	'--	'--	'--	'--	'--	'--	'--	not reported	'--	'--	'--	'--	'--	0	337	'--	'--
f89ac782-e0b2-4e62-844d-2e00d10a1c65	TCGA-BR-8369	TCGA-STAD	76	'--	'--	'--	'--	-28051	'--	not hispanic or latino	female	'--	'--	white	Alive	'--	1935	'--	28051	'--	'--	'--	'--	M0	N3a	Stage IIIB	T3	7th	'--	'--	'--	'--	'--	'--	'--	'--	'--	'--	'--	not reported	'--	'--	'--	'--	'--	0	427	'--	'--
f89ac782-e0b2-4e62-844d-2e00d10a1c65	TCGA-BR-8369	TCGA-STAD	76	'--	'--	'--	'--	-28051	'--	not hispanic or latino	female	'--	'--	white	Alive	'--	1935	'--	28051	'--	'--	'--	'--	M0	N3a	Stage IIIB	T3	7th	'--	'--	'--	'--	'--	'--	'--	'--	'--	'--	'--	not reported	'--	'--	'--	'--	'--	0	427	'--	'--
37f93d19-c78f-4fbc-affb-5a2ccc84be1b	TCGA-D7-A747	TCGA-STAD	57	'--	'--	'--	'--	-20923	255	not hispanic or latino	male	'--	'--	white	Dead	'--	1956	2013	20923	'--	'--	'--	'--	M0	N1	Stage IIB	T3	7th	'--	'--	'--	'--	'--	'--	'--	'--	'--	'--	'--	not reported	'--	'--	'--	'--	'--	0	'--	'--	'--
37f93d19-c78f-4fbc-affb-5a2ccc84be1b	TCGA-D7-A747	TCGA-STAD	57	'--	'--	'--	'--	-20923	255	not hispanic or latino	male	'--	'--	white	Dead	'--	1956	2013	20923	'--	'--	'--	'--	M0	N1	Stage IIB	T3	7th	'--	'--	'--	'--	'--	'--	'--	'--	'--	'--	'--	not reported	'--	'--	'--	'--	'--	0	'--	'--	'--
d384dd0c-1947-4ffc-bee9-de38311d8249	TCGA-FP-7916	TCGA-STAD	77	'--	'--	'--	'--	-28475	428	not hispanic or latino	male	'--	'--	asian	Dead	'--	1934	'--	28475	'--	'--	'--	'--	MX	N3a	Stage IIIC	T4a	7th	'--	'--	'--	'--	'--	'--	'--	'--	'--	'--	'--	not reported	'--	'--	'--	'--	'--	0	92	'--	'--
d384dd0c-1947-4ffc-bee9-de38311d8249	TCGA-FP-7916	TCGA-STAD	77	'--	'--	'--	'--	-28475	428	not hispanic or latino	male	'--	'--	asian	Dead	'--	1934	'--	28475	'--	'--	'--	'--	MX	N3a	Stage IIIC	T4a	7th	'--	'--	'--	'--	'--	'--	'--	'--	'--	'--	'--	not reported	'--	'--	'--	'--	'--	0	92	'--	'--
8f9be4e3-a1e5-4fa3-8d31-a53de781ed97	TCGA-IN-7808	TCGA-STAD	59	'--	'--	'--	'--	-21569	105	not hispanic or latino	male	'--	'--	white	Dead	'--	1952	2011	21569	'--	'--	'--	'--	M1	N3	'--	T3	7th	'--	'--	'--	'--	'--	'--	'--	'--	'--	'--	'--	not reported	'--	'--	'--	'--	'--	0	'--	'--	'--
8f9be4e3-a1e5-4fa3-8d31-a53de781ed97	TCGA-IN-7808	TCGA-STAD	59	'--	'--	'--	'--	-21569	105	not hispanic or latino	male	'--	'--	white	Dead	'--	1952	2011	21569	'--	'--	'--	'--	M1	N3	'--	T3	7th	'--	'--	'--	'--	'--	'--	'--	'--	'--	'--	'--	not reported	'--	'--	'--	'--	'--	0	'--	'--	'--
7b0d69ca-13a6-46e0-839c-e433bbede3ad	TCGA-BR-4256	TCGA-STAD	80	'--	'--	'--	'--	-29441	284	not hispanic or latino	male	'--	'--	white	Dead	'--	1928	'--	29441	'--	'--	'--	'--	M0	N1	'--	TX	6th	'--	'--	'--	'--	'--	'--	'--	'--	'--	'--	'--	not reported	'--	'--	'--	'--	'--	0	0	'--	'--
7b0d69ca-13a6-46e0-839c-e433bbede3ad	TCGA-BR-4256	TCGA-STAD	80	'--	'--	'--	'--	-29441	284	not hispanic or latino	male	'--	'--	white	Dead	'--	1928	'--	29441	'--	'--	'--	'--	M0	N1	'--	TX	6th	'--	'--	'--	'--	'--	'--	'--	'--	'--	'--	'--	not reported	'--	'--	'--	'--	'--	0	0	'--	'--
faed873e-a019-49c0-95a9-e9880fc23093	TCGA-BR-8077	TCGA-STAD	58	'--	'--	'--	'--	-21413	'--	not hispanic or latino	female	'--	'--	white	Alive	'--	1953	'--	21413	'--	'--	'--	'--	M0	N1	Stage IIIB	T4b	7th	'--	'--	'--	'--	'--	'--	'--	'--	'--	'--	'--	not reported	'--	'--	'--	'--	'--	0	21	'--	'--
faed873e-a019-49c0-95a9-e9880fc23093	TCGA-BR-8077	TCGA-STAD	58	'--	'--	'--	'--	-21413	'--	not hispanic or latino	female	'--	'--	white	Alive	'--	1953	'--	21413	'--	'--	'--	'--	M0	N1	Stage IIIB	T4b	7th	'--	'--	'--	'--	'--	'--	'--	'--	'--	'--	'--	not reported	'--	'--	'--	'--	'--	0	21	'--	'--
f74df45f-8cfd-4da8-bf84-7b1c80dc57eb	TCGA-IN-A7NR	TCGA-STAD	64	'--	'--	'--	'--	-23415	'--	not hispanic or latino	female	'--	'--	white	Alive	'--	1949	'--	23415	'--	'--	'--	'--	M1	N3	Stage IV	T3	7th	'--	'--	'--	'--	'--	'--	'--	'--	'--	'--	'--	not reported	'--	'--	'--	'--	'--	0	198	'--	'--
f74df45f-8cfd-4da8-bf84-7b1c80dc57eb	TCGA-IN-A7NR	TCGA-STAD	64	'--	'--	'--	'--	-23415	'--	not hispanic or latino	female	'--	'--	white	Alive	'--	1949	'--	23415	'--	'--	'--	'--	M1	N3	Stage IV	T3	7th	'--	'--	'--	'--	'--	'--	'--	'--	'--	'--	'--	not reported	'--	'--	'--	'--	'--	0	198	'--	'--
39acb803-f282-422e-ac56-a3a50693d203	TCGA-CD-8525	TCGA-STAD	82	'--	'--	'--	'--	-30004	'--	not hispanic or latino	female	'--	'--	asian	Alive	'--	1928	'--	30004	'--	'--	'--	'--	M0	N1	Stage IIIA	T3	6th	'--	'--	'--	'--	'--	'--	'--	'--	'--	'--	'--	not reported	'--	'--	'--	'--	'--	0	383	'--	'--
39acb803-f282-422e-ac56-a3a50693d203	TCGA-CD-8525	TCGA-STAD	82	'--	'--	'--	'--	-30004	'--	not hispanic or latino	female	'--	'--	asian	Alive	'--	1928	'--	30004	'--	'--	'--	'--	M0	N1	Stage IIIA	T3	6th	'--	'--	'--	'--	'--	'--	'--	'--	'--	'--	'--	not reported	'--	'--	'--	'--	'--	0	383	'--	'--
03e3082e-9f8b-4689-9013-0a9954146dfa	TCGA-BR-8679	TCGA-STAD	63	'--	'--	'--	'--	-23084	'--	not hispanic or latino	female	'--	'--	white	Alive	'--	1949	'--	23084	'--	'--	'--	'--	M0	N0	Stage IB	T2	7th	'--	'--	'--	'--	'--	'--	'--	'--	'--	'--	'--	not reported	'--	'--	'--	'--	'--	0	0	'--	'--
03e3082e-9f8b-4689-9013-0a9954146dfa	TCGA-BR-8679	TCGA-STAD	63	'--	'--	'--	'--	-23084	'--	not hispanic or latino	female	'--	'--	white	Alive	'--	1949	'--	23084	'--	'--	'--	'--	M0	N0	Stage IB	T2	7th	'--	'--	'--	'--	'--	'--	'--	'--	'--	'--	'--	not reported	'--	'--	'--	'--	'--	0	0	'--	'--
0cd4b4a2-d3ce-4fc4-b899-bbcecb2b3d55	TCGA-VQ-A8PJ	TCGA-STAD	53	'--	'--	'--	'--	-19390	82	not reported	male	'--	'--	not reported	Dead	'--	1958	2011	19390	'--	'--	'--	'--	M1	N2	Stage IV	T4	6th	'--	'--	'--	'--	'--	'--	'--	'--	'--	'--	'--	not reported	'--	'--	'--	'--	'--	0	'--	'--	'--
0cd4b4a2-d3ce-4fc4-b899-bbcecb2b3d55	TCGA-VQ-A8PJ	TCGA-STAD	53	'--	'--	'--	'--	-19390	82	not reported	male	'--	'--	not reported	Dead	'--	1958	2011	19390	'--	'--	'--	'--	M1	N2	Stage IV	T4	6th	'--	'--	'--	'--	'--	'--	'--	'--	'--	'--	'--	not reported	'--	'--	'--	'--	'--	0	'--	'--	'--
e04a05ee-f0d8-4691-84bb-d1a61e1bd77b	TCGA-R5-A7ZR	TCGA-STAD	70	'--	'--	'--	'--	-25795	185	not hispanic or latino	female	'--	'--	black or african american	Dead	'--	1938	2008	25795	'--	'--	'--	'--	M0	NX	Stage III	T3	6th	'--	'--	'--	'--	'--	'--	'--	'--	'--	'--	'--	not reported	'--	'--	'--	'--	'--	0	'--	'--	'--
e04a05ee-f0d8-4691-84bb-d1a61e1bd77b	TCGA-R5-A7ZR	TCGA-STAD	70	'--	'--	'--	'--	-25795	185	not hispanic or latino	female	'--	'--	black or african american	Dead	'--	1938	2008	25795	'--	'--	'--	'--	M0	NX	Stage III	T3	6th	'--	'--	'--	'--	'--	'--	'--	'--	'--	'--	'--	not reported	'--	'--	'--	'--	'--	0	'--	'--	'--
32b44138-64e2-4bbf-aa2f-93a3b07ec670	TCGA-D7-A4YU	TCGA-STAD	73	'--	'--	'--	'--	-26781	'--	not hispanic or latino	male	'--	'--	white	Alive	'--	1939	'--	26781	'--	'--	'--	'--	M0	N3a	Stage IIIB	T3	7th	'--	'--	'--	'--	'--	'--	'--	'--	'--	'--	'--	not reported	'--	'--	'--	'--	'--	0	500	'--	'--
32b44138-64e2-4bbf-aa2f-93a3b07ec670	TCGA-D7-A4YU	TCGA-STAD	73	'--	'--	'--	'--	-26781	'--	not hispanic or latino	male	'--	'--	white	Alive	'--	1939	'--	26781	'--	'--	'--	'--	M0	N3a	Stage IIIB	T3	7th	'--	'--	'--	'--	'--	'--	'--	'--	'--	'--	'--	not reported	'--	'--	'--	'--	'--	0	500	'--	'--
6de6b8e2-03eb-4f32-b5a3-bea73fc632b4	TCGA-D7-6521	TCGA-STAD	65	'--	'--	'--	'--	-23776	'--	not hispanic or latino	male	'--	'--	white	Alive	'--	1945	'--	23776	'--	'--	'--	'--	M0	N2	'--	T2b	7th	'--	'--	'--	'--	'--	'--	'--	'--	'--	'--	'--	not reported	'--	'--	'--	'--	'--	0	564	'--	'--
6de6b8e2-03eb-4f32-b5a3-bea73fc632b4	TCGA-D7-6521	TCGA-STAD	65	'--	'--	'--	'--	-23776	'--	not hispanic or latino	male	'--	'--	white	Alive	'--	1945	'--	23776	'--	'--	'--	'--	M0	N2	'--	T2b	7th	'--	'--	'--	'--	'--	'--	'--	'--	'--	'--	'--	not reported	'--	'--	'--	'--	'--	0	564	'--	'--
018f93ad-92ef-4bbb-a0fb-dc407a289daa	TCGA-RD-A7BT	TCGA-STAD	66	'--	'--	'--	'--	-24107	262	not hispanic or latino	male	'--	'--	native hawaiian or other pacific islander	Dead	'--	1936	2002	24107	'--	'--	'--	'--	M0	N3	Stage IV	T3	6th	'--	'--	'--	'--	'--	'--	'--	'--	'--	'--	'--	not reported	'--	'--	'--	'--	'--	0	'--	'--	'--
018f93ad-92ef-4bbb-a0fb-dc407a289daa	TCGA-RD-A7BT	TCGA-STAD	66	'--	'--	'--	'--	-24107	262	not hispanic or latino	male	'--	'--	native hawaiian or other pacific islander	Dead	'--	1936	2002	24107	'--	'--	'--	'--	M0	N3	Stage IV	T3	6th	'--	'--	'--	'--	'--	'--	'--	'--	'--	'--	'--	not reported	'--	'--	'--	'--	'--	0	'--	'--	'--
8ce63594-bf4a-4b8d-9a48-49cb92b98ea9	TCGA-RD-A8N9	TCGA-STAD	63	'--	'--	'--	'--	-23059	'--	not hispanic or latino	female	'--	'--	asian	Alive	'--	1946	'--	23059	'--	'--	'--	'--	M0	N1	Stage II	T2	6th	'--	'--	'--	'--	'--	'--	'--	'--	'--	'--	'--	not reported	'--	'--	'--	'--	'--	0	1083	'--	'--
8ce63594-bf4a-4b8d-9a48-49cb92b98ea9	TCGA-RD-A8N9	TCGA-STAD	63	'--	'--	'--	'--	-23059	'--	not hispanic or latino	female	'--	'--	asian	Alive	'--	1946	'--	23059	'--	'--	'--	'--	M0	N1	Stage II	T2	6th	'--	'--	'--	'--	'--	'--	'--	'--	'--	'--	'--	not reported	'--	'--	'--	'--	'--	0	1083	'--	'--
73bd696b-0f35-4f70-8888-8153b1ba9ee4	TCGA-D7-A6EY	TCGA-STAD	72	'--	'--	'--	'--	-26526	348	not hispanic or latino	female	'--	'--	white	Dead	'--	1941	2013	26526	'--	'--	'--	'--	M0	N3a	Stage IIIB	T3	7th	'--	'--	'--	'--	'--	'--	'--	'--	'--	'--	'--	not reported	'--	'--	'--	'--	'--	0	'--	'--	'--
73bd696b-0f35-4f70-8888-8153b1ba9ee4	TCGA-D7-A6EY	TCGA-STAD	72	'--	'--	'--	'--	-26526	348	not hispanic or latino	female	'--	'--	white	Dead	'--	1941	2013	26526	'--	'--	'--	'--	M0	N3a	Stage IIIB	T3	7th	'--	'--	'--	'--	'--	'--	'--	'--	'--	'--	'--	not reported	'--	'--	'--	'--	'--	0	'--	'--	'--
a89e46f4-4808-41e5-a047-acebf8744eb7	TCGA-BR-8284	TCGA-STAD	72	'--	'--	'--	'--	-26526	245	not hispanic or latino	female	'--	'--	white	Dead	'--	1939	'--	26526	'--	'--	'--	'--	M0	N3a	Stage IIIC	T4a	7th	'--	'--	'--	'--	'--	'--	'--	'--	'--	'--	'--	not reported	'--	'--	'--	'--	'--	0	22	'--	'--
a89e46f4-4808-41e5-a047-acebf8744eb7	TCGA-BR-8284	TCGA-STAD	72	'--	'--	'--	'--	-26526	245	not hispanic or latino	female	'--	'--	white	Dead	'--	1939	'--	26526	'--	'--	'--	'--	M0	N3a	Stage IIIC	T4a	7th	'--	'--	'--	'--	'--	'--	'--	'--	'--	'--	'--	not reported	'--	'--	'--	'--	'--	0	22	'--	'--
a0402de7-08ae-4528-9e77-289295ad8ef8	TCGA-VQ-A94U	TCGA-STAD	70	'--	'--	'--	'--	-25925	'--	not reported	male	'--	'--	white	Alive	'--	1942	'--	25925	'--	'--	'--	'--	M0	N0	Stage IIB	T4a	7th	'--	'--	'--	'--	'--	'--	'--	'--	'--	'--	'--	not reported	'--	'--	'--	'--	'--	0	819	'--	'--
a0402de7-08ae-4528-9e77-289295ad8ef8	TCGA-VQ-A94U	TCGA-STAD	70	'--	'--	'--	'--	-25925	'--	not reported	male	'--	'--	white	Alive	'--	1942	'--	25925	'--	'--	'--	'--	M0	N0	Stage IIB	T4a	7th	'--	'--	'--	'--	'--	'--	'--	'--	'--	'--	'--	not reported	'--	'--	'--	'--	'--	0	819	'--	'--
76df6303-a635-410b-a4d9-db5dce72fcbc	TCGA-VQ-A8PD	TCGA-STAD	69	'--	'--	'--	'--	-25244	496	not reported	male	'--	'--	white	Dead	'--	1943	2013	25244	'--	'--	'--	'--	M0	N3	Stage IIIC	T4a	7th	'--	'--	'--	'--	'--	'--	'--	'--	'--	'--	'--	not reported	'--	'--	'--	'--	'--	0	'--	'--	'--
76df6303-a635-410b-a4d9-db5dce72fcbc	TCGA-VQ-A8PD	TCGA-STAD	69	'--	'--	'--	'--	-25244	496	not reported	male	'--	'--	white	Dead	'--	1943	2013	25244	'--	'--	'--	'--	M0	N3	Stage IIIC	T4a	7th	'--	'--	'--	'--	'--	'--	'--	'--	'--	'--	'--	not reported	'--	'--	'--	'--	'--	0	'--	'--	'--
bb3729fe-2fa2-47fc-afde-c14036cb84f5	TCGA-BR-7723	TCGA-STAD	59	'--	'--	'--	'--	-21839	874	not hispanic or latino	male	'--	'--	white	Dead	'--	1952	'--	21839	'--	'--	'--	'--	M0	N3a	Stage IIIB	T3	7th	'--	'--	'--	'--	'--	'--	'--	'--	'--	'--	'--	not reported	'--	'--	'--	'--	'--	0	564	'--	'--
bb3729fe-2fa2-47fc-afde-c14036cb84f5	TCGA-BR-7723	TCGA-STAD	59	'--	'--	'--	'--	-21839	874	not hispanic or latino	male	'--	'--	white	Dead	'--	1952	'--	21839	'--	'--	'--	'--	M0	N3a	Stage IIIB	T3	7th	'--	'--	'--	'--	'--	'--	'--	'--	'--	'--	'--	not reported	'--	'--	'--	'--	'--	0	564	'--	'--
95edfabe-0b35-4cdd-aed4-e2234d806f35	TCGA-VQ-A94R	TCGA-STAD	63	'--	'--	'--	'--	-23246	1294	not reported	male	'--	'--	white	Dead	'--	1947	2013	23246	'--	'--	'--	'--	M0	N2	'--	T4a	7th	'--	'--	'--	'--	'--	'--	'--	'--	'--	'--	'--	not reported	'--	'--	'--	'--	'--	0	'--	'--	'--
95edfabe-0b35-4cdd-aed4-e2234d806f35	TCGA-VQ-A94R	TCGA-STAD	63	'--	'--	'--	'--	-23246	1294	not reported	male	'--	'--	white	Dead	'--	1947	2013	23246	'--	'--	'--	'--	M0	N2	'--	T4a	7th	'--	'--	'--	'--	'--	'--	'--	'--	'--	'--	'--	not reported	'--	'--	'--	'--	'--	0	'--	'--	'--
4020b1b1-576d-4869-9ff5-552e3afb3ab5	TCGA-BR-8371	TCGA-STAD	62	'--	'--	'--	'--	-22883	359	not hispanic or latino	male	'--	'--	white	Dead	'--	1949	'--	22883	'--	'--	'--	'--	M0	N3a	Stage IIIB	T3	7th	'--	'--	'--	'--	'--	'--	'--	'--	'--	'--	'--	not reported	'--	'--	'--	'--	'--	0	11	'--	'--
4020b1b1-576d-4869-9ff5-552e3afb3ab5	TCGA-BR-8371	TCGA-STAD	62	'--	'--	'--	'--	-22883	359	not hispanic or latino	male	'--	'--	white	Dead	'--	1949	'--	22883	'--	'--	'--	'--	M0	N3a	Stage IIIB	T3	7th	'--	'--	'--	'--	'--	'--	'--	'--	'--	'--	'--	not reported	'--	'--	'--	'--	'--	0	11	'--	'--
75915370-0895-4933-8875-8a31c65c3d50	TCGA-HU-A4GX	TCGA-STAD	70	'--	'--	'--	'--	-25913	'--	not hispanic or latino	female	'--	'--	asian	Alive	'--	1942	'--	25913	'--	'--	'--	'--	M0	N2	Stage IIIC	T4b	7th	'--	'--	'--	'--	'--	'--	'--	'--	'--	'--	'--	not reported	'--	'--	'--	'--	'--	0	616	'--	'--
75915370-0895-4933-8875-8a31c65c3d50	TCGA-HU-A4GX	TCGA-STAD	70	'--	'--	'--	'--	-25913	'--	not hispanic or latino	female	'--	'--	asian	Alive	'--	1942	'--	25913	'--	'--	'--	'--	M0	N2	Stage IIIC	T4b	7th	'--	'--	'--	'--	'--	'--	'--	'--	'--	'--	'--	not reported	'--	'--	'--	'--	'--	0	616	'--	'--
cad2adc1-0f41-4651-9c80-ae9961e2dc8d	TCGA-CG-4475	TCGA-STAD	76	'--	'--	'--	'--	-28065	'--	not reported	male	'--	'--	not reported	Alive	'--	1934	'--	28065	'--	'--	'--	'--	M0	N1	Stage IIB	T3	7th	'--	'--	'--	'--	'--	'--	'--	'--	'--	'--	'--	not reported	'--	'--	'--	'--	'--	0	699	'--	'--
cad2adc1-0f41-4651-9c80-ae9961e2dc8d	TCGA-CG-4475	TCGA-STAD	76	'--	'--	'--	'--	-28065	'--	not reported	male	'--	'--	not reported	Alive	'--	1934	'--	28065	'--	'--	'--	'--	M0	N1	Stage IIB	T3	7th	'--	'--	'--	'--	'--	'--	'--	'--	'--	'--	'--	not reported	'--	'--	'--	'--	'--	0	699	'--	'--
e617b5c5-55ca-47a7-8497-854ab2844818	TCGA-BR-8382	TCGA-STAD	67	'--	'--	'--	'--	-24737	762	not hispanic or latino	female	'--	'--	white	Dead	'--	1944	'--	24737	'--	'--	'--	'--	M0	N3a	Stage IIIC	T4b	7th	'--	'--	'--	'--	'--	'--	'--	'--	'--	'--	'--	not reported	'--	'--	'--	'--	'--	0	482	'--	'--
e617b5c5-55ca-47a7-8497-854ab2844818	TCGA-BR-8382	TCGA-STAD	67	'--	'--	'--	'--	-24737	762	not hispanic or latino	female	'--	'--	white	Dead	'--	1944	'--	24737	'--	'--	'--	'--	M0	N3a	Stage IIIC	T4b	7th	'--	'--	'--	'--	'--	'--	'--	'--	'--	'--	'--	not reported	'--	'--	'--	'--	'--	0	482	'--	'--
449bf2be-b20e-4ad0-9ffb-910d83114018	TCGA-BR-4368	TCGA-STAD	78	'--	'--	'--	'--	-28770	'--	not hispanic or latino	female	'--	'--	white	Alive	'--	1930	'--	28770	'--	'--	'--	'--	M0	N2	Stage IV	T4	6th	'--	'--	'--	'--	'--	'--	'--	'--	'--	'--	'--	not reported	'--	'--	'--	'--	'--	0	0	'--	'--
449bf2be-b20e-4ad0-9ffb-910d83114018	TCGA-BR-4368	TCGA-STAD	78	'--	'--	'--	'--	-28770	'--	not hispanic or latino	female	'--	'--	white	Alive	'--	1930	'--	28770	'--	'--	'--	'--	M0	N2	Stage IV	T4	6th	'--	'--	'--	'--	'--	'--	'--	'--	'--	'--	'--	not reported	'--	'--	'--	'--	'--	0	0	'--	'--
2b4f014f-74e9-4dda-a1ad-abcbd124fc44	TCGA-D7-A4YX	TCGA-STAD	63	'--	'--	'--	'--	-23249	'--	not hispanic or latino	male	'--	'--	white	Alive	'--	1949	'--	23249	'--	'--	'--	'--	M0	N1	Stage IIB	T3	7th	'--	'--	'--	'--	'--	'--	'--	'--	'--	'--	'--	not reported	'--	'--	'--	'--	'--	0	1108	'--	'--
2b4f014f-74e9-4dda-a1ad-abcbd124fc44	TCGA-D7-A4YX	TCGA-STAD	63	'--	'--	'--	'--	-23249	'--	not hispanic or latino	male	'--	'--	white	Alive	'--	1949	'--	23249	'--	'--	'--	'--	M0	N1	Stage IIB	T3	7th	'--	'--	'--	'--	'--	'--	'--	'--	'--	'--	'--	not reported	'--	'--	'--	'--	'--	0	1108	'--	'--
02661985-d13f-4007-9a42-5e08d1a6ca10	TCGA-VQ-A8PB	TCGA-STAD	65	'--	'--	'--	'--	-23927	1043	not reported	female	'--	'--	white	Dead	'--	1946	'--	23927	'--	'--	'--	'--	M0	N0	Stage II	T3	6th	'--	'--	'--	'--	'--	'--	'--	'--	'--	'--	'--	not reported	'--	'--	'--	'--	'--	0	1023	'--	'--
02661985-d13f-4007-9a42-5e08d1a6ca10	TCGA-VQ-A8PB	TCGA-STAD	65	'--	'--	'--	'--	-23927	1043	not reported	female	'--	'--	white	Dead	'--	1946	'--	23927	'--	'--	'--	'--	M0	N0	Stage II	T3	6th	'--	'--	'--	'--	'--	'--	'--	'--	'--	'--	'--	not reported	'--	'--	'--	'--	'--	0	1023	'--	'--
7ef3f065-1928-4a58-b5a6-76dddb8488cf	TCGA-D7-6524	TCGA-STAD	53	'--	'--	'--	'--	-19532	'--	not hispanic or latino	male	'--	'--	white	Alive	'--	1957	'--	19532	'--	'--	'--	'--	M0	N1	Stage II	T2	6th	'--	'--	'--	'--	'--	'--	'--	'--	'--	'--	'--	not reported	'--	'--	'--	'--	'--	0	543	'--	'--
7ef3f065-1928-4a58-b5a6-76dddb8488cf	TCGA-D7-6524	TCGA-STAD	53	'--	'--	'--	'--	-19532	'--	not hispanic or latino	male	'--	'--	white	Alive	'--	1957	'--	19532	'--	'--	'--	'--	M0	N1	Stage II	T2	6th	'--	'--	'--	'--	'--	'--	'--	'--	'--	'--	'--	not reported	'--	'--	'--	'--	'--	0	543	'--	'--
ab76544e-df6a-4b05-9317-054812474d4c	TCGA-BR-8680	TCGA-STAD	45	'--	'--	'--	'--	-16637	'--	not hispanic or latino	male	'--	'--	asian	Alive	'--	1967	'--	16637	'--	'--	'--	'--	M1	N2	Stage IV	T4b	7th	'--	'--	'--	'--	'--	'--	'--	'--	'--	'--	'--	not reported	'--	'--	'--	'--	'--	0	972	'--	'--
ab76544e-df6a-4b05-9317-054812474d4c	TCGA-BR-8680	TCGA-STAD	45	'--	'--	'--	'--	-16637	'--	not hispanic or latino	male	'--	'--	asian	Alive	'--	1967	'--	16637	'--	'--	'--	'--	M1	N2	Stage IV	T4b	7th	'--	'--	'--	'--	'--	'--	'--	'--	'--	'--	'--	not reported	'--	'--	'--	'--	'--	0	972	'--	'--
1a3e7ec6-c9be-4174-8799-72267eb8a7bf	TCGA-BR-8485	TCGA-STAD	68	'--	'--	'--	'--	-24845	'--	not hispanic or latino	female	'--	'--	white	Alive	'--	1944	'--	24845	'--	'--	'--	'--	M0	N3a	Stage IIIC	T4	7th	'--	'--	'--	'--	'--	'--	'--	'--	'--	'--	'--	not reported	'--	'--	'--	'--	'--	0	280	'--	'--
1a3e7ec6-c9be-4174-8799-72267eb8a7bf	TCGA-BR-8485	TCGA-STAD	68	'--	'--	'--	'--	-24845	'--	not hispanic or latino	female	'--	'--	white	Alive	'--	1944	'--	24845	'--	'--	'--	'--	M0	N3a	Stage IIIC	T4	7th	'--	'--	'--	'--	'--	'--	'--	'--	'--	'--	'--	not reported	'--	'--	'--	'--	'--	0	280	'--	'--
8520654b-2192-46cf-9d72-1ddb885a7c55	TCGA-BR-4201	TCGA-STAD	66	'--	'--	'--	'--	-24354	940	not hispanic or latino	female	'--	'--	white	Dead	'--	1942	'--	24354	'--	'--	'--	'--	M0	NX	'--	T2a	6th	'--	'--	'--	'--	'--	'--	'--	'--	'--	'--	'--	not reported	'--	'--	'--	'--	'--	0	0	'--	'--
8520654b-2192-46cf-9d72-1ddb885a7c55	TCGA-BR-4201	TCGA-STAD	66	'--	'--	'--	'--	-24354	940	not hispanic or latino	female	'--	'--	white	Dead	'--	1942	'--	24354	'--	'--	'--	'--	M0	NX	'--	T2a	6th	'--	'--	'--	'--	'--	'--	'--	'--	'--	'--	'--	not reported	'--	'--	'--	'--	'--	0	0	'--	'--
d5c58161-05ed-4472-81ed-176216f49929	TCGA-CG-5718	TCGA-STAD	78	'--	'--	'--	'--	-28763	1095	not reported	female	'--	'--	not reported	Dead	'--	1930	'--	28763	'--	'--	'--	'--	M0	N1	Stage II	T2b	6th	'--	'--	'--	'--	'--	'--	'--	'--	'--	'--	'--	not reported	'--	'--	'--	'--	'--	0	31	'--	'--
d5c58161-05ed-4472-81ed-176216f49929	TCGA-CG-5718	TCGA-STAD	78	'--	'--	'--	'--	-28763	1095	not reported	female	'--	'--	not reported	Dead	'--	1930	'--	28763	'--	'--	'--	'--	M0	N1	Stage II	T2b	6th	'--	'--	'--	'--	'--	'--	'--	'--	'--	'--	'--	not reported	'--	'--	'--	'--	'--	0	31	'--	'--
2688d563-b052-440b-a810-873b1cd3666d	TCGA-BR-8296	TCGA-STAD	58	'--	'--	'--	'--	-21527	474	not hispanic or latino	female	'--	'--	white	Dead	'--	1953	'--	21527	'--	'--	'--	'--	M0	N2	Stage IIIC	T4b	7th	'--	'--	'--	'--	'--	'--	'--	'--	'--	'--	'--	not reported	'--	'--	'--	'--	'--	0	45	'--	'--
2688d563-b052-440b-a810-873b1cd3666d	TCGA-BR-8296	TCGA-STAD	58	'--	'--	'--	'--	-21527	474	not hispanic or latino	female	'--	'--	white	Dead	'--	1953	'--	21527	'--	'--	'--	'--	M0	N2	Stage IIIC	T4b	7th	'--	'--	'--	'--	'--	'--	'--	'--	'--	'--	'--	not reported	'--	'--	'--	'--	'--	0	45	'--	'--
3ed0d746-ab57-4097-94d5-5e89985b8f31	TCGA-VQ-A91A	TCGA-STAD	67	'--	'--	'--	'--	-24670	'--	not reported	male	'--	'--	white	Alive	'--	1944	'--	24670	'--	'--	'--	'--	M0	N3a	Stage IIIB	T3	7th	'--	'--	'--	'--	'--	'--	'--	'--	'--	'--	'--	not reported	'--	'--	'--	'--	'--	0	1200	'--	'--
3ed0d746-ab57-4097-94d5-5e89985b8f31	TCGA-VQ-A91A	TCGA-STAD	67	'--	'--	'--	'--	-24670	'--	not reported	male	'--	'--	white	Alive	'--	1944	'--	24670	'--	'--	'--	'--	M0	N3a	Stage IIIB	T3	7th	'--	'--	'--	'--	'--	'--	'--	'--	'--	'--	'--	not reported	'--	'--	'--	'--	'--	0	1200	'--	'--
416fd59b-a4f8-4610-9f8b-473cb5c04a4a	TCGA-HU-A4H6	TCGA-STAD	72	'--	'--	'--	'--	-26445	'--	not hispanic or latino	female	'--	'--	asian	Alive	'--	1939	'--	26445	'--	'--	'--	'--	M0	N2	Stage IIIA	T3	7th	'--	'--	'--	'--	'--	'--	'--	'--	'--	'--	'--	not reported	'--	'--	'--	'--	'--	0	644	'--	'--
416fd59b-a4f8-4610-9f8b-473cb5c04a4a	TCGA-HU-A4H6	TCGA-STAD	72	'--	'--	'--	'--	-26445	'--	not hispanic or latino	female	'--	'--	asian	Alive	'--	1939	'--	26445	'--	'--	'--	'--	M0	N2	Stage IIIA	T3	7th	'--	'--	'--	'--	'--	'--	'--	'--	'--	'--	'--	not reported	'--	'--	'--	'--	'--	0	644	'--	'--
98c56f92-547b-473d-9fe0-2135dd5a96a8	TCGA-BR-A4IY	TCGA-STAD	58	'--	'--	'--	'--	-21314	'--	not hispanic or latino	male	'--	'--	asian	Alive	'--	1954	'--	21314	'--	'--	'--	'--	M0	N0	Stage IIB	T4a	7th	'--	'--	'--	'--	'--	'--	'--	'--	'--	'--	'--	not reported	'--	'--	'--	'--	'--	0	392	'--	'--
98c56f92-547b-473d-9fe0-2135dd5a96a8	TCGA-BR-A4IY	TCGA-STAD	58	'--	'--	'--	'--	-21314	'--	not hispanic or latino	male	'--	'--	asian	Alive	'--	1954	'--	21314	'--	'--	'--	'--	M0	N0	Stage IIB	T4a	7th	'--	'--	'--	'--	'--	'--	'--	'--	'--	'--	'--	not reported	'--	'--	'--	'--	'--	0	392	'--	'--
e516880b-c4e5-43cd-a358-be0db88564d7	TCGA-BR-6458	TCGA-STAD	57	'--	'--	'--	'--	-21069	588	not hispanic or latino	female	'--	'--	white	Dead	'--	1954	'--	21069	'--	'--	'--	'--	M0	N1	Stage IIB	T3	7th	'--	'--	'--	'--	'--	'--	'--	'--	'--	'--	'--	not reported	'--	'--	'--	'--	'--	0	213	'--	'--
e516880b-c4e5-43cd-a358-be0db88564d7	TCGA-BR-6458	TCGA-STAD	57	'--	'--	'--	'--	-21069	588	not hispanic or latino	female	'--	'--	white	Dead	'--	1954	'--	21069	'--	'--	'--	'--	M0	N1	Stage IIB	T3	7th	'--	'--	'--	'--	'--	'--	'--	'--	'--	'--	'--	not reported	'--	'--	'--	'--	'--	0	213	'--	'--
ed3bf1dd-50e4-4abf-8e04-bc1a97c493b3	TCGA-D7-A74B	TCGA-STAD	52	'--	'--	'--	'--	-19066	217	not hispanic or latino	female	'--	'--	white	Dead	'--	1961	2013	19066	'--	'--	'--	'--	M0	N3	Stage IIIB	T3	7th	'--	'--	'--	'--	'--	'--	'--	'--	'--	'--	'--	not reported	'--	'--	'--	'--	'--	0	'--	'--	'--
ed3bf1dd-50e4-4abf-8e04-bc1a97c493b3	TCGA-D7-A74B	TCGA-STAD	52	'--	'--	'--	'--	-19066	217	not hispanic or latino	female	'--	'--	white	Dead	'--	1961	2013	19066	'--	'--	'--	'--	M0	N3	Stage IIIB	T3	7th	'--	'--	'--	'--	'--	'--	'--	'--	'--	'--	'--	not reported	'--	'--	'--	'--	'--	0	'--	'--	'--
5c68e3e4-58f7-4699-989d-80d2e4996794	TCGA-VQ-A8P3	TCGA-STAD	72	'--	'--	'--	'--	-26582	'--	not reported	male	'--	'--	white	Alive	'--	1939	'--	26582	'--	'--	'--	'--	M0	N1	Stage IIIA	T4	7th	'--	'--	'--	'--	'--	'--	'--	'--	'--	'--	'--	not reported	'--	'--	'--	'--	'--	0	1132	'--	'--
5c68e3e4-58f7-4699-989d-80d2e4996794	TCGA-VQ-A8P3	TCGA-STAD	72	'--	'--	'--	'--	-26582	'--	not reported	male	'--	'--	white	Alive	'--	1939	'--	26582	'--	'--	'--	'--	M0	N1	Stage IIIA	T4	7th	'--	'--	'--	'--	'--	'--	'--	'--	'--	'--	'--	not reported	'--	'--	'--	'--	'--	0	1132	'--	'--
d04e2e8c-9d58-4514-8ab7-3642289d4de0	TCGA-MX-A666	TCGA-STAD	61	'--	'--	'--	'--	-22288	'--	not hispanic or latino	male	'--	'--	white	Alive	'--	1952	'--	22288	'--	'--	'--	'--	MX	NX	Stage IIA	T2	7th	'--	'--	'--	'--	'--	'--	'--	'--	'--	'--	'--	not reported	'--	'--	'--	'--	'--	0	427	'--	'--
d04e2e8c-9d58-4514-8ab7-3642289d4de0	TCGA-MX-A666	TCGA-STAD	61	'--	'--	'--	'--	-22288	'--	not hispanic or latino	male	'--	'--	white	Alive	'--	1952	'--	22288	'--	'--	'--	'--	MX	NX	Stage IIA	T2	7th	'--	'--	'--	'--	'--	'--	'--	'--	'--	'--	'--	not reported	'--	'--	'--	'--	'--	0	427	'--	'--
6c3687fd-0761-477d-95ab-73e11d66dbd6	TCGA-HF-7132	TCGA-STAD	'--	'--	'--	'--	'--	'--	'--	not reported	male	'--	'--	not reported	Alive	'--	'--	'--	'--	'--	'--	'--	'--	M0	N1	Stage II	T2b	6th	'--	'--	'--	'--	'--	'--	'--	'--	'--	'--	'--	not reported	'--	'--	'--	'--	'--	'--	2351	'--	'--
6c3687fd-0761-477d-95ab-73e11d66dbd6	TCGA-HF-7132	TCGA-STAD	'--	'--	'--	'--	'--	'--	'--	not reported	male	'--	'--	not reported	Alive	'--	'--	'--	'--	'--	'--	'--	'--	M0	N1	Stage II	T2b	6th	'--	'--	'--	'--	'--	'--	'--	'--	'--	'--	'--	not reported	'--	'--	'--	'--	'--	'--	2351	'--	'--
aa3d2d17-19e3-4b76-8235-98550f49dc91	TCGA-RD-A7BS	TCGA-STAD	46	'--	'--	'--	'--	-16847	336	not hispanic or latino	male	'--	'--	white	Dead	'--	1955	2001	16847	'--	'--	'--	'--	M0	N1	Stage IIIA	T3	6th	'--	'--	'--	'--	'--	'--	'--	'--	'--	'--	'--	not reported	'--	'--	'--	'--	'--	0	'--	'--	'--
aa3d2d17-19e3-4b76-8235-98550f49dc91	TCGA-RD-A7BS	TCGA-STAD	46	'--	'--	'--	'--	-16847	336	not hispanic or latino	male	'--	'--	white	Dead	'--	1955	2001	16847	'--	'--	'--	'--	M0	N1	Stage IIIA	T3	6th	'--	'--	'--	'--	'--	'--	'--	'--	'--	'--	'--	not reported	'--	'--	'--	'--	'--	0	'--	'--	'--
2e04b48c-0805-4965-8afa-c5fcd32993c5	TCGA-VQ-A91E	TCGA-STAD	67	'--	'--	'--	'--	-24549	'--	not reported	female	'--	'--	white	Alive	'--	1946	'--	24549	'--	'--	'--	'--	M0	N0	Stage IIIB	T4b	7th	'--	'--	'--	'--	'--	'--	'--	'--	'--	'--	'--	not reported	'--	'--	'--	'--	'--	0	664	'--	'--
2e04b48c-0805-4965-8afa-c5fcd32993c5	TCGA-VQ-A91E	TCGA-STAD	67	'--	'--	'--	'--	-24549	'--	not reported	female	'--	'--	white	Alive	'--	1946	'--	24549	'--	'--	'--	'--	M0	N0	Stage IIIB	T4b	7th	'--	'--	'--	'--	'--	'--	'--	'--	'--	'--	'--	not reported	'--	'--	'--	'--	'--	0	664	'--	'--
283776cd-32e8-4a79-bed1-1411c9d3a9e0	TCGA-F1-6875	TCGA-STAD	79	'--	'--	'--	'--	-29209	2197	not hispanic or latino	male	'--	'--	black or african american	Dead	'--	1917	2002	29209	'--	'--	'--	'--	M0	N0	Stage IA	T2	4th	'--	'--	'--	'--	'--	'--	'--	'--	'--	'--	'--	not reported	'--	'--	'--	'--	'--	0	'--	'--	'--
283776cd-32e8-4a79-bed1-1411c9d3a9e0	TCGA-F1-6875	TCGA-STAD	79	'--	'--	'--	'--	-29209	2197	not hispanic or latino	male	'--	'--	black or african american	Dead	'--	1917	2002	29209	'--	'--	'--	'--	M0	N0	Stage IA	T2	4th	'--	'--	'--	'--	'--	'--	'--	'--	'--	'--	'--	not reported	'--	'--	'--	'--	'--	0	'--	'--	'--
a6635058-4498-463c-9bbc-1009dda3308c	TCGA-CD-A48A	TCGA-STAD	57	'--	'--	'--	'--	-20839	'--	not hispanic or latino	male	'--	'--	asian	Alive	'--	1954	'--	20839	'--	'--	'--	'--	M0	N0	Stage IIA	T3	7th	'--	'--	'--	'--	'--	'--	'--	'--	'--	'--	'--	not reported	'--	'--	'--	'--	'--	0	378	'--	'--
a6635058-4498-463c-9bbc-1009dda3308c	TCGA-CD-A48A	TCGA-STAD	57	'--	'--	'--	'--	-20839	'--	not hispanic or latino	male	'--	'--	asian	Alive	'--	1954	'--	20839	'--	'--	'--	'--	M0	N0	Stage IIA	T3	7th	'--	'--	'--	'--	'--	'--	'--	'--	'--	'--	'--	not reported	'--	'--	'--	'--	'--	0	378	'--	'--
117eb38b-0c62-4336-a866-fa5bd013256a	TCGA-BR-4279	TCGA-STAD	43	'--	'--	'--	'--	-16065	291	not hispanic or latino	male	'--	'--	white	Dead	'--	1966	'--	16065	'--	'--	'--	'--	M0	N1	Stage II	T2a	6th	'--	'--	'--	'--	'--	'--	'--	'--	'--	'--	'--	not reported	'--	'--	'--	'--	'--	0	0	'--	'--
117eb38b-0c62-4336-a866-fa5bd013256a	TCGA-BR-4279	TCGA-STAD	43	'--	'--	'--	'--	-16065	291	not hispanic or latino	male	'--	'--	white	Dead	'--	1966	'--	16065	'--	'--	'--	'--	M0	N1	Stage II	T2a	6th	'--	'--	'--	'--	'--	'--	'--	'--	'--	'--	'--	not reported	'--	'--	'--	'--	'--	0	0	'--	'--
9130c730-b0bc-4d3a-9ee1-09bf43d9bd67	TCGA-ZA-A8F6	TCGA-STAD	71	'--	'--	'--	'--	-26122	'--	not hispanic or latino	male	'--	'--	white	Alive	'--	1942	'--	26122	'--	'--	'--	'--	MX	N0	Stage IB	T2	7th	'--	'--	'--	'--	'--	'--	'--	'--	'--	'--	'--	not reported	'--	'--	'--	'--	'--	0	525	'--	'--
9130c730-b0bc-4d3a-9ee1-09bf43d9bd67	TCGA-ZA-A8F6	TCGA-STAD	71	'--	'--	'--	'--	-26122	'--	not hispanic or latino	male	'--	'--	white	Alive	'--	1942	'--	26122	'--	'--	'--	'--	MX	N0	Stage IB	T2	7th	'--	'--	'--	'--	'--	'--	'--	'--	'--	'--	'--	not reported	'--	'--	'--	'--	'--	0	525	'--	'--
7d915d11-729c-4577-a948-9824a8b033ce	TCGA-BR-8286	TCGA-STAD	49	'--	'--	'--	'--	-17966	'--	not hispanic or latino	male	'--	'--	white	Alive	'--	1962	'--	17966	'--	'--	'--	'--	M0	N0	Stage II	T3	7th	'--	'--	'--	'--	'--	'--	'--	'--	'--	'--	'--	not reported	'--	'--	'--	'--	'--	0	895	'--	'--
7d915d11-729c-4577-a948-9824a8b033ce	TCGA-BR-8286	TCGA-STAD	49	'--	'--	'--	'--	-17966	'--	not hispanic or latino	male	'--	'--	white	Alive	'--	1962	'--	17966	'--	'--	'--	'--	M0	N0	Stage II	T3	7th	'--	'--	'--	'--	'--	'--	'--	'--	'--	'--	'--	not reported	'--	'--	'--	'--	'--	0	895	'--	'--
e2aaabd9-f4ba-4763-a28a-c14d46a4bc5d	TCGA-D7-6822	TCGA-STAD	77	'--	'--	'--	'--	-28214	'--	not hispanic or latino	male	'--	'--	white	Alive	'--	1934	'--	28214	'--	'--	'--	'--	M0	N0	Stage IB	T2	7th	'--	'--	'--	'--	'--	'--	'--	'--	'--	'--	'--	not reported	'--	'--	'--	'--	'--	0	375	'--	'--
e2aaabd9-f4ba-4763-a28a-c14d46a4bc5d	TCGA-D7-6822	TCGA-STAD	77	'--	'--	'--	'--	-28214	'--	not hispanic or latino	male	'--	'--	white	Alive	'--	1934	'--	28214	'--	'--	'--	'--	M0	N0	Stage IB	T2	7th	'--	'--	'--	'--	'--	'--	'--	'--	'--	'--	'--	not reported	'--	'--	'--	'--	'--	0	375	'--	'--
72b0e541-a287-45f9-883b-caa5e4f6bae6	TCGA-VQ-A8DL	TCGA-STAD	69	'--	'--	'--	'--	-25299	28	not reported	female	'--	'--	white	Dead	'--	1941	2010	25299	'--	'--	'--	'--	M0	N0	Stage IIA	T3	7th	'--	'--	'--	'--	'--	'--	'--	'--	'--	'--	'--	not reported	'--	'--	'--	'--	'--	0	'--	'--	'--
72b0e541-a287-45f9-883b-caa5e4f6bae6	TCGA-VQ-A8DL	TCGA-STAD	69	'--	'--	'--	'--	-25299	28	not reported	female	'--	'--	white	Dead	'--	1941	2010	25299	'--	'--	'--	'--	M0	N0	Stage IIA	T3	7th	'--	'--	'--	'--	'--	'--	'--	'--	'--	'--	'--	not reported	'--	'--	'--	'--	'--	0	'--	'--	'--
5624beab-545a-4a5b-960e-c33429572272	TCGA-B7-A5TJ	TCGA-STAD	74	'--	'--	'--	'--	-27057	'--	not hispanic or latino	male	'--	'--	white	Alive	'--	1938	'--	27057	'--	'--	'--	'--	M0	NX	Stage IIB	T4a	7th	'--	'--	'--	'--	'--	'--	'--	'--	'--	'--	'--	not reported	'--	'--	'--	'--	'--	0	335	'--	'--
5624beab-545a-4a5b-960e-c33429572272	TCGA-B7-A5TJ	TCGA-STAD	74	'--	'--	'--	'--	-27057	'--	not hispanic or latino	male	'--	'--	white	Alive	'--	1938	'--	27057	'--	'--	'--	'--	M0	NX	Stage IIB	T4a	7th	'--	'--	'--	'--	'--	'--	'--	'--	'--	'--	'--	not reported	'--	'--	'--	'--	'--	0	335	'--	'--
aba9439a-ea8d-404f-9faf-eb71a306684d	TCGA-VQ-A92D	TCGA-STAD	67	'--	'--	'--	'--	-24595	'--	not reported	male	'--	'--	white	Alive	'--	1942	'--	24595	'--	'--	'--	'--	M0	N0	Stage IB	T2b	6th	'--	'--	'--	'--	'--	'--	'--	'--	'--	'--	'--	not reported	'--	'--	'--	'--	'--	0	2032	'--	'--
aba9439a-ea8d-404f-9faf-eb71a306684d	TCGA-VQ-A92D	TCGA-STAD	67	'--	'--	'--	'--	-24595	'--	not reported	male	'--	'--	white	Alive	'--	1942	'--	24595	'--	'--	'--	'--	M0	N0	Stage IB	T2b	6th	'--	'--	'--	'--	'--	'--	'--	'--	'--	'--	'--	not reported	'--	'--	'--	'--	'--	0	2032	'--	'--
66c04b8f-42fd-44c5-945b-ee149bcf5dad	TCGA-BR-8366	TCGA-STAD	80	'--	'--	'--	'--	-29394	'--	not hispanic or latino	female	'--	'--	white	Alive	'--	1931	'--	29394	'--	'--	'--	'--	M0	N0	Stage IIA	T3	7th	'--	'--	'--	'--	'--	'--	'--	'--	'--	'--	'--	not reported	'--	'--	'--	'--	'--	0	29	'--	'--
66c04b8f-42fd-44c5-945b-ee149bcf5dad	TCGA-BR-8366	TCGA-STAD	80	'--	'--	'--	'--	-29394	'--	not hispanic or latino	female	'--	'--	white	Alive	'--	1931	'--	29394	'--	'--	'--	'--	M0	N0	Stage IIA	T3	7th	'--	'--	'--	'--	'--	'--	'--	'--	'--	'--	'--	not reported	'--	'--	'--	'--	'--	0	29	'--	'--
40cb6f49-3d68-45dc-9bfa-b4d724de7dfe	TCGA-VQ-AA6B	TCGA-STAD	48	'--	'--	'--	'--	-17852	'--	not reported	male	'--	'--	white	Alive	'--	1964	'--	17852	'--	'--	'--	'--	M0	N2	Stage IIIB	T3	7th	'--	'--	'--	'--	'--	'--	'--	'--	'--	'--	'--	not reported	'--	'--	'--	'--	'--	0	1002	'--	'--
40cb6f49-3d68-45dc-9bfa-b4d724de7dfe	TCGA-VQ-AA6B	TCGA-STAD	48	'--	'--	'--	'--	-17852	'--	not reported	male	'--	'--	white	Alive	'--	1964	'--	17852	'--	'--	'--	'--	M0	N2	Stage IIIB	T3	7th	'--	'--	'--	'--	'--	'--	'--	'--	'--	'--	'--	not reported	'--	'--	'--	'--	'--	0	1002	'--	'--
7938ca55-766e-4277-9e7e-603ffa02e570	TCGA-CG-4436	TCGA-STAD	57	'--	'--	'--	'--	-20941	'--	not reported	male	'--	'--	not reported	Alive	'--	1948	'--	20941	'--	'--	'--	'--	M0	N0	Stage IB	T2	6th	'--	'--	'--	'--	'--	'--	'--	'--	'--	'--	'--	not reported	'--	'--	'--	'--	'--	0	243	'--	'--
7938ca55-766e-4277-9e7e-603ffa02e570	TCGA-CG-4436	TCGA-STAD	57	'--	'--	'--	'--	-20941	'--	not reported	male	'--	'--	not reported	Alive	'--	1948	'--	20941	'--	'--	'--	'--	M0	N0	Stage IB	T2	6th	'--	'--	'--	'--	'--	'--	'--	'--	'--	'--	'--	not reported	'--	'--	'--	'--	'--	0	243	'--	'--
09587f1c-5c99-4102-bc49-84d50fa8d0ce	TCGA-CG-5730	TCGA-STAD	80	'--	'--	'--	'--	-29432	'--	not reported	female	'--	'--	not reported	Alive	'--	1925	'--	29432	'--	'--	'--	'--	M1	N1	Stage IV	T2	5th	'--	'--	'--	'--	'--	'--	'--	'--	'--	'--	'--	not reported	'--	'--	'--	'--	'--	0	122	'--	'--
09587f1c-5c99-4102-bc49-84d50fa8d0ce	TCGA-CG-5730	TCGA-STAD	80	'--	'--	'--	'--	-29432	'--	not reported	female	'--	'--	not reported	Alive	'--	1925	'--	29432	'--	'--	'--	'--	M1	N1	Stage IV	T2	5th	'--	'--	'--	'--	'--	'--	'--	'--	'--	'--	'--	not reported	'--	'--	'--	'--	'--	0	122	'--	'--
cb622cd6-776d-4681-8a67-4addd61c66b8	TCGA-D7-6527	TCGA-STAD	62	'--	'--	'--	'--	-22793	312	not hispanic or latino	male	'--	'--	white	Dead	'--	1948	'--	22793	'--	'--	'--	'--	M0	N1	Stage II	T2	6th	'--	'--	'--	'--	'--	'--	'--	'--	'--	'--	'--	not reported	'--	'--	'--	'--	'--	0	126	'--	'--
cb622cd6-776d-4681-8a67-4addd61c66b8	TCGA-D7-6527	TCGA-STAD	62	'--	'--	'--	'--	-22793	312	not hispanic or latino	male	'--	'--	white	Dead	'--	1948	'--	22793	'--	'--	'--	'--	M0	N1	Stage II	T2	6th	'--	'--	'--	'--	'--	'--	'--	'--	'--	'--	'--	not reported	'--	'--	'--	'--	'--	0	126	'--	'--
0e99c305-c69f-4fb4-84d6-29cac1cc9d39	TCGA-BR-A4QM	TCGA-STAD	65	'--	'--	'--	'--	-23999	'--	not hispanic or latino	male	'--	'--	white	Alive	'--	1947	'--	23999	'--	'--	'--	'--	M0	N2	Stage IIIA	T3	7th	'--	'--	'--	'--	'--	'--	'--	'--	'--	'--	'--	not reported	'--	'--	'--	'--	'--	0	156	'--	'--
0e99c305-c69f-4fb4-84d6-29cac1cc9d39	TCGA-BR-A4QM	TCGA-STAD	65	'--	'--	'--	'--	-23999	'--	not hispanic or latino	male	'--	'--	white	Alive	'--	1947	'--	23999	'--	'--	'--	'--	M0	N2	Stage IIIA	T3	7th	'--	'--	'--	'--	'--	'--	'--	'--	'--	'--	'--	not reported	'--	'--	'--	'--	'--	0	156	'--	'--
69704642-ba65-4a45-8f13-95d847185045	TCGA-BR-7715	TCGA-STAD	65	'--	'--	'--	'--	-23861	'--	not hispanic or latino	male	'--	'--	white	Alive	'--	1946	'--	23861	'--	'--	'--	'--	M0	N0	Stage IIA	T3	7th	'--	'--	'--	'--	'--	'--	'--	'--	'--	'--	'--	not reported	'--	'--	'--	'--	'--	0	1023	'--	'--
69704642-ba65-4a45-8f13-95d847185045	TCGA-BR-7715	TCGA-STAD	65	'--	'--	'--	'--	-23861	'--	not hispanic or latino	male	'--	'--	white	Alive	'--	1946	'--	23861	'--	'--	'--	'--	M0	N0	Stage IIA	T3	7th	'--	'--	'--	'--	'--	'--	'--	'--	'--	'--	'--	not reported	'--	'--	'--	'--	'--	0	1023	'--	'--
bec83dff-2bba-4467-92aa-5dc3db9e0eaf	TCGA-BR-4357	TCGA-STAD	58	'--	'--	'--	'--	-21295	'--	not hispanic or latino	male	'--	'--	white	Alive	'--	1950	'--	21295	'--	'--	'--	'--	MX	NX	'--	T3	6th	'--	'--	'--	'--	'--	'--	'--	'--	'--	'--	'--	not reported	'--	'--	'--	'--	'--	0	0	'--	'--
bec83dff-2bba-4467-92aa-5dc3db9e0eaf	TCGA-BR-4357	TCGA-STAD	58	'--	'--	'--	'--	-21295	'--	not hispanic or latino	male	'--	'--	white	Alive	'--	1950	'--	21295	'--	'--	'--	'--	MX	NX	'--	T3	6th	'--	'--	'--	'--	'--	'--	'--	'--	'--	'--	'--	not reported	'--	'--	'--	'--	'--	0	0	'--	'--
49587564-e30f-4f1c-b7b3-fc0989bb1a0a	TCGA-CG-5716	TCGA-STAD	86	'--	'--	'--	'--	-31411	'--	not reported	male	'--	'--	not reported	Alive	'--	1924	'--	31411	'--	'--	'--	'--	M1	N2	Stage IV	T4a	7th	'--	'--	'--	'--	'--	'--	'--	'--	'--	'--	'--	not reported	'--	'--	'--	'--	'--	0	0	'--	'--
49587564-e30f-4f1c-b7b3-fc0989bb1a0a	TCGA-CG-5716	TCGA-STAD	86	'--	'--	'--	'--	-31411	'--	not reported	male	'--	'--	not reported	Alive	'--	1924	'--	31411	'--	'--	'--	'--	M1	N2	Stage IV	T4a	7th	'--	'--	'--	'--	'--	'--	'--	'--	'--	'--	'--	not reported	'--	'--	'--	'--	'--	0	0	'--	'--
2360c1e2-90f5-4737-9486-3f4590c37322	TCGA-RD-A8N0	TCGA-STAD	53	'--	'--	'--	'--	-19491	'--	not hispanic or latino	female	'--	'--	white	Alive	'--	1953	'--	19491	'--	'--	'--	'--	M0	N2	Stage IIIB	T3	6th	'--	'--	'--	'--	'--	'--	'--	'--	'--	'--	'--	not reported	'--	'--	'--	'--	'--	0	1236	'--	'--
2360c1e2-90f5-4737-9486-3f4590c37322	TCGA-RD-A8N0	TCGA-STAD	53	'--	'--	'--	'--	-19491	'--	not hispanic or latino	female	'--	'--	white	Alive	'--	1953	'--	19491	'--	'--	'--	'--	M0	N2	Stage IIIB	T3	6th	'--	'--	'--	'--	'--	'--	'--	'--	'--	'--	'--	not reported	'--	'--	'--	'--	'--	0	1236	'--	'--
acab1362-c8a0-448b-8533-0cd84d97959c	TCGA-BR-4294	TCGA-STAD	65	'--	'--	'--	'--	-23758	'--	not hispanic or latino	male	'--	'--	white	Alive	'--	1944	'--	23758	'--	'--	'--	'--	M0	NX	'--	T2a	6th	'--	'--	'--	'--	'--	'--	'--	'--	'--	'--	'--	not reported	'--	'--	'--	'--	'--	0	0	'--	'--
acab1362-c8a0-448b-8533-0cd84d97959c	TCGA-BR-4294	TCGA-STAD	65	'--	'--	'--	'--	-23758	'--	not hispanic or latino	male	'--	'--	white	Alive	'--	1944	'--	23758	'--	'--	'--	'--	M0	NX	'--	T2a	6th	'--	'--	'--	'--	'--	'--	'--	'--	'--	'--	'--	not reported	'--	'--	'--	'--	'--	0	0	'--	'--
10b5774d-7079-4b4b-b824-f4745f5598c7	TCGA-CG-4449	TCGA-STAD	81	'--	'--	'--	'--	-29705	'--	not reported	male	'--	'--	not reported	Alive	'--	1926	'--	29705	'--	'--	'--	'--	M0	N1	Stage II	T2	5th	'--	'--	'--	'--	'--	'--	'--	'--	'--	'--	'--	not reported	'--	'--	'--	'--	'--	0	580	'--	'--
10b5774d-7079-4b4b-b824-f4745f5598c7	TCGA-CG-4449	TCGA-STAD	81	'--	'--	'--	'--	-29705	'--	not reported	male	'--	'--	not reported	Alive	'--	1926	'--	29705	'--	'--	'--	'--	M0	N1	Stage II	T2	5th	'--	'--	'--	'--	'--	'--	'--	'--	'--	'--	'--	not reported	'--	'--	'--	'--	'--	0	580	'--	'--
6244e506-d163-4d34-8fec-6158191679cb	TCGA-CG-4437	TCGA-STAD	83	'--	'--	'--	'--	-30467	'--	not reported	male	'--	'--	not reported	Alive	'--	1923	'--	30467	'--	'--	'--	'--	M0	N1	Stage II	T2	5th	'--	'--	'--	'--	'--	'--	'--	'--	'--	'--	'--	not reported	'--	'--	'--	'--	'--	0	245	'--	'--
6244e506-d163-4d34-8fec-6158191679cb	TCGA-CG-4437	TCGA-STAD	83	'--	'--	'--	'--	-30467	'--	not reported	male	'--	'--	not reported	Alive	'--	1923	'--	30467	'--	'--	'--	'--	M0	N1	Stage II	T2	5th	'--	'--	'--	'--	'--	'--	'--	'--	'--	'--	'--	not reported	'--	'--	'--	'--	'--	0	245	'--	'--
ad73529b-92d7-412f-b001-920a61cec313	TCGA-BR-8588	TCGA-STAD	55	'--	'--	'--	'--	-20177	'--	not hispanic or latino	female	'--	'--	white	Alive	'--	1957	'--	20177	'--	'--	'--	'--	M0	N0	Stage IIB	T4a	7th	'--	'--	'--	'--	'--	'--	'--	'--	'--	'--	'--	not reported	'--	'--	'--	'--	'--	0	389	'--	'--
ad73529b-92d7-412f-b001-920a61cec313	TCGA-BR-8588	TCGA-STAD	55	'--	'--	'--	'--	-20177	'--	not hispanic or latino	female	'--	'--	white	Alive	'--	1957	'--	20177	'--	'--	'--	'--	M0	N0	Stage IIB	T4a	7th	'--	'--	'--	'--	'--	'--	'--	'--	'--	'--	'--	not reported	'--	'--	'--	'--	'--	0	389	'--	'--
028632ed-d75a-49bb-b579-41962ba502fe	TCGA-CD-A4MG	TCGA-STAD	76	'--	'--	'--	'--	-28019	200	not hispanic or latino	male	'--	'--	asian	Dead	'--	1935	'--	28019	'--	'--	'--	'--	M0	N0	Stage IIA	T3	7th	'--	'--	'--	'--	'--	'--	'--	'--	'--	'--	'--	not reported	'--	'--	'--	'--	'--	0	2	'--	'--
028632ed-d75a-49bb-b579-41962ba502fe	TCGA-CD-A4MG	TCGA-STAD	76	'--	'--	'--	'--	-28019	200	not hispanic or latino	male	'--	'--	asian	Dead	'--	1935	'--	28019	'--	'--	'--	'--	M0	N0	Stage IIA	T3	7th	'--	'--	'--	'--	'--	'--	'--	'--	'--	'--	'--	not reported	'--	'--	'--	'--	'--	0	2	'--	'--
fe9a5fcf-ff99-4dd1-8cc7-ed9f4b9d952b	TCGA-BR-4369	TCGA-STAD	75	'--	'--	'--	'--	-27509	'--	not hispanic or latino	male	'--	'--	white	Alive	'--	1933	'--	27509	'--	'--	'--	'--	M0	NX	'--	TX	6th	'--	'--	'--	'--	'--	'--	'--	'--	'--	'--	'--	not reported	'--	'--	'--	'--	'--	0	0	'--	'--
fe9a5fcf-ff99-4dd1-8cc7-ed9f4b9d952b	TCGA-BR-4369	TCGA-STAD	75	'--	'--	'--	'--	-27509	'--	not hispanic or latino	male	'--	'--	white	Alive	'--	1933	'--	27509	'--	'--	'--	'--	M0	NX	'--	TX	6th	'--	'--	'--	'--	'--	'--	'--	'--	'--	'--	'--	not reported	'--	'--	'--	'--	'--	0	0	'--	'--
a873475c-b2c7-4c84-bd89-5b9ee6060ce1	TCGA-D7-8574	TCGA-STAD	72	'--	'--	'--	'--	-26586	'--	not hispanic or latino	male	'--	'--	white	Alive	'--	1940	'--	26586	'--	'--	'--	'--	M0	N3a	Stage IIIA	T2	7th	'--	'--	'--	'--	'--	'--	'--	'--	'--	'--	'--	not reported	'--	'--	'--	'--	'--	0	523	'--	'--
a873475c-b2c7-4c84-bd89-5b9ee6060ce1	TCGA-D7-8574	TCGA-STAD	72	'--	'--	'--	'--	-26586	'--	not hispanic or latino	male	'--	'--	white	Alive	'--	1940	'--	26586	'--	'--	'--	'--	M0	N3a	Stage IIIA	T2	7th	'--	'--	'--	'--	'--	'--	'--	'--	'--	'--	'--	not reported	'--	'--	'--	'--	'--	0	523	'--	'--
e9a98a44-83f2-490c-b053-1e953ebd4e7e	TCGA-BR-A4J1	TCGA-STAD	63	'--	'--	'--	'--	-23266	22	not hispanic or latino	male	'--	'--	asian	Dead	'--	1949	2012	23266	'--	'--	'--	'--	M0	N1	Stage IIIA	T4a	7th	'--	'--	'--	'--	'--	'--	'--	'--	'--	'--	'--	not reported	'--	'--	'--	'--	'--	0	'--	'--	'--
e9a98a44-83f2-490c-b053-1e953ebd4e7e	TCGA-BR-A4J1	TCGA-STAD	63	'--	'--	'--	'--	-23266	22	not hispanic or latino	male	'--	'--	asian	Dead	'--	1949	2012	23266	'--	'--	'--	'--	M0	N1	Stage IIIA	T4a	7th	'--	'--	'--	'--	'--	'--	'--	'--	'--	'--	'--	not reported	'--	'--	'--	'--	'--	0	'--	'--	'--
06fd3086-0801-4d74-bced-4916efc544d2	TCGA-HF-7131	TCGA-STAD	'--	'--	'--	'--	'--	'--	'--	not reported	female	'--	'--	not reported	Alive	'--	'--	'--	'--	'--	'--	'--	'--	MX	N0	Stage IB	T2b	6th	'--	'--	'--	'--	'--	'--	'--	'--	'--	'--	'--	not reported	'--	'--	'--	'--	'--	'--	'--	'--	'--
06fd3086-0801-4d74-bced-4916efc544d2	TCGA-HF-7131	TCGA-STAD	'--	'--	'--	'--	'--	'--	'--	not reported	female	'--	'--	not reported	Alive	'--	'--	'--	'--	'--	'--	'--	'--	MX	N0	Stage IB	T2b	6th	'--	'--	'--	'--	'--	'--	'--	'--	'--	'--	'--	not reported	'--	'--	'--	'--	'--	'--	'--	'--	'--
83d681f4-6c0e-45cc-a31d-0b1b31c8e073	TCGA-HJ-7597	TCGA-STAD	71	'--	'--	'--	'--	-26264	805	not hispanic or latino	female	'--	'--	white	Dead	'--	1934	2007	26264	'--	'--	'--	'--	MX	N0	Stage IB	T2b	6th	'--	'--	'--	'--	'--	'--	'--	'--	'--	'--	'--	not reported	'--	'--	'--	'--	'--	0	'--	'--	'--
83d681f4-6c0e-45cc-a31d-0b1b31c8e073	TCGA-HJ-7597	TCGA-STAD	71	'--	'--	'--	'--	-26264	805	not hispanic or latino	female	'--	'--	white	Dead	'--	1934	2007	26264	'--	'--	'--	'--	MX	N0	Stage IB	T2b	6th	'--	'--	'--	'--	'--	'--	'--	'--	'--	'--	'--	not reported	'--	'--	'--	'--	'--	0	'--	'--	'--
c3cba26e-38c2-4569-afd6-6b045e604808	TCGA-F1-6177	TCGA-STAD	90	'--	'--	'--	'--	-32872	'--	not hispanic or latino	male	'--	'--	black or african american	Dead	'--	1919	'--	32872	'--	'--	'--	'--	MX	N1	Stage I	T1b	6th	'--	'--	'--	'--	'--	'--	'--	'--	'--	'--	'--	not reported	'--	'--	'--	'--	'--	0	0	'--	'--
c3cba26e-38c2-4569-afd6-6b045e604808	TCGA-F1-6177	TCGA-STAD	90	'--	'--	'--	'--	-32872	'--	not hispanic or latino	male	'--	'--	black or african american	Dead	'--	1919	'--	32872	'--	'--	'--	'--	MX	N1	Stage I	T1b	6th	'--	'--	'--	'--	'--	'--	'--	'--	'--	'--	'--	not reported	'--	'--	'--	'--	'--	0	0	'--	'--
012e99fe-e3e8-4bb0-bb74-5b0c9992187c	TCGA-BR-6710	TCGA-STAD	41	'--	'--	'--	'--	-15316	'--	not hispanic or latino	male	'--	'--	white	Alive	'--	1970	'--	15316	'--	'--	'--	'--	M0	N0	Stage IB	T2	7th	'--	'--	'--	'--	'--	'--	'--	'--	'--	'--	'--	not reported	'--	'--	'--	'--	'--	0	273	'--	'--
012e99fe-e3e8-4bb0-bb74-5b0c9992187c	TCGA-BR-6710	TCGA-STAD	41	'--	'--	'--	'--	-15316	'--	not hispanic or latino	male	'--	'--	white	Alive	'--	1970	'--	15316	'--	'--	'--	'--	M0	N0	Stage IB	T2	7th	'--	'--	'--	'--	'--	'--	'--	'--	'--	'--	'--	not reported	'--	'--	'--	'--	'--	0	273	'--	'--
df822ea3-e0e6-4ad3-a228-e20e3a737dac	TCGA-CD-5801	TCGA-STAD	69	'--	'--	'--	'--	'--	401	not hispanic or latino	male	'--	'--	asian	Dead	'--	1941	'--	'--	'--	'--	'--	'--	M0	N1	Stage IIIA	T3	6th	'--	'--	'--	'--	'--	'--	'--	'--	'--	'--	'--	not reported	'--	'--	'--	'--	'--	0	15	'--	'--
df822ea3-e0e6-4ad3-a228-e20e3a737dac	TCGA-CD-5801	TCGA-STAD	69	'--	'--	'--	'--	'--	401	not hispanic or latino	male	'--	'--	asian	Dead	'--	1941	'--	'--	'--	'--	'--	'--	M0	N1	Stage IIIA	T3	6th	'--	'--	'--	'--	'--	'--	'--	'--	'--	'--	'--	not reported	'--	'--	'--	'--	'--	0	15	'--	'--
46874009-4b32-43ff-a36a-236a3ca28fef	TCGA-VQ-AA69	TCGA-STAD	35	'--	'--	'--	'--	-13087	'--	not reported	male	'--	'--	white	Alive	'--	1976	'--	13087	'--	'--	'--	'--	M0	N2	Stage IIIA	T3	7th	'--	'--	'--	'--	'--	'--	'--	'--	'--	'--	'--	not reported	'--	'--	'--	'--	'--	0	864	'--	'--
46874009-4b32-43ff-a36a-236a3ca28fef	TCGA-VQ-AA69	TCGA-STAD	35	'--	'--	'--	'--	-13087	'--	not reported	male	'--	'--	white	Alive	'--	1976	'--	13087	'--	'--	'--	'--	M0	N2	Stage IIIA	T3	7th	'--	'--	'--	'--	'--	'--	'--	'--	'--	'--	'--	not reported	'--	'--	'--	'--	'--	0	864	'--	'--
4e921bc8-df5d-4f54-93d1-d5a433f91bdb	TCGA-EQ-8122	TCGA-STAD	71	'--	'--	'--	'--	-26289	243	not hispanic or latino	female	'--	'--	white	Dead	'--	1940	'--	26289	'--	'--	'--	'--	MX	N1	Stage IIB	T3	7th	'--	'--	'--	'--	'--	'--	'--	'--	'--	'--	'--	not reported	'--	'--	'--	'--	'--	0	237	'--	'--
4e921bc8-df5d-4f54-93d1-d5a433f91bdb	TCGA-EQ-8122	TCGA-STAD	71	'--	'--	'--	'--	-26289	243	not hispanic or latino	female	'--	'--	white	Dead	'--	1940	'--	26289	'--	'--	'--	'--	MX	N1	Stage IIB	T3	7th	'--	'--	'--	'--	'--	'--	'--	'--	'--	'--	'--	not reported	'--	'--	'--	'--	'--	0	237	'--	'--
264b781d-122b-433d-80d4-59fbec262f22	TCGA-BR-8291	TCGA-STAD	61	'--	'--	'--	'--	-22552	607	not hispanic or latino	male	'--	'--	white	Dead	'--	1950	'--	22552	'--	'--	'--	'--	M0	N1	Stage IIB	T3	7th	'--	'--	'--	'--	'--	'--	'--	'--	'--	'--	'--	not reported	'--	'--	'--	'--	'--	0	496	'--	'--
264b781d-122b-433d-80d4-59fbec262f22	TCGA-BR-8291	TCGA-STAD	61	'--	'--	'--	'--	-22552	607	not hispanic or latino	male	'--	'--	white	Dead	'--	1950	'--	22552	'--	'--	'--	'--	M0	N1	Stage IIB	T3	7th	'--	'--	'--	'--	'--	'--	'--	'--	'--	'--	'--	not reported	'--	'--	'--	'--	'--	0	496	'--	'--
2983f08c-3b32-4fb3-9d7e-5b34f9c2f741	TCGA-VQ-A91K	TCGA-STAD	69	'--	'--	'--	'--	-25424	'--	not reported	male	'--	'--	white	Alive	'--	1940	'--	25424	'--	'--	'--	'--	M0	N1	Stage IIIA	T3	6th	'--	'--	'--	'--	'--	'--	'--	'--	'--	'--	'--	not reported	'--	'--	'--	'--	'--	0	1862	'--	'--
2983f08c-3b32-4fb3-9d7e-5b34f9c2f741	TCGA-VQ-A91K	TCGA-STAD	69	'--	'--	'--	'--	-25424	'--	not reported	male	'--	'--	white	Alive	'--	1940	'--	25424	'--	'--	'--	'--	M0	N1	Stage IIIA	T3	6th	'--	'--	'--	'--	'--	'--	'--	'--	'--	'--	'--	not reported	'--	'--	'--	'--	'--	0	1862	'--	'--
53086e20-a727-40d6-b42d-8030109b5130	TCGA-D7-6815	TCGA-STAD	70	'--	'--	'--	'--	-25811	'--	not hispanic or latino	female	'--	'--	white	Alive	'--	1940	'--	25811	'--	'--	'--	'--	M0	N2	Stage IIB	T2	7th	'--	'--	'--	'--	'--	'--	'--	'--	'--	'--	'--	not reported	'--	'--	'--	'--	'--	0	486	'--	'--
53086e20-a727-40d6-b42d-8030109b5130	TCGA-D7-6815	TCGA-STAD	70	'--	'--	'--	'--	-25811	'--	not hispanic or latino	female	'--	'--	white	Alive	'--	1940	'--	25811	'--	'--	'--	'--	M0	N2	Stage IIB	T2	7th	'--	'--	'--	'--	'--	'--	'--	'--	'--	'--	'--	not reported	'--	'--	'--	'--	'--	0	486	'--	'--
9d7305be-60a3-4ecf-856a-bd5321166590	TCGA-BR-6563	TCGA-STAD	60	'--	'--	'--	'--	-21936	'--	not hispanic or latino	male	'--	'--	white	Alive	'--	1951	'--	21936	'--	'--	'--	'--	M0	N1	Stage IIB	T3	7th	'--	'--	'--	'--	'--	'--	'--	'--	'--	'--	'--	not reported	'--	'--	'--	'--	'--	0	1190	'--	'--
9d7305be-60a3-4ecf-856a-bd5321166590	TCGA-BR-6563	TCGA-STAD	60	'--	'--	'--	'--	-21936	'--	not hispanic or latino	male	'--	'--	white	Alive	'--	1951	'--	21936	'--	'--	'--	'--	M0	N1	Stage IIB	T3	7th	'--	'--	'--	'--	'--	'--	'--	'--	'--	'--	'--	not reported	'--	'--	'--	'--	'--	0	1190	'--	'--
00ee3098-1b32-4e7a-81ea-993773587c41	TCGA-D7-8575	TCGA-STAD	75	'--	'--	'--	'--	-27712	554	not hispanic or latino	male	'--	'--	white	Dead	'--	1937	'--	27712	'--	'--	'--	'--	M0	N2	Stage IIIA	T3	7th	'--	'--	'--	'--	'--	'--	'--	'--	'--	'--	'--	not reported	'--	'--	'--	'--	'--	0	7	'--	'--
00ee3098-1b32-4e7a-81ea-993773587c41	TCGA-D7-8575	TCGA-STAD	75	'--	'--	'--	'--	-27712	554	not hispanic or latino	male	'--	'--	white	Dead	'--	1937	'--	27712	'--	'--	'--	'--	M0	N2	Stage IIIA	T3	7th	'--	'--	'--	'--	'--	'--	'--	'--	'--	'--	'--	not reported	'--	'--	'--	'--	'--	0	7	'--	'--
0dfa566e-8fb2-4288-81ce-b4bcce674b06	TCGA-BR-7957	TCGA-STAD	50	'--	'--	'--	'--	-18517	276	not hispanic or latino	female	'--	'--	white	Dead	'--	1961	'--	18517	'--	'--	'--	'--	M1	N3a	Stage IV	T3	7th	'--	'--	'--	'--	'--	'--	'--	'--	'--	'--	'--	not reported	'--	'--	'--	'--	'--	0	21	'--	'--
0dfa566e-8fb2-4288-81ce-b4bcce674b06	TCGA-BR-7957	TCGA-STAD	50	'--	'--	'--	'--	-18517	276	not hispanic or latino	female	'--	'--	white	Dead	'--	1961	'--	18517	'--	'--	'--	'--	M1	N3a	Stage IV	T3	7th	'--	'--	'--	'--	'--	'--	'--	'--	'--	'--	'--	not reported	'--	'--	'--	'--	'--	0	21	'--	'--
315b8de8-9842-4738-b23b-1d61722f9583	TCGA-CD-8524	TCGA-STAD	61	'--	'--	'--	'--	-22445	'--	not hispanic or latino	female	'--	'--	asian	Alive	'--	1949	'--	22445	'--	'--	'--	'--	M0	N0	Stage II	T3	6th	'--	'--	'--	'--	'--	'--	'--	'--	'--	'--	'--	not reported	'--	'--	'--	'--	'--	0	388	'--	'--
315b8de8-9842-4738-b23b-1d61722f9583	TCGA-CD-8524	TCGA-STAD	61	'--	'--	'--	'--	-22445	'--	not hispanic or latino	female	'--	'--	asian	Alive	'--	1949	'--	22445	'--	'--	'--	'--	M0	N0	Stage II	T3	6th	'--	'--	'--	'--	'--	'--	'--	'--	'--	'--	'--	not reported	'--	'--	'--	'--	'--	0	388	'--	'--
98760b3e-3075-4444-9a01-8f11935069d4	TCGA-HU-A4H8	TCGA-STAD	77	'--	'--	'--	'--	-28292	'--	not hispanic or latino	male	'--	'--	asian	Not Reported	'--	1935	'--	28292	'--	'--	'--	'--	M0	N1	Stage IB	T1b	7th	'--	'--	'--	'--	'--	'--	'--	'--	'--	'--	'--	not reported	'--	'--	'--	'--	'--	0	428	'--	'--
98760b3e-3075-4444-9a01-8f11935069d4	TCGA-HU-A4H8	TCGA-STAD	77	'--	'--	'--	'--	-28292	'--	not hispanic or latino	male	'--	'--	asian	Not Reported	'--	1935	'--	28292	'--	'--	'--	'--	M0	N1	Stage IB	T1b	7th	'--	'--	'--	'--	'--	'--	'--	'--	'--	'--	'--	not reported	'--	'--	'--	'--	'--	0	428	'--	'--
7c7cef85-024c-48c0-8644-92c034432e8f	TCGA-BR-8686	TCGA-STAD	69	'--	'--	'--	'--	-25372	635	not hispanic or latino	male	'--	'--	asian	Dead	'--	1943	'--	25372	'--	'--	'--	'--	M0	N1	Stage IIIB	T4b	7th	'--	'--	'--	'--	'--	'--	'--	'--	'--	'--	'--	not reported	'--	'--	'--	'--	'--	0	477	'--	'--
7c7cef85-024c-48c0-8644-92c034432e8f	TCGA-BR-8686	TCGA-STAD	69	'--	'--	'--	'--	-25372	635	not hispanic or latino	male	'--	'--	asian	Dead	'--	1943	'--	25372	'--	'--	'--	'--	M0	N1	Stage IIIB	T4b	7th	'--	'--	'--	'--	'--	'--	'--	'--	'--	'--	'--	not reported	'--	'--	'--	'--	'--	0	477	'--	'--
33a9f48e-75e5-4ec5-8e4a-7c6d91a98656	TCGA-VQ-A91D	TCGA-STAD	70	'--	'--	'--	'--	-25686	356	not reported	male	'--	'--	white	Dead	'--	1940	2010	25686	'--	'--	'--	'--	M0	N2	Stage IIIC	T4b	7th	'--	'--	'--	'--	'--	'--	'--	'--	'--	'--	'--	not reported	'--	'--	'--	'--	'--	0	'--	'--	'--
33a9f48e-75e5-4ec5-8e4a-7c6d91a98656	TCGA-VQ-A91D	TCGA-STAD	70	'--	'--	'--	'--	-25686	356	not reported	male	'--	'--	white	Dead	'--	1940	2010	25686	'--	'--	'--	'--	M0	N2	Stage IIIC	T4b	7th	'--	'--	'--	'--	'--	'--	'--	'--	'--	'--	'--	not reported	'--	'--	'--	'--	'--	0	'--	'--	'--
52849c60-7e30-4ba4-9dae-be4adf031120	TCGA-VQ-A8PH	TCGA-STAD	62	'--	'--	'--	'--	-22940	389	not reported	male	'--	'--	white	Dead	'--	1948	2011	22940	'--	'--	'--	'--	M0	N3	Stage IIIB	T3	7th	'--	'--	'--	'--	'--	'--	'--	'--	'--	'--	'--	not reported	'--	'--	'--	'--	'--	0	'--	'--	'--
52849c60-7e30-4ba4-9dae-be4adf031120	TCGA-VQ-A8PH	TCGA-STAD	62	'--	'--	'--	'--	-22940	389	not reported	male	'--	'--	white	Dead	'--	1948	2011	22940	'--	'--	'--	'--	M0	N3	Stage IIIB	T3	7th	'--	'--	'--	'--	'--	'--	'--	'--	'--	'--	'--	not reported	'--	'--	'--	'--	'--	0	'--	'--	'--
faf5f1e3-9f7d-4a9d-a005-6cad5e4becf7	TCGA-IP-7968	TCGA-STAD	74	'--	'--	'--	'--	-27114	'--	not hispanic or latino	male	'--	'--	white	Alive	'--	1937	'--	27114	'--	'--	'--	'--	MX	N2	Stage IIIB	T3	7th	'--	'--	'--	'--	'--	'--	'--	'--	'--	'--	'--	not reported	'--	'--	'--	'--	'--	0	77	'--	'--
faf5f1e3-9f7d-4a9d-a005-6cad5e4becf7	TCGA-IP-7968	TCGA-STAD	74	'--	'--	'--	'--	-27114	'--	not hispanic or latino	male	'--	'--	white	Alive	'--	1937	'--	27114	'--	'--	'--	'--	MX	N2	Stage IIIB	T3	7th	'--	'--	'--	'--	'--	'--	'--	'--	'--	'--	'--	not reported	'--	'--	'--	'--	'--	0	77	'--	'--
cbe05333-3185-4878-b6e6-977a0e1400e4	TCGA-VQ-A91N	TCGA-STAD	59	'--	'--	'--	'--	-21753	570	not reported	female	'--	'--	not reported	Dead	'--	1950	2010	21753	'--	'--	'--	'--	M0	N3	Stage IV	T4	6th	'--	'--	'--	'--	'--	'--	'--	'--	'--	'--	'--	not reported	'--	'--	'--	'--	'--	0	'--	'--	'--
cbe05333-3185-4878-b6e6-977a0e1400e4	TCGA-VQ-A91N	TCGA-STAD	59	'--	'--	'--	'--	-21753	570	not reported	female	'--	'--	not reported	Dead	'--	1950	2010	21753	'--	'--	'--	'--	M0	N3	Stage IV	T4	6th	'--	'--	'--	'--	'--	'--	'--	'--	'--	'--	'--	not reported	'--	'--	'--	'--	'--	0	'--	'--	'--
32b1f9ff-dbad-47f5-9580-13f4120f5891	TCGA-VQ-A8PE	TCGA-STAD	78	'--	'--	'--	'--	-28755	675	not reported	male	'--	'--	white	Dead	'--	1934	'--	28755	'--	'--	'--	'--	M0	N3a	Stage IIIB	T3	7th	'--	'--	'--	'--	'--	'--	'--	'--	'--	'--	'--	not reported	'--	'--	'--	'--	'--	0	422	'--	'--
32b1f9ff-dbad-47f5-9580-13f4120f5891	TCGA-VQ-A8PE	TCGA-STAD	78	'--	'--	'--	'--	-28755	675	not reported	male	'--	'--	white	Dead	'--	1934	'--	28755	'--	'--	'--	'--	M0	N3a	Stage IIIB	T3	7th	'--	'--	'--	'--	'--	'--	'--	'--	'--	'--	'--	not reported	'--	'--	'--	'--	'--	0	422	'--	'--
233cb00f-b470-47fb-ad93-2a1597655ed6	TCGA-FP-8209	TCGA-STAD	49	'--	'--	'--	'--	-18171	1811	not hispanic or latino	male	'--	'--	white	Dead	'--	1956	2009	18171	'--	'--	'--	'--	M0	N0	Stage IB	T2a	6th	'--	'--	'--	'--	'--	'--	'--	'--	'--	'--	'--	not reported	'--	'--	'--	'--	'--	0	'--	'--	'--
233cb00f-b470-47fb-ad93-2a1597655ed6	TCGA-FP-8209	TCGA-STAD	49	'--	'--	'--	'--	-18171	1811	not hispanic or latino	male	'--	'--	white	Dead	'--	1956	2009	18171	'--	'--	'--	'--	M0	N0	Stage IB	T2a	6th	'--	'--	'--	'--	'--	'--	'--	'--	'--	'--	'--	not reported	'--	'--	'--	'--	'--	0	'--	'--	'--
b75eb694-8e9d-4dbb-b536-7d278c728cbb	TCGA-CG-5727	TCGA-STAD	66	'--	'--	'--	'--	-24289	'--	not reported	male	'--	'--	not reported	Alive	'--	1939	'--	24289	'--	'--	'--	'--	M0	N0	Stage II	T3	5th	'--	'--	'--	'--	'--	'--	'--	'--	'--	'--	'--	not reported	'--	'--	'--	'--	'--	0	2405	'--	'--
b75eb694-8e9d-4dbb-b536-7d278c728cbb	TCGA-CG-5727	TCGA-STAD	66	'--	'--	'--	'--	-24289	'--	not reported	male	'--	'--	not reported	Alive	'--	1939	'--	24289	'--	'--	'--	'--	M0	N0	Stage II	T3	5th	'--	'--	'--	'--	'--	'--	'--	'--	'--	'--	'--	not reported	'--	'--	'--	'--	'--	0	2405	'--	'--
a0d35a25-3500-46f3-874f-1a0820200473	TCGA-VQ-A8P2	TCGA-STAD	68	'--	'--	'--	'--	-25129	'--	not reported	male	'--	'--	white	Alive	'--	1943	'--	25129	'--	'--	'--	'--	M0	N1	Stage IIIA	T4a	7th	'--	'--	'--	'--	'--	'--	'--	'--	'--	'--	'--	not reported	'--	'--	'--	'--	'--	0	1160	'--	'--
a0d35a25-3500-46f3-874f-1a0820200473	TCGA-VQ-A8P2	TCGA-STAD	68	'--	'--	'--	'--	-25129	'--	not reported	male	'--	'--	white	Alive	'--	1943	'--	25129	'--	'--	'--	'--	M0	N1	Stage IIIA	T4a	7th	'--	'--	'--	'--	'--	'--	'--	'--	'--	'--	'--	not reported	'--	'--	'--	'--	'--	0	1160	'--	'--
5b52f882-df12-42ec-a000-ff3b428ba05b	TCGA-BR-8372	TCGA-STAD	63	'--	'--	'--	'--	-23346	'--	not hispanic or latino	male	'--	'--	white	Alive	'--	1949	'--	23346	'--	'--	'--	'--	M0	N3a	Stage IIIC	T4b	7th	'--	'--	'--	'--	'--	'--	'--	'--	'--	'--	'--	not reported	'--	'--	'--	'--	'--	0	951	'--	'--
5b52f882-df12-42ec-a000-ff3b428ba05b	TCGA-BR-8372	TCGA-STAD	63	'--	'--	'--	'--	-23346	'--	not hispanic or latino	male	'--	'--	white	Alive	'--	1949	'--	23346	'--	'--	'--	'--	M0	N3a	Stage IIIC	T4b	7th	'--	'--	'--	'--	'--	'--	'--	'--	'--	'--	'--	not reported	'--	'--	'--	'--	'--	0	951	'--	'--
588abaea-ab16-42f4-9457-5901ee791b5f	TCGA-CG-5721	TCGA-STAD	58	'--	'--	'--	'--	-21244	'--	not reported	male	'--	'--	not reported	Alive	'--	1947	'--	21244	'--	'--	'--	'--	M0	N1	Stage IV	T4	5th	'--	'--	'--	'--	'--	'--	'--	'--	'--	'--	'--	not reported	'--	'--	'--	'--	'--	0	183	'--	'--
588abaea-ab16-42f4-9457-5901ee791b5f	TCGA-CG-5721	TCGA-STAD	58	'--	'--	'--	'--	-21244	'--	not reported	male	'--	'--	not reported	Alive	'--	1947	'--	21244	'--	'--	'--	'--	M0	N1	Stage IV	T4	5th	'--	'--	'--	'--	'--	'--	'--	'--	'--	'--	'--	not reported	'--	'--	'--	'--	'--	0	183	'--	'--
13e5a0ad-6d0c-4fb4-bf62-325f5c8ed329	TCGA-HU-A4GC	TCGA-STAD	74	'--	'--	'--	'--	-27267	'--	not hispanic or latino	male	'--	'--	asian	Alive	'--	1937	'--	27267	'--	'--	'--	'--	M0	N2	Stage IIIB	T4a	7th	'--	'--	'--	'--	'--	'--	'--	'--	'--	'--	'--	not reported	'--	'--	'--	'--	'--	0	99	'--	'--
13e5a0ad-6d0c-4fb4-bf62-325f5c8ed329	TCGA-HU-A4GC	TCGA-STAD	74	'--	'--	'--	'--	-27267	'--	not hispanic or latino	male	'--	'--	asian	Alive	'--	1937	'--	27267	'--	'--	'--	'--	M0	N2	Stage IIIB	T4a	7th	'--	'--	'--	'--	'--	'--	'--	'--	'--	'--	'--	not reported	'--	'--	'--	'--	'--	0	99	'--	'--
f8557247-91fa-4772-ae14-958d709d9815	TCGA-RD-A8N6	TCGA-STAD	78	'--	'--	'--	'--	-28834	272	not hispanic or latino	female	'--	'--	white	Dead	'--	1928	2006	28834	'--	'--	'--	'--	M0	N2	Stage IIIA	T2	6th	'--	'--	'--	'--	'--	'--	'--	'--	'--	'--	'--	not reported	'--	'--	'--	'--	'--	0	'--	'--	'--
f8557247-91fa-4772-ae14-958d709d9815	TCGA-RD-A8N6	TCGA-STAD	78	'--	'--	'--	'--	-28834	272	not hispanic or latino	female	'--	'--	white	Dead	'--	1928	2006	28834	'--	'--	'--	'--	M0	N2	Stage IIIA	T2	6th	'--	'--	'--	'--	'--	'--	'--	'--	'--	'--	'--	not reported	'--	'--	'--	'--	'--	0	'--	'--	'--
f07070c0-fd0a-4c19-ba1e-5f06b933cd7c	TCGA-B7-5816	TCGA-STAD	51	'--	'--	'--	'--	-18698	'--	not hispanic or latino	female	'--	'--	white	Alive	'--	1959	'--	18698	'--	'--	'--	'--	M0	N0	Stage IIB	T4a	7th	'--	'--	'--	'--	'--	'--	'--	'--	'--	'--	'--	not reported	'--	'--	'--	'--	'--	0	812	'--	'--
f07070c0-fd0a-4c19-ba1e-5f06b933cd7c	TCGA-B7-5816	TCGA-STAD	51	'--	'--	'--	'--	-18698	'--	not hispanic or latino	female	'--	'--	white	Alive	'--	1959	'--	18698	'--	'--	'--	'--	M0	N0	Stage IIB	T4a	7th	'--	'--	'--	'--	'--	'--	'--	'--	'--	'--	'--	not reported	'--	'--	'--	'--	'--	0	812	'--	'--
b604b620-cd32-4c87-ace3-00a68ab16973	TCGA-BR-8676	TCGA-STAD	59	'--	'--	'--	'--	-21619	'--	not hispanic or latino	male	'--	'--	white	Alive	'--	1953	'--	21619	'--	'--	'--	'--	M0	N3a	Stage IIIB	T3	7th	'--	'--	'--	'--	'--	'--	'--	'--	'--	'--	'--	not reported	'--	'--	'--	'--	'--	0	229	'--	'--
b604b620-cd32-4c87-ace3-00a68ab16973	TCGA-BR-8676	TCGA-STAD	59	'--	'--	'--	'--	-21619	'--	not hispanic or latino	male	'--	'--	white	Alive	'--	1953	'--	21619	'--	'--	'--	'--	M0	N3a	Stage IIIB	T3	7th	'--	'--	'--	'--	'--	'--	'--	'--	'--	'--	'--	not reported	'--	'--	'--	'--	'--	0	229	'--	'--
ba3911e6-2208-4a04-8891-b5cba9fda6bf	TCGA-IN-8462	TCGA-STAD	80	'--	'--	'--	'--	-29242	'--	not hispanic or latino	male	'--	'--	white	Alive	'--	1931	'--	29242	'--	'--	'--	'--	M0	N1	Stage IIB	T2	7th	'--	'--	'--	'--	'--	'--	'--	'--	'--	'--	'--	not reported	'--	'--	'--	'--	'--	0	572	'--	'--
ba3911e6-2208-4a04-8891-b5cba9fda6bf	TCGA-IN-8462	TCGA-STAD	80	'--	'--	'--	'--	-29242	'--	not hispanic or latino	male	'--	'--	white	Alive	'--	1931	'--	29242	'--	'--	'--	'--	M0	N1	Stage IIB	T2	7th	'--	'--	'--	'--	'--	'--	'--	'--	'--	'--	'--	not reported	'--	'--	'--	'--	'--	0	572	'--	'--
1f505ffa-b551-44a5-8813-c44c2bfcb4d5	TCGA-VQ-A8PS	TCGA-STAD	76	'--	'--	'--	'--	-28035	406	not reported	male	'--	'--	white	Dead	'--	1933	2010	28035	'--	'--	'--	'--	M0	N1	Stage IIIA	T3	6th	'--	'--	'--	'--	'--	'--	'--	'--	'--	'--	'--	not reported	'--	'--	'--	'--	'--	0	'--	'--	'--
1f505ffa-b551-44a5-8813-c44c2bfcb4d5	TCGA-VQ-A8PS	TCGA-STAD	76	'--	'--	'--	'--	-28035	406	not reported	male	'--	'--	white	Dead	'--	1933	2010	28035	'--	'--	'--	'--	M0	N1	Stage IIIA	T3	6th	'--	'--	'--	'--	'--	'--	'--	'--	'--	'--	'--	not reported	'--	'--	'--	'--	'--	0	'--	'--	'--
f4b1e633-38e6-4cc6-a0c6-911582d4066b	TCGA-D7-A6F2	TCGA-STAD	62	'--	'--	'--	'--	-22801	'--	not hispanic or latino	male	'--	'--	white	Alive	'--	1950	'--	22801	'--	'--	'--	'--	M0	N0	Stage IB	T2	7th	'--	'--	'--	'--	'--	'--	'--	'--	'--	'--	'--	not reported	'--	'--	'--	'--	'--	0	476	'--	'--
f4b1e633-38e6-4cc6-a0c6-911582d4066b	TCGA-D7-A6F2	TCGA-STAD	62	'--	'--	'--	'--	-22801	'--	not hispanic or latino	male	'--	'--	white	Alive	'--	1950	'--	22801	'--	'--	'--	'--	M0	N0	Stage IB	T2	7th	'--	'--	'--	'--	'--	'--	'--	'--	'--	'--	'--	not reported	'--	'--	'--	'--	'--	0	476	'--	'--
94037c4f-7acc-436b-8433-7213a385539a	TCGA-VQ-A8PF	TCGA-STAD	76	'--	'--	'--	'--	-28116	76	not reported	male	'--	'--	not reported	Dead	'--	1936	2012	28116	'--	'--	'--	'--	M0	N3b	Stage IIIB	T3	7th	'--	'--	'--	'--	'--	'--	'--	'--	'--	'--	'--	not reported	'--	'--	'--	'--	'--	0	'--	'--	'--
94037c4f-7acc-436b-8433-7213a385539a	TCGA-VQ-A8PF	TCGA-STAD	76	'--	'--	'--	'--	-28116	76	not reported	male	'--	'--	not reported	Dead	'--	1936	2012	28116	'--	'--	'--	'--	M0	N3b	Stage IIIB	T3	7th	'--	'--	'--	'--	'--	'--	'--	'--	'--	'--	'--	not reported	'--	'--	'--	'--	'--	0	'--	'--	'--
16286ebd-6811-4e53-b4d5-82e1e825bc7a	TCGA-HU-A4G8	TCGA-STAD	71	'--	'--	'--	'--	-26254	'--	not hispanic or latino	female	'--	'--	asian	Alive	'--	1940	'--	26254	'--	'--	'--	'--	M0	N1	Stage IIB	T3	7th	'--	'--	'--	'--	'--	'--	'--	'--	'--	'--	'--	not reported	'--	'--	'--	'--	'--	0	690	'--	'--
16286ebd-6811-4e53-b4d5-82e1e825bc7a	TCGA-HU-A4G8	TCGA-STAD	71	'--	'--	'--	'--	-26254	'--	not hispanic or latino	female	'--	'--	asian	Alive	'--	1940	'--	26254	'--	'--	'--	'--	M0	N1	Stage IIB	T3	7th	'--	'--	'--	'--	'--	'--	'--	'--	'--	'--	'--	not reported	'--	'--	'--	'--	'--	0	690	'--	'--
2943375e-3de8-4d42-959a-62f4192067ae	TCGA-BR-7703	TCGA-STAD	81	'--	'--	'--	'--	-29711	'--	not hispanic or latino	male	'--	'--	white	Alive	'--	1930	'--	29711	'--	'--	'--	'--	M0	N0	Stage IA	T1b	7th	'--	'--	'--	'--	'--	'--	'--	'--	'--	'--	'--	not reported	'--	'--	'--	'--	'--	0	1100	'--	'--
2943375e-3de8-4d42-959a-62f4192067ae	TCGA-BR-7703	TCGA-STAD	81	'--	'--	'--	'--	-29711	'--	not hispanic or latino	male	'--	'--	white	Alive	'--	1930	'--	29711	'--	'--	'--	'--	M0	N0	Stage IA	T1b	7th	'--	'--	'--	'--	'--	'--	'--	'--	'--	'--	'--	not reported	'--	'--	'--	'--	'--	0	1100	'--	'--
9fa752b7-9873-4bad-9eba-8cc113705fed	TCGA-CD-5804	TCGA-STAD	90	'--	'--	'--	'--	-32872	'--	not hispanic or latino	male	'--	'--	asian	Alive	'--	1920	'--	32872	'--	'--	'--	'--	M0	N1	'--	T3	7th	'--	'--	'--	'--	'--	'--	'--	'--	'--	'--	'--	not reported	'--	'--	'--	'--	'--	0	0	'--	'--
9fa752b7-9873-4bad-9eba-8cc113705fed	TCGA-CD-5804	TCGA-STAD	90	'--	'--	'--	'--	-32872	'--	not hispanic or latino	male	'--	'--	asian	Alive	'--	1920	'--	32872	'--	'--	'--	'--	M0	N1	'--	T3	7th	'--	'--	'--	'--	'--	'--	'--	'--	'--	'--	'--	not reported	'--	'--	'--	'--	'--	0	0	'--	'--
05ce16d4-a999-491a-91ad-9449a57228ff	TCGA-BR-6457	TCGA-STAD	69	'--	'--	'--	'--	-25396	'--	not hispanic or latino	male	'--	'--	white	Alive	'--	1942	'--	25396	'--	'--	'--	'--	M0	N0	Stage IIA	T3	7th	'--	'--	'--	'--	'--	'--	'--	'--	'--	'--	'--	not reported	'--	'--	'--	'--	'--	0	416	'--	'--
05ce16d4-a999-491a-91ad-9449a57228ff	TCGA-BR-6457	TCGA-STAD	69	'--	'--	'--	'--	-25396	'--	not hispanic or latino	male	'--	'--	white	Alive	'--	1942	'--	25396	'--	'--	'--	'--	M0	N0	Stage IIA	T3	7th	'--	'--	'--	'--	'--	'--	'--	'--	'--	'--	'--	not reported	'--	'--	'--	'--	'--	0	416	'--	'--
43b7a790-35a2-4786-b375-c3847d2aec62	TCGA-VQ-A928	TCGA-STAD	49	'--	'--	'--	'--	-18058	174	not reported	male	'--	'--	white	Dead	'--	1961	2010	18058	'--	'--	'--	'--	M0	N3	Stage IV	T3	6th	'--	'--	'--	'--	'--	'--	'--	'--	'--	'--	'--	not reported	'--	'--	'--	'--	'--	0	'--	'--	'--
43b7a790-35a2-4786-b375-c3847d2aec62	TCGA-VQ-A928	TCGA-STAD	49	'--	'--	'--	'--	-18058	174	not reported	male	'--	'--	white	Dead	'--	1961	2010	18058	'--	'--	'--	'--	M0	N3	Stage IV	T3	6th	'--	'--	'--	'--	'--	'--	'--	'--	'--	'--	'--	not reported	'--	'--	'--	'--	'--	0	'--	'--	'--
af1086cc-b330-4ad6-ae1c-3b5c7259949a	TCGA-BR-6564	TCGA-STAD	46	'--	'--	'--	'--	-17129	794	not hispanic or latino	female	'--	'--	white	Dead	'--	1965	'--	17129	'--	'--	'--	'--	M0	N2	Stage IIIA	T3	7th	'--	'--	'--	'--	'--	'--	'--	'--	'--	'--	'--	not reported	'--	'--	'--	'--	'--	0	25	'--	'--
af1086cc-b330-4ad6-ae1c-3b5c7259949a	TCGA-BR-6564	TCGA-STAD	46	'--	'--	'--	'--	-17129	794	not hispanic or latino	female	'--	'--	white	Dead	'--	1965	'--	17129	'--	'--	'--	'--	M0	N2	Stage IIIA	T3	7th	'--	'--	'--	'--	'--	'--	'--	'--	'--	'--	'--	not reported	'--	'--	'--	'--	'--	0	25	'--	'--
72b10481-7b16-469f-b133-464609569adf	TCGA-D7-A6EV	TCGA-STAD	71	'--	'--	'--	'--	-26226	'--	not hispanic or latino	female	'--	'--	white	Alive	'--	1942	'--	26226	'--	'--	'--	'--	M0	N2	Stage IIB	T2	7th	'--	'--	'--	'--	'--	'--	'--	'--	'--	'--	'--	not reported	'--	'--	'--	'--	'--	0	342	'--	'--
72b10481-7b16-469f-b133-464609569adf	TCGA-D7-A6EV	TCGA-STAD	71	'--	'--	'--	'--	-26226	'--	not hispanic or latino	female	'--	'--	white	Alive	'--	1942	'--	26226	'--	'--	'--	'--	M0	N2	Stage IIB	T2	7th	'--	'--	'--	'--	'--	'--	'--	'--	'--	'--	'--	not reported	'--	'--	'--	'--	'--	0	342	'--	'--
a28e57e2-9071-4558-856a-162f7a837380	TCGA-D7-6526	TCGA-STAD	67	'--	'--	'--	'--	-24477	'--	not hispanic or latino	female	'--	'--	white	Alive	'--	1943	'--	24477	'--	'--	'--	'--	M0	N2	Stage IIIA	T3	7th	'--	'--	'--	'--	'--	'--	'--	'--	'--	'--	'--	not reported	'--	'--	'--	'--	'--	0	523	'--	'--
a28e57e2-9071-4558-856a-162f7a837380	TCGA-D7-6526	TCGA-STAD	67	'--	'--	'--	'--	-24477	'--	not hispanic or latino	female	'--	'--	white	Alive	'--	1943	'--	24477	'--	'--	'--	'--	M0	N2	Stage IIIA	T3	7th	'--	'--	'--	'--	'--	'--	'--	'--	'--	'--	'--	not reported	'--	'--	'--	'--	'--	0	523	'--	'--
b93221ba-2076-4dd4-9931-179571b7e16c	TCGA-HU-A4GU	TCGA-STAD	73	'--	'--	'--	'--	-27024	'--	not hispanic or latino	male	'--	'--	asian	Alive	'--	1938	'--	27024	'--	'--	'--	'--	M0	N1	Stage IIB	T3	7th	'--	'--	'--	'--	'--	'--	'--	'--	'--	'--	'--	not reported	'--	'--	'--	'--	'--	0	200	'--	'--
b93221ba-2076-4dd4-9931-179571b7e16c	TCGA-HU-A4GU	TCGA-STAD	73	'--	'--	'--	'--	-27024	'--	not hispanic or latino	male	'--	'--	asian	Alive	'--	1938	'--	27024	'--	'--	'--	'--	M0	N1	Stage IIB	T3	7th	'--	'--	'--	'--	'--	'--	'--	'--	'--	'--	'--	not reported	'--	'--	'--	'--	'--	0	200	'--	'--
5034cc97-9eec-42fe-acf9-cdc5a10e6547	TCGA-BR-A4J9	TCGA-STAD	55	'--	'--	'--	'--	-20093	'--	not hispanic or latino	male	'--	'--	white	Alive	'--	1957	'--	20093	'--	'--	'--	'--	M0	N0	Stage IIA	T3	7th	'--	'--	'--	'--	'--	'--	'--	'--	'--	'--	'--	not reported	'--	'--	'--	'--	'--	0	14	'--	'--
5034cc97-9eec-42fe-acf9-cdc5a10e6547	TCGA-BR-A4J9	TCGA-STAD	55	'--	'--	'--	'--	-20093	'--	not hispanic or latino	male	'--	'--	white	Alive	'--	1957	'--	20093	'--	'--	'--	'--	M0	N0	Stage IIA	T3	7th	'--	'--	'--	'--	'--	'--	'--	'--	'--	'--	'--	not reported	'--	'--	'--	'--	'--	0	14	'--	'--
d262fdf0-30bf-4618-9342-de5a2a053828	TCGA-HU-A4H5	TCGA-STAD	71	'--	'--	'--	'--	-26232	'--	not hispanic or latino	male	'--	'--	asian	Alive	'--	1940	'--	26232	'--	'--	'--	'--	M0	N0	Stage IB	T2	7th	'--	'--	'--	'--	'--	'--	'--	'--	'--	'--	'--	not reported	'--	'--	'--	'--	'--	0	724	'--	'--
d262fdf0-30bf-4618-9342-de5a2a053828	TCGA-HU-A4H5	TCGA-STAD	71	'--	'--	'--	'--	-26232	'--	not hispanic or latino	male	'--	'--	asian	Alive	'--	1940	'--	26232	'--	'--	'--	'--	M0	N0	Stage IB	T2	7th	'--	'--	'--	'--	'--	'--	'--	'--	'--	'--	'--	not reported	'--	'--	'--	'--	'--	0	724	'--	'--
f8a32cb0-8c3d-4bc2-8e53-561b89000be7	TCGA-HU-A4GN	TCGA-STAD	61	'--	'--	'--	'--	-22288	'--	not hispanic or latino	male	'--	'--	asian	Alive	'--	1950	'--	22288	'--	'--	'--	'--	M0	N1	Stage IIA	T2	7th	'--	'--	'--	'--	'--	'--	'--	'--	'--	'--	'--	not reported	'--	'--	'--	'--	'--	0	912	'--	'--
f8a32cb0-8c3d-4bc2-8e53-561b89000be7	TCGA-HU-A4GN	TCGA-STAD	61	'--	'--	'--	'--	-22288	'--	not hispanic or latino	male	'--	'--	asian	Alive	'--	1950	'--	22288	'--	'--	'--	'--	M0	N1	Stage IIA	T2	7th	'--	'--	'--	'--	'--	'--	'--	'--	'--	'--	'--	not reported	'--	'--	'--	'--	'--	0	912	'--	'--
65ef7ccc-93e9-487a-9d4c-70ee7b9ddb17	TCGA-BR-8363	TCGA-STAD	73	'--	'--	'--	'--	-26976	8	not hispanic or latino	female	'--	'--	white	Dead	'--	1939	2012	26976	'--	'--	'--	'--	M0	N0	Stage IB	T2	7th	'--	'--	'--	'--	'--	'--	'--	'--	'--	'--	'--	not reported	'--	'--	'--	'--	'--	0	'--	'--	'--
65ef7ccc-93e9-487a-9d4c-70ee7b9ddb17	TCGA-BR-8363	TCGA-STAD	73	'--	'--	'--	'--	-26976	8	not hispanic or latino	female	'--	'--	white	Dead	'--	1939	2012	26976	'--	'--	'--	'--	M0	N0	Stage IB	T2	7th	'--	'--	'--	'--	'--	'--	'--	'--	'--	'--	'--	not reported	'--	'--	'--	'--	'--	0	'--	'--	'--
1770adbd-b424-4a88-95f0-768e5f168cee	TCGA-BR-8678	TCGA-STAD	76	'--	'--	'--	'--	-28037	'--	not hispanic or latino	male	'--	'--	white	Alive	'--	1936	'--	28037	'--	'--	'--	'--	M0	N0	Stage IB	T2	7th	'--	'--	'--	'--	'--	'--	'--	'--	'--	'--	'--	not reported	'--	'--	'--	'--	'--	0	754	'--	'--
1770adbd-b424-4a88-95f0-768e5f168cee	TCGA-BR-8678	TCGA-STAD	76	'--	'--	'--	'--	-28037	'--	not hispanic or latino	male	'--	'--	white	Alive	'--	1936	'--	28037	'--	'--	'--	'--	M0	N0	Stage IB	T2	7th	'--	'--	'--	'--	'--	'--	'--	'--	'--	'--	'--	not reported	'--	'--	'--	'--	'--	0	754	'--	'--
6d5df29c-f2cc-43ce-8d2f-df1da313ad52	TCGA-D7-A4YT	TCGA-STAD	56	'--	'--	'--	'--	-20742	'--	not hispanic or latino	male	'--	'--	white	Alive	'--	1956	'--	20742	'--	'--	'--	'--	M0	N3a	Stage IIIA	T2	7th	'--	'--	'--	'--	'--	'--	'--	'--	'--	'--	'--	not reported	'--	'--	'--	'--	'--	0	434	'--	'--
6d5df29c-f2cc-43ce-8d2f-df1da313ad52	TCGA-D7-A4YT	TCGA-STAD	56	'--	'--	'--	'--	-20742	'--	not hispanic or latino	male	'--	'--	white	Alive	'--	1956	'--	20742	'--	'--	'--	'--	M0	N3a	Stage IIIA	T2	7th	'--	'--	'--	'--	'--	'--	'--	'--	'--	'--	'--	not reported	'--	'--	'--	'--	'--	0	434	'--	'--
23ef21a0-3695-4ca2-99e2-274805f11892	TCGA-BR-8060	TCGA-STAD	75	'--	'--	'--	'--	-27561	348	not hispanic or latino	female	'--	'--	white	Dead	'--	1936	'--	27561	'--	'--	'--	'--	M0	N2	Stage IIB	T2	7th	'--	'--	'--	'--	'--	'--	'--	'--	'--	'--	'--	not reported	'--	'--	'--	'--	'--	0	40	'--	'--
23ef21a0-3695-4ca2-99e2-274805f11892	TCGA-BR-8060	TCGA-STAD	75	'--	'--	'--	'--	-27561	348	not hispanic or latino	female	'--	'--	white	Dead	'--	1936	'--	27561	'--	'--	'--	'--	M0	N2	Stage IIB	T2	7th	'--	'--	'--	'--	'--	'--	'--	'--	'--	'--	'--	not reported	'--	'--	'--	'--	'--	0	40	'--	'--
e0916597-e489-45ef-a8f7-653a3c6591ef	TCGA-BR-4280	TCGA-STAD	78	'--	'--	'--	'--	-28515	201	not hispanic or latino	female	'--	'--	white	Dead	'--	1931	'--	28515	'--	'--	'--	'--	M0	N1	Stage III	T2b	6th	'--	'--	'--	'--	'--	'--	'--	'--	'--	'--	'--	not reported	'--	'--	'--	'--	'--	0	0	'--	'--
e0916597-e489-45ef-a8f7-653a3c6591ef	TCGA-BR-4280	TCGA-STAD	78	'--	'--	'--	'--	-28515	201	not hispanic or latino	female	'--	'--	white	Dead	'--	1931	'--	28515	'--	'--	'--	'--	M0	N1	Stage III	T2b	6th	'--	'--	'--	'--	'--	'--	'--	'--	'--	'--	'--	not reported	'--	'--	'--	'--	'--	0	0	'--	'--
7e13fe2a-3d6e-487f-900d-f5891d986aa2	TCGA-CG-4301	TCGA-STAD	75	'--	'--	'--	'--	-27516	'--	not reported	female	'--	'--	not reported	Alive	'--	1931	'--	27516	'--	'--	'--	'--	M1	N1	Stage IV	T4	5th	'--	'--	'--	'--	'--	'--	'--	'--	'--	'--	'--	not reported	'--	'--	'--	'--	'--	0	92	'--	'--
7e13fe2a-3d6e-487f-900d-f5891d986aa2	TCGA-CG-4301	TCGA-STAD	75	'--	'--	'--	'--	-27516	'--	not reported	female	'--	'--	not reported	Alive	'--	1931	'--	27516	'--	'--	'--	'--	M1	N1	Stage IV	T4	5th	'--	'--	'--	'--	'--	'--	'--	'--	'--	'--	'--	not reported	'--	'--	'--	'--	'--	0	92	'--	'--
c993a68d-0342-4df4-a082-72094f061c86	TCGA-RD-A7C1	TCGA-STAD	82	'--	'--	'--	'--	-30171	507	not hispanic or latino	male	'--	'--	white	Dead	'--	1923	2006	30171	'--	'--	'--	'--	M0	N0	Stage IB	T2	6th	'--	'--	'--	'--	'--	'--	'--	'--	'--	'--	'--	not reported	'--	'--	'--	'--	'--	0	'--	'--	'--
c993a68d-0342-4df4-a082-72094f061c86	TCGA-RD-A7C1	TCGA-STAD	82	'--	'--	'--	'--	-30171	507	not hispanic or latino	male	'--	'--	white	Dead	'--	1923	2006	30171	'--	'--	'--	'--	M0	N0	Stage IB	T2	6th	'--	'--	'--	'--	'--	'--	'--	'--	'--	'--	'--	not reported	'--	'--	'--	'--	'--	0	'--	'--	'--
45aacbb4-0fd8-431c-a57b-279ea57a19fc	TCGA-FP-7829	TCGA-STAD	69	'--	'--	'--	'--	-25534	'--	not hispanic or latino	male	'--	'--	white	Alive	'--	1942	'--	25534	'--	'--	'--	'--	M0	N1	Stage IIB	T3	7th	'--	'--	'--	'--	'--	'--	'--	'--	'--	'--	'--	not reported	'--	'--	'--	'--	'--	0	594	'--	'--
45aacbb4-0fd8-431c-a57b-279ea57a19fc	TCGA-FP-7829	TCGA-STAD	69	'--	'--	'--	'--	-25534	'--	not hispanic or latino	male	'--	'--	white	Alive	'--	1942	'--	25534	'--	'--	'--	'--	M0	N1	Stage IIB	T3	7th	'--	'--	'--	'--	'--	'--	'--	'--	'--	'--	'--	not reported	'--	'--	'--	'--	'--	0	594	'--	'--
1fb6c06e-ecf4-4b4c-bb15-df8c0a9fad8f	TCGA-BR-7958	TCGA-STAD	60	'--	'--	'--	'--	-22204	'--	not hispanic or latino	male	'--	'--	white	Alive	'--	1951	'--	22204	'--	'--	'--	'--	M0	N0	Stage IIIB	T4b	7th	'--	'--	'--	'--	'--	'--	'--	'--	'--	'--	'--	not reported	'--	'--	'--	'--	'--	0	899	'--	'--
1fb6c06e-ecf4-4b4c-bb15-df8c0a9fad8f	TCGA-BR-7958	TCGA-STAD	60	'--	'--	'--	'--	-22204	'--	not hispanic or latino	male	'--	'--	white	Alive	'--	1951	'--	22204	'--	'--	'--	'--	M0	N0	Stage IIIB	T4b	7th	'--	'--	'--	'--	'--	'--	'--	'--	'--	'--	'--	not reported	'--	'--	'--	'--	'--	0	899	'--	'--
87c217d4-66f4-46ca-8244-7856ce658fd3	TCGA-IN-7806	TCGA-STAD	50	'--	'--	'--	'--	-18404	'--	not hispanic or latino	male	'--	'--	white	Alive	'--	1961	'--	18404	'--	'--	'--	'--	M0	N1	Stage IIB	T3	7th	'--	'--	'--	'--	'--	'--	'--	'--	'--	'--	'--	not reported	'--	'--	'--	'--	'--	0	1106	'--	'--
87c217d4-66f4-46ca-8244-7856ce658fd3	TCGA-IN-7806	TCGA-STAD	50	'--	'--	'--	'--	-18404	'--	not hispanic or latino	male	'--	'--	white	Alive	'--	1961	'--	18404	'--	'--	'--	'--	M0	N1	Stage IIB	T3	7th	'--	'--	'--	'--	'--	'--	'--	'--	'--	'--	'--	not reported	'--	'--	'--	'--	'--	0	1106	'--	'--
5f263b2c-3385-4d07-99c2-d7b613c4a470	TCGA-KB-A93J	TCGA-STAD	78	'--	'--	'--	'--	-28599	'--	not reported	male	'--	'--	white	Alive	'--	1930	'--	28599	'--	'--	'--	'--	M0	N1	Stage II	T2b	6th	'--	'--	'--	'--	'--	'--	'--	'--	'--	'--	'--	not reported	'--	'--	'--	'--	'--	0	1124	'--	'--
5f263b2c-3385-4d07-99c2-d7b613c4a470	TCGA-KB-A93J	TCGA-STAD	78	'--	'--	'--	'--	-28599	'--	not reported	male	'--	'--	white	Alive	'--	1930	'--	28599	'--	'--	'--	'--	M0	N1	Stage II	T2b	6th	'--	'--	'--	'--	'--	'--	'--	'--	'--	'--	'--	not reported	'--	'--	'--	'--	'--	0	1124	'--	'--
b2f6d8f3-3182-4e5e-be20-8470cfb832c5	TCGA-CD-8536	TCGA-STAD	74	'--	'--	'--	'--	-27328	'--	not hispanic or latino	male	'--	'--	asian	Alive	'--	1937	'--	27328	'--	'--	'--	'--	M0	N0	Stage II	T3	6th	'--	'--	'--	'--	'--	'--	'--	'--	'--	'--	'--	not reported	'--	'--	'--	'--	'--	0	378	'--	'--
b2f6d8f3-3182-4e5e-be20-8470cfb832c5	TCGA-CD-8536	TCGA-STAD	74	'--	'--	'--	'--	-27328	'--	not hispanic or latino	male	'--	'--	asian	Alive	'--	1937	'--	27328	'--	'--	'--	'--	M0	N0	Stage II	T3	6th	'--	'--	'--	'--	'--	'--	'--	'--	'--	'--	'--	not reported	'--	'--	'--	'--	'--	0	378	'--	'--
bab53c56-82f1-4d63-98f5-4608ea7b5f4e	TCGA-VQ-A8PM	TCGA-STAD	56	'--	'--	'--	'--	-20665	57	not reported	male	'--	'--	white	Dead	'--	1953	2009	20665	'--	'--	'--	'--	M0	N3	Stage IV	T4	6th	'--	'--	'--	'--	'--	'--	'--	'--	'--	'--	'--	not reported	'--	'--	'--	'--	'--	0	'--	'--	'--
bab53c56-82f1-4d63-98f5-4608ea7b5f4e	TCGA-VQ-A8PM	TCGA-STAD	56	'--	'--	'--	'--	-20665	57	not reported	male	'--	'--	white	Dead	'--	1953	2009	20665	'--	'--	'--	'--	M0	N3	Stage IV	T4	6th	'--	'--	'--	'--	'--	'--	'--	'--	'--	'--	'--	not reported	'--	'--	'--	'--	'--	0	'--	'--	'--
012921da-962c-462c-9c36-d0f21b23c028	TCGA-VQ-A925	TCGA-STAD	66	'--	'--	'--	'--	-24230	138	not reported	male	'--	'--	white	Dead	'--	1946	2012	24230	'--	'--	'--	'--	M0	N2	Stage IIIA	T3	7th	'--	'--	'--	'--	'--	'--	'--	'--	'--	'--	'--	not reported	'--	'--	'--	'--	'--	0	'--	'--	'--
012921da-962c-462c-9c36-d0f21b23c028	TCGA-VQ-A925	TCGA-STAD	66	'--	'--	'--	'--	-24230	138	not reported	male	'--	'--	white	Dead	'--	1946	2012	24230	'--	'--	'--	'--	M0	N2	Stage IIIA	T3	7th	'--	'--	'--	'--	'--	'--	'--	'--	'--	'--	'--	not reported	'--	'--	'--	'--	'--	0	'--	'--	'--
647dc54f-a51b-40ea-9d97-c93598c2af71	TCGA-HF-7136	TCGA-STAD	'--	'--	'--	'--	'--	'--	'--	not reported	male	'--	'--	not reported	Alive	'--	'--	'--	'--	'--	'--	'--	'--	M0	N1	Stage IIIA	T3	6th	'--	'--	'--	'--	'--	'--	'--	'--	'--	'--	'--	not reported	'--	'--	'--	'--	'--	'--	'--	'--	'--
647dc54f-a51b-40ea-9d97-c93598c2af71	TCGA-HF-7136	TCGA-STAD	'--	'--	'--	'--	'--	'--	'--	not reported	male	'--	'--	not reported	Alive	'--	'--	'--	'--	'--	'--	'--	'--	M0	N1	Stage IIIA	T3	6th	'--	'--	'--	'--	'--	'--	'--	'--	'--	'--	'--	not reported	'--	'--	'--	'--	'--	'--	'--	'--	'--
e302f643-eed3-4f07-a7fb-c32ee2031a1c	TCGA-HU-8249	TCGA-STAD	76	'--	'--	'--	'--	-28012	'--	not hispanic or latino	male	'--	'--	asian	Alive	'--	1935	'--	28012	'--	'--	'--	'--	M0	N2	Stage IIIA	T3	7th	'--	'--	'--	'--	'--	'--	'--	'--	'--	'--	'--	not reported	'--	'--	'--	'--	'--	0	881	'--	'--
e302f643-eed3-4f07-a7fb-c32ee2031a1c	TCGA-HU-8249	TCGA-STAD	76	'--	'--	'--	'--	-28012	'--	not hispanic or latino	male	'--	'--	asian	Alive	'--	1935	'--	28012	'--	'--	'--	'--	M0	N2	Stage IIIA	T3	7th	'--	'--	'--	'--	'--	'--	'--	'--	'--	'--	'--	not reported	'--	'--	'--	'--	'--	0	881	'--	'--
47fd3741-28ea-427b-9c2a-8cb39153c8ab	TCGA-D7-A4YV	TCGA-STAD	69	'--	'--	'--	'--	-25421	180	not hispanic or latino	female	'--	'--	white	Dead	'--	1943	'--	25421	'--	'--	'--	'--	M0	N1	Stage IIB	T3	7th	'--	'--	'--	'--	'--	'--	'--	'--	'--	'--	'--	not reported	'--	'--	'--	'--	'--	0	180	'--	'--
47fd3741-28ea-427b-9c2a-8cb39153c8ab	TCGA-D7-A4YV	TCGA-STAD	69	'--	'--	'--	'--	-25421	180	not hispanic or latino	female	'--	'--	white	Dead	'--	1943	'--	25421	'--	'--	'--	'--	M0	N1	Stage IIB	T3	7th	'--	'--	'--	'--	'--	'--	'--	'--	'--	'--	'--	not reported	'--	'--	'--	'--	'--	0	180	'--	'--
1dbe1e26-3bcd-45cf-990e-ad7c8754f4d4	TCGA-HF-7134	TCGA-STAD	'--	'--	'--	'--	'--	'--	'--	not reported	male	'--	'--	not reported	Alive	'--	'--	'--	'--	'--	'--	'--	'--	M0	N0	Stage IA	T1	6th	'--	'--	'--	'--	'--	'--	'--	'--	'--	'--	'--	not reported	'--	'--	'--	'--	'--	'--	1588	'--	'--
1dbe1e26-3bcd-45cf-990e-ad7c8754f4d4	TCGA-HF-7134	TCGA-STAD	'--	'--	'--	'--	'--	'--	'--	not reported	male	'--	'--	not reported	Alive	'--	'--	'--	'--	'--	'--	'--	'--	M0	N0	Stage IA	T1	6th	'--	'--	'--	'--	'--	'--	'--	'--	'--	'--	'--	not reported	'--	'--	'--	'--	'--	'--	1588	'--	'--
7c831a1d-3253-4af4-a0ff-7fe9ff9af1ce	TCGA-BR-6802	TCGA-STAD	65	'--	'--	'--	'--	-23915	'--	not hispanic or latino	male	'--	'--	white	Alive	'--	1946	'--	23915	'--	'--	'--	'--	M0	N2	Stage IIIA	T3	7th	'--	'--	'--	'--	'--	'--	'--	'--	'--	'--	'--	not reported	'--	'--	'--	'--	'--	0	940	'--	'--
7c831a1d-3253-4af4-a0ff-7fe9ff9af1ce	TCGA-BR-6802	TCGA-STAD	65	'--	'--	'--	'--	-23915	'--	not hispanic or latino	male	'--	'--	white	Alive	'--	1946	'--	23915	'--	'--	'--	'--	M0	N2	Stage IIIA	T3	7th	'--	'--	'--	'--	'--	'--	'--	'--	'--	'--	'--	not reported	'--	'--	'--	'--	'--	0	940	'--	'--
d807a1c0-f586-4f13-b8ef-3f79ab3d4b70	TCGA-HU-A4HD	TCGA-STAD	73	'--	'--	'--	'--	-26699	'--	not hispanic or latino	male	'--	'--	asian	Alive	'--	1937	'--	26699	'--	'--	'--	'--	M0	N2	Stage IIIA	T3	7th	'--	'--	'--	'--	'--	'--	'--	'--	'--	'--	'--	not reported	'--	'--	'--	'--	'--	0	1016	'--	'--
d807a1c0-f586-4f13-b8ef-3f79ab3d4b70	TCGA-HU-A4HD	TCGA-STAD	73	'--	'--	'--	'--	-26699	'--	not hispanic or latino	male	'--	'--	asian	Alive	'--	1937	'--	26699	'--	'--	'--	'--	M0	N2	Stage IIIA	T3	7th	'--	'--	'--	'--	'--	'--	'--	'--	'--	'--	'--	not reported	'--	'--	'--	'--	'--	0	1016	'--	'--
411257a4-a148-4606-8c8b-f9f1240e40ed	TCGA-BR-4253	TCGA-STAD	80	'--	'--	'--	'--	-29397	124	not hispanic or latino	female	'--	'--	white	Dead	'--	1928	'--	29397	'--	'--	'--	'--	M0	N1	Stage IIIA	T3	6th	'--	'--	'--	'--	'--	'--	'--	'--	'--	'--	'--	not reported	'--	'--	'--	'--	'--	0	0	'--	'--
411257a4-a148-4606-8c8b-f9f1240e40ed	TCGA-BR-4253	TCGA-STAD	80	'--	'--	'--	'--	-29397	124	not hispanic or latino	female	'--	'--	white	Dead	'--	1928	'--	29397	'--	'--	'--	'--	M0	N1	Stage IIIA	T3	6th	'--	'--	'--	'--	'--	'--	'--	'--	'--	'--	'--	not reported	'--	'--	'--	'--	'--	0	0	'--	'--
ca21c55f-45a7-42af-be07-430990d5445b	TCGA-BR-7716	TCGA-STAD	62	'--	'--	'--	'--	-22829	'--	not hispanic or latino	female	'--	'--	white	Alive	'--	1949	'--	22829	'--	'--	'--	'--	M0	N1	Stage IIB	T3	7th	'--	'--	'--	'--	'--	'--	'--	'--	'--	'--	'--	not reported	'--	'--	'--	'--	'--	0	1210	'--	'--
ca21c55f-45a7-42af-be07-430990d5445b	TCGA-BR-7716	TCGA-STAD	62	'--	'--	'--	'--	-22829	'--	not hispanic or latino	female	'--	'--	white	Alive	'--	1949	'--	22829	'--	'--	'--	'--	M0	N1	Stage IIB	T3	7th	'--	'--	'--	'--	'--	'--	'--	'--	'--	'--	'--	not reported	'--	'--	'--	'--	'--	0	1210	'--	'--
26f3ee89-7f74-4c4e-ad6f-fab29a5460f9	TCGA-VQ-A8PC	TCGA-STAD	65	'--	'--	'--	'--	-23912	1407	not reported	male	'--	'--	white	Dead	'--	1944	2012	23912	'--	'--	'--	'--	M0	N1	Stage IIIA	T3	6th	'--	'--	'--	'--	'--	'--	'--	'--	'--	'--	'--	not reported	'--	'--	'--	'--	'--	0	'--	'--	'--
26f3ee89-7f74-4c4e-ad6f-fab29a5460f9	TCGA-VQ-A8PC	TCGA-STAD	65	'--	'--	'--	'--	-23912	1407	not reported	male	'--	'--	white	Dead	'--	1944	2012	23912	'--	'--	'--	'--	M0	N1	Stage IIIA	T3	6th	'--	'--	'--	'--	'--	'--	'--	'--	'--	'--	'--	not reported	'--	'--	'--	'--	'--	0	'--	'--	'--
8d3e3d09-bc61-4d5e-b8d6-5aee6cb488ae	TCGA-BR-7722	TCGA-STAD	62	'--	'--	'--	'--	-22701	466	not hispanic or latino	male	'--	'--	white	Dead	'--	1949	'--	22701	'--	'--	'--	'--	M0	N1	Stage IIB	T3	7th	'--	'--	'--	'--	'--	'--	'--	'--	'--	'--	'--	not reported	'--	'--	'--	'--	'--	0	5	'--	'--
8d3e3d09-bc61-4d5e-b8d6-5aee6cb488ae	TCGA-BR-7722	TCGA-STAD	62	'--	'--	'--	'--	-22701	466	not hispanic or latino	male	'--	'--	white	Dead	'--	1949	'--	22701	'--	'--	'--	'--	M0	N1	Stage IIB	T3	7th	'--	'--	'--	'--	'--	'--	'--	'--	'--	'--	'--	not reported	'--	'--	'--	'--	'--	0	5	'--	'--
cda6d95c-be6a-485e-ba9a-c57f3eb3f99a	TCGA-CD-A4MI	TCGA-STAD	62	'--	'--	'--	'--	-22721	358	not hispanic or latino	male	'--	'--	asian	Dead	'--	1949	'--	22721	'--	'--	'--	'--	M0	N1	Stage IIIA	T3	6th	'--	'--	'--	'--	'--	'--	'--	'--	'--	'--	'--	not reported	'--	'--	'--	'--	'--	0	3	'--	'--
cda6d95c-be6a-485e-ba9a-c57f3eb3f99a	TCGA-CD-A4MI	TCGA-STAD	62	'--	'--	'--	'--	-22721	358	not hispanic or latino	male	'--	'--	asian	Dead	'--	1949	'--	22721	'--	'--	'--	'--	M0	N1	Stage IIIA	T3	6th	'--	'--	'--	'--	'--	'--	'--	'--	'--	'--	'--	not reported	'--	'--	'--	'--	'--	0	3	'--	'--
29ed984c-74b5-4016-a649-c32e5d1d9869	TCGA-BR-4361	TCGA-STAD	66	'--	'--	'--	'--	-24260	'--	not hispanic or latino	female	'--	'--	white	Alive	'--	1942	'--	24260	'--	'--	'--	'--	M0	N0	Stage IIIA	T4	6th	'--	'--	'--	'--	'--	'--	'--	'--	'--	'--	'--	not reported	'--	'--	'--	'--	'--	0	0	'--	'--
29ed984c-74b5-4016-a649-c32e5d1d9869	TCGA-BR-4361	TCGA-STAD	66	'--	'--	'--	'--	-24260	'--	not hispanic or latino	female	'--	'--	white	Alive	'--	1942	'--	24260	'--	'--	'--	'--	M0	N0	Stage IIIA	T4	6th	'--	'--	'--	'--	'--	'--	'--	'--	'--	'--	'--	not reported	'--	'--	'--	'--	'--	0	0	'--	'--
b1f261e9-c896-46d2-93c7-0290970196f8	TCGA-BR-4362	TCGA-STAD	74	'--	'--	'--	'--	-27179	'--	not hispanic or latino	female	'--	'--	white	Alive	'--	1934	'--	27179	'--	'--	'--	'--	M0	N1	'--	TX	6th	'--	'--	'--	'--	'--	'--	'--	'--	'--	'--	'--	not reported	'--	'--	'--	'--	'--	0	0	'--	'--
b1f261e9-c896-46d2-93c7-0290970196f8	TCGA-BR-4362	TCGA-STAD	74	'--	'--	'--	'--	-27179	'--	not hispanic or latino	female	'--	'--	white	Alive	'--	1934	'--	27179	'--	'--	'--	'--	M0	N1	'--	TX	6th	'--	'--	'--	'--	'--	'--	'--	'--	'--	'--	'--	not reported	'--	'--	'--	'--	'--	0	0	'--	'--
e62d5f3c-0a99-4932-a589-bff4fa02b1d3	TCGA-CG-5732	TCGA-STAD	66	'--	'--	'--	'--	-24379	2100	not reported	male	'--	'--	not reported	Dead	'--	1937	'--	24379	'--	'--	'--	'--	M0	N3	Stage IV	T2	5th	'--	'--	'--	'--	'--	'--	'--	'--	'--	'--	'--	not reported	'--	'--	'--	'--	'--	0	1674	'--	'--
e62d5f3c-0a99-4932-a589-bff4fa02b1d3	TCGA-CG-5732	TCGA-STAD	66	'--	'--	'--	'--	-24379	2100	not reported	male	'--	'--	not reported	Dead	'--	1937	'--	24379	'--	'--	'--	'--	M0	N3	Stage IV	T2	5th	'--	'--	'--	'--	'--	'--	'--	'--	'--	'--	'--	not reported	'--	'--	'--	'--	'--	0	1674	'--	'--
5956529e-f359-47c9-8222-0bd7f68c1e65	TCGA-FP-8099	TCGA-STAD	79	'--	'--	'--	'--	-29129	'--	not hispanic or latino	male	'--	'--	white	Alive	'--	1932	'--	29129	'--	'--	'--	'--	MX	N0	Stage IIA	T3	7th	'--	'--	'--	'--	'--	'--	'--	'--	'--	'--	'--	not reported	'--	'--	'--	'--	'--	0	519	'--	'--
5956529e-f359-47c9-8222-0bd7f68c1e65	TCGA-FP-8099	TCGA-STAD	79	'--	'--	'--	'--	-29129	'--	not hispanic or latino	male	'--	'--	white	Alive	'--	1932	'--	29129	'--	'--	'--	'--	MX	N0	Stage IIA	T3	7th	'--	'--	'--	'--	'--	'--	'--	'--	'--	'--	'--	not reported	'--	'--	'--	'--	'--	0	519	'--	'--
0d4d23ba-066b-4244-a3a5-922cdcaaa28f	TCGA-BR-4184	TCGA-STAD	70	'--	'--	'--	'--	-25816	212	not hispanic or latino	male	'--	'--	white	Dead	'--	1937	'--	25816	'--	'--	'--	'--	MX	N1	Stage IIIA	T3	6th	'--	'--	'--	'--	'--	'--	'--	'--	'--	'--	'--	not reported	'--	'--	'--	'--	'--	0	0	'--	'--
0d4d23ba-066b-4244-a3a5-922cdcaaa28f	TCGA-BR-4184	TCGA-STAD	70	'--	'--	'--	'--	-25816	212	not hispanic or latino	male	'--	'--	white	Dead	'--	1937	'--	25816	'--	'--	'--	'--	MX	N1	Stage IIIA	T3	6th	'--	'--	'--	'--	'--	'--	'--	'--	'--	'--	'--	not reported	'--	'--	'--	'--	'--	0	0	'--	'--
76c666e8-75c0-4e82-978c-1e346435b0fa	TCGA-SW-A7EA	TCGA-STAD	61	'--	'--	'--	'--	-22294	'--	not hispanic or latino	female	'--	'--	white	Alive	'--	1952	'--	22294	'--	'--	'--	'--	M0	N0	Stage IB	T2	7th	'--	'--	'--	'--	'--	'--	'--	'--	'--	'--	'--	not reported	'--	'--	'--	'--	'--	0	579	'--	'--
76c666e8-75c0-4e82-978c-1e346435b0fa	TCGA-SW-A7EA	TCGA-STAD	61	'--	'--	'--	'--	-22294	'--	not hispanic or latino	female	'--	'--	white	Alive	'--	1952	'--	22294	'--	'--	'--	'--	M0	N0	Stage IB	T2	7th	'--	'--	'--	'--	'--	'--	'--	'--	'--	'--	'--	not reported	'--	'--	'--	'--	'--	0	579	'--	'--
00fdf96d-c48a-47e0-b91d-576c52e6819c	TCGA-HU-A4H4	TCGA-STAD	53	'--	'--	'--	'--	-19665	'--	not hispanic or latino	female	'--	'--	asian	Alive	'--	1958	'--	19665	'--	'--	'--	'--	M0	N2	Stage IIB	T2	7th	'--	'--	'--	'--	'--	'--	'--	'--	'--	'--	'--	not reported	'--	'--	'--	'--	'--	0	725	'--	'--
00fdf96d-c48a-47e0-b91d-576c52e6819c	TCGA-HU-A4H4	TCGA-STAD	53	'--	'--	'--	'--	-19665	'--	not hispanic or latino	female	'--	'--	asian	Alive	'--	1958	'--	19665	'--	'--	'--	'--	M0	N2	Stage IIB	T2	7th	'--	'--	'--	'--	'--	'--	'--	'--	'--	'--	'--	not reported	'--	'--	'--	'--	'--	0	725	'--	'--
ea600f9e-cda8-4a56-b8bd-e4c01ab724ba	TCGA-BR-8078	TCGA-STAD	70	'--	'--	'--	'--	-25861	'--	not hispanic or latino	female	'--	'--	white	Alive	'--	1941	'--	25861	'--	'--	'--	'--	M0	N0	Stage IIB	T4a	7th	'--	'--	'--	'--	'--	'--	'--	'--	'--	'--	'--	not reported	'--	'--	'--	'--	'--	0	900	'--	'--
ea600f9e-cda8-4a56-b8bd-e4c01ab724ba	TCGA-BR-8078	TCGA-STAD	70	'--	'--	'--	'--	-25861	'--	not hispanic or latino	female	'--	'--	white	Alive	'--	1941	'--	25861	'--	'--	'--	'--	M0	N0	Stage IIB	T4a	7th	'--	'--	'--	'--	'--	'--	'--	'--	'--	'--	'--	not reported	'--	'--	'--	'--	'--	0	900	'--	'--
d139bd0c-2eeb-44ec-856b-e77cb03d294e	TCGA-BR-4367	TCGA-STAD	78	'--	'--	'--	'--	-28817	'--	not hispanic or latino	male	'--	'--	white	Alive	'--	1930	'--	28817	'--	'--	'--	'--	M0	N1	'--	TX	6th	'--	'--	'--	'--	'--	'--	'--	'--	'--	'--	'--	not reported	'--	'--	'--	'--	'--	0	0	'--	'--
d139bd0c-2eeb-44ec-856b-e77cb03d294e	TCGA-BR-4367	TCGA-STAD	78	'--	'--	'--	'--	-28817	'--	not hispanic or latino	male	'--	'--	white	Alive	'--	1930	'--	28817	'--	'--	'--	'--	M0	N1	'--	TX	6th	'--	'--	'--	'--	'--	'--	'--	'--	'--	'--	'--	not reported	'--	'--	'--	'--	'--	0	0	'--	'--
da112431-5579-4fd1-a230-9144b359b0e9	TCGA-BR-4257	TCGA-STAD	79	'--	'--	'--	'--	-29014	294	not hispanic or latino	female	'--	'--	white	Dead	'--	1929	'--	29014	'--	'--	'--	'--	M0	NX	'--	TX	6th	'--	'--	'--	'--	'--	'--	'--	'--	'--	'--	'--	not reported	'--	'--	'--	'--	'--	0	0	'--	'--
da112431-5579-4fd1-a230-9144b359b0e9	TCGA-BR-4257	TCGA-STAD	79	'--	'--	'--	'--	-29014	294	not hispanic or latino	female	'--	'--	white	Dead	'--	1929	'--	29014	'--	'--	'--	'--	M0	NX	'--	TX	6th	'--	'--	'--	'--	'--	'--	'--	'--	'--	'--	'--	not reported	'--	'--	'--	'--	'--	0	0	'--	'--
bdfd84fa-a8b9-46cd-b618-1267590da864	TCGA-BR-8362	TCGA-STAD	65	'--	'--	'--	'--	-23797	398	not hispanic or latino	male	'--	'--	white	Dead	'--	1947	'--	23797	'--	'--	'--	'--	M0	N3a	Stage IIIC	T4b	7th	'--	'--	'--	'--	'--	'--	'--	'--	'--	'--	'--	not reported	'--	'--	'--	'--	'--	0	11	'--	'--
bdfd84fa-a8b9-46cd-b618-1267590da864	TCGA-BR-8362	TCGA-STAD	65	'--	'--	'--	'--	-23797	398	not hispanic or latino	male	'--	'--	white	Dead	'--	1947	'--	23797	'--	'--	'--	'--	M0	N3a	Stage IIIC	T4b	7th	'--	'--	'--	'--	'--	'--	'--	'--	'--	'--	'--	not reported	'--	'--	'--	'--	'--	0	11	'--	'--
d8daf273-5334-4be0-b9e0-cc0004552544	TCGA-IN-A6RL	TCGA-STAD	84	'--	'--	'--	'--	-30783	406	not hispanic or latino	male	'--	'--	white	Dead	'--	1928	'--	30783	'--	'--	'--	'--	M0	N1	'--	T2	7th	'--	'--	'--	'--	'--	'--	'--	'--	'--	'--	'--	not reported	'--	'--	'--	'--	'--	0	158	'--	'--
d8daf273-5334-4be0-b9e0-cc0004552544	TCGA-IN-A6RL	TCGA-STAD	84	'--	'--	'--	'--	-30783	406	not hispanic or latino	male	'--	'--	white	Dead	'--	1928	'--	30783	'--	'--	'--	'--	M0	N1	'--	T2	7th	'--	'--	'--	'--	'--	'--	'--	'--	'--	'--	'--	not reported	'--	'--	'--	'--	'--	0	158	'--	'--
f35e8fef-f61d-4614-b73f-f7e1d0f21f52	TCGA-CG-5722	TCGA-STAD	67	'--	'--	'--	'--	-24472	'--	not reported	female	'--	'--	not reported	Alive	'--	1938	'--	24472	'--	'--	'--	'--	M1	N2	Stage IV	T3	5th	'--	'--	'--	'--	'--	'--	'--	'--	'--	'--	'--	not reported	'--	'--	'--	'--	'--	0	30	'--	'--
f35e8fef-f61d-4614-b73f-f7e1d0f21f52	TCGA-CG-5722	TCGA-STAD	67	'--	'--	'--	'--	-24472	'--	not reported	female	'--	'--	not reported	Alive	'--	1938	'--	24472	'--	'--	'--	'--	M1	N2	Stage IV	T3	5th	'--	'--	'--	'--	'--	'--	'--	'--	'--	'--	'--	not reported	'--	'--	'--	'--	'--	0	30	'--	'--
1286ac33-a466-4f58-900e-f6b13fe9c25a	TCGA-CG-5728	TCGA-STAD	88	'--	'--	'--	'--	-32293	'--	not reported	female	'--	'--	not reported	Alive	'--	1915	'--	32293	'--	'--	'--	'--	M0	N0	Stage IB	T2	5th	'--	'--	'--	'--	'--	'--	'--	'--	'--	'--	'--	not reported	'--	'--	'--	'--	'--	0	579	'--	'--
1286ac33-a466-4f58-900e-f6b13fe9c25a	TCGA-CG-5728	TCGA-STAD	88	'--	'--	'--	'--	-32293	'--	not reported	female	'--	'--	not reported	Alive	'--	1915	'--	32293	'--	'--	'--	'--	M0	N0	Stage IB	T2	5th	'--	'--	'--	'--	'--	'--	'--	'--	'--	'--	'--	not reported	'--	'--	'--	'--	'--	0	579	'--	'--
1eb2038d-3b4f-4da2-964b-e629ea068215	TCGA-BR-A4J8	TCGA-STAD	71	'--	'--	'--	'--	-26048	'--	not hispanic or latino	female	'--	'--	white	Alive	'--	1941	'--	26048	'--	'--	'--	'--	M0	N3a	Stage IIIB	T3	7th	'--	'--	'--	'--	'--	'--	'--	'--	'--	'--	'--	not reported	'--	'--	'--	'--	'--	0	411	'--	'--
1eb2038d-3b4f-4da2-964b-e629ea068215	TCGA-BR-A4J8	TCGA-STAD	71	'--	'--	'--	'--	-26048	'--	not hispanic or latino	female	'--	'--	white	Alive	'--	1941	'--	26048	'--	'--	'--	'--	M0	N3a	Stage IIIB	T3	7th	'--	'--	'--	'--	'--	'--	'--	'--	'--	'--	'--	not reported	'--	'--	'--	'--	'--	0	411	'--	'--
30425882-20d7-47ed-9630-60977ba62c72	TCGA-BR-A4IV	TCGA-STAD	47	'--	'--	'--	'--	-17515	869	not hispanic or latino	male	'--	'--	asian	Dead	'--	1965	'--	17515	'--	'--	'--	'--	M0	N2	Stage IIIB	T4a	7th	'--	'--	'--	'--	'--	'--	'--	'--	'--	'--	'--	not reported	'--	'--	'--	'--	'--	0	411	'--	'--
30425882-20d7-47ed-9630-60977ba62c72	TCGA-BR-A4IV	TCGA-STAD	47	'--	'--	'--	'--	-17515	869	not hispanic or latino	male	'--	'--	asian	Dead	'--	1965	'--	17515	'--	'--	'--	'--	M0	N2	Stage IIIB	T4a	7th	'--	'--	'--	'--	'--	'--	'--	'--	'--	'--	'--	not reported	'--	'--	'--	'--	'--	0	411	'--	'--
703d3e86-32f4-44ae-bd88-c02378fc2269	TCGA-BR-4292	TCGA-STAD	73	'--	'--	'--	'--	-26670	'--	not hispanic or latino	female	'--	'--	white	Alive	'--	1936	'--	26670	'--	'--	'--	'--	M0	NX	'--	T1	6th	'--	'--	'--	'--	'--	'--	'--	'--	'--	'--	'--	not reported	'--	'--	'--	'--	'--	0	0	'--	'--
703d3e86-32f4-44ae-bd88-c02378fc2269	TCGA-BR-4292	TCGA-STAD	73	'--	'--	'--	'--	-26670	'--	not hispanic or latino	female	'--	'--	white	Alive	'--	1936	'--	26670	'--	'--	'--	'--	M0	NX	'--	T1	6th	'--	'--	'--	'--	'--	'--	'--	'--	'--	'--	'--	not reported	'--	'--	'--	'--	'--	0	0	'--	'--
60879669-96c2-4710-82e0-0ae9d0e5b242	TCGA-BR-8373	TCGA-STAD	65	'--	'--	'--	'--	-23744	'--	not hispanic or latino	female	'--	'--	white	Alive	'--	1946	'--	23744	'--	'--	'--	'--	M0	N1	Stage IIIA	T4a	7th	'--	'--	'--	'--	'--	'--	'--	'--	'--	'--	'--	not reported	'--	'--	'--	'--	'--	0	450	'--	'--
60879669-96c2-4710-82e0-0ae9d0e5b242	TCGA-BR-8373	TCGA-STAD	65	'--	'--	'--	'--	-23744	'--	not hispanic or latino	female	'--	'--	white	Alive	'--	1946	'--	23744	'--	'--	'--	'--	M0	N1	Stage IIIA	T4a	7th	'--	'--	'--	'--	'--	'--	'--	'--	'--	'--	'--	not reported	'--	'--	'--	'--	'--	0	450	'--	'--
c16eed96-8da8-4d01-b87d-660f46172777	TCGA-VQ-A8E2	TCGA-STAD	57	'--	'--	'--	'--	-21112	'--	not reported	male	'--	'--	asian	Alive	'--	1954	'--	21112	'--	'--	'--	'--	M0	N2	Stage IIIB	T3	6th	'--	'--	'--	'--	'--	'--	'--	'--	'--	'--	'--	not reported	'--	'--	'--	'--	'--	0	1319	'--	'--
c16eed96-8da8-4d01-b87d-660f46172777	TCGA-VQ-A8E2	TCGA-STAD	57	'--	'--	'--	'--	-21112	'--	not reported	male	'--	'--	asian	Alive	'--	1954	'--	21112	'--	'--	'--	'--	M0	N2	Stage IIIB	T3	6th	'--	'--	'--	'--	'--	'--	'--	'--	'--	'--	'--	not reported	'--	'--	'--	'--	'--	0	1319	'--	'--
4685dc14-1809-47ea-aba9-9bde72f6661b	TCGA-BR-8058	TCGA-STAD	53	'--	'--	'--	'--	-19658	'--	not hispanic or latino	female	'--	'--	white	Alive	'--	1958	'--	19658	'--	'--	'--	'--	M0	N2	Stage IIIB	T4a	7th	'--	'--	'--	'--	'--	'--	'--	'--	'--	'--	'--	not reported	'--	'--	'--	'--	'--	0	1133	'--	'--
4685dc14-1809-47ea-aba9-9bde72f6661b	TCGA-BR-8058	TCGA-STAD	53	'--	'--	'--	'--	-19658	'--	not hispanic or latino	female	'--	'--	white	Alive	'--	1958	'--	19658	'--	'--	'--	'--	M0	N2	Stage IIIB	T4a	7th	'--	'--	'--	'--	'--	'--	'--	'--	'--	'--	'--	not reported	'--	'--	'--	'--	'--	0	1133	'--	'--
39fa91bd-dffd-4b2c-af7d-7fd914730b08	TCGA-HU-A4H3	TCGA-STAD	56	'--	'--	'--	'--	-20790	'--	not hispanic or latino	female	'--	'--	asian	Alive	'--	1955	'--	20790	'--	'--	'--	'--	M0	N3b	Stage IIIC	T4a	7th	'--	'--	'--	'--	'--	'--	'--	'--	'--	'--	'--	not reported	'--	'--	'--	'--	'--	0	882	'--	'--
39fa91bd-dffd-4b2c-af7d-7fd914730b08	TCGA-HU-A4H3	TCGA-STAD	56	'--	'--	'--	'--	-20790	'--	not hispanic or latino	female	'--	'--	asian	Alive	'--	1955	'--	20790	'--	'--	'--	'--	M0	N3b	Stage IIIC	T4a	7th	'--	'--	'--	'--	'--	'--	'--	'--	'--	'--	'--	not reported	'--	'--	'--	'--	'--	0	882	'--	'--
4e9d13da-438d-4b5e-8e86-67432b5e9471	TCGA-HU-8245	TCGA-STAD	72	'--	'--	'--	'--	-26521	'--	not hispanic or latino	male	'--	'--	asian	Alive	'--	1939	'--	26521	'--	'--	'--	'--	M0	N0	Stage IIA	T3	7th	'--	'--	'--	'--	'--	'--	'--	'--	'--	'--	'--	not reported	'--	'--	'--	'--	'--	0	552	'--	'--
4e9d13da-438d-4b5e-8e86-67432b5e9471	TCGA-HU-8245	TCGA-STAD	72	'--	'--	'--	'--	-26521	'--	not hispanic or latino	male	'--	'--	asian	Alive	'--	1939	'--	26521	'--	'--	'--	'--	M0	N0	Stage IIA	T3	7th	'--	'--	'--	'--	'--	'--	'--	'--	'--	'--	'--	not reported	'--	'--	'--	'--	'--	0	552	'--	'--
8a173d98-20a1-4c84-86c1-97818e1c665a	TCGA-CG-4455	TCGA-STAD	72	'--	'--	'--	'--	-26421	'--	not reported	male	'--	'--	not reported	Alive	'--	1936	'--	26421	'--	'--	'--	'--	M0	N1	Stage II	T2b	6th	'--	'--	'--	'--	'--	'--	'--	'--	'--	'--	'--	not reported	'--	'--	'--	'--	'--	0	366	'--	'--
8a173d98-20a1-4c84-86c1-97818e1c665a	TCGA-CG-4455	TCGA-STAD	72	'--	'--	'--	'--	-26421	'--	not reported	male	'--	'--	not reported	Alive	'--	1936	'--	26421	'--	'--	'--	'--	M0	N1	Stage II	T2b	6th	'--	'--	'--	'--	'--	'--	'--	'--	'--	'--	'--	not reported	'--	'--	'--	'--	'--	0	366	'--	'--
6e2ecc9d-dc68-4922-a36e-e8bbaf9eafb3	TCGA-RD-A8N5	TCGA-STAD	78	'--	'--	'--	'--	-28589	1747	not hispanic or latino	male	'--	'--	white	Dead	'--	1928	2010	28589	'--	'--	'--	'--	M0	N1	Stage IIIA	T3	6th	'--	'--	'--	'--	'--	'--	'--	'--	'--	'--	'--	not reported	'--	'--	'--	'--	'--	0	'--	'--	'--
6e2ecc9d-dc68-4922-a36e-e8bbaf9eafb3	TCGA-RD-A8N5	TCGA-STAD	78	'--	'--	'--	'--	-28589	1747	not hispanic or latino	male	'--	'--	white	Dead	'--	1928	2010	28589	'--	'--	'--	'--	M0	N1	Stage IIIA	T3	6th	'--	'--	'--	'--	'--	'--	'--	'--	'--	'--	'--	not reported	'--	'--	'--	'--	'--	0	'--	'--	'--
53108d62-6b7c-429f-9fec-474781174968	TCGA-IN-A7NT	TCGA-STAD	73	'--	'--	'--	'--	-26727	'--	not hispanic or latino	female	'--	'--	white	Alive	'--	1940	'--	26727	'--	'--	'--	'--	M0	N1	Stage IIB	T3	7th	'--	'--	'--	'--	'--	'--	'--	'--	'--	'--	'--	not reported	'--	'--	'--	'--	'--	0	323	'--	'--
53108d62-6b7c-429f-9fec-474781174968	TCGA-IN-A7NT	TCGA-STAD	73	'--	'--	'--	'--	-26727	'--	not hispanic or latino	female	'--	'--	white	Alive	'--	1940	'--	26727	'--	'--	'--	'--	M0	N1	Stage IIB	T3	7th	'--	'--	'--	'--	'--	'--	'--	'--	'--	'--	'--	not reported	'--	'--	'--	'--	'--	0	323	'--	'--
e9ea3687-0db3-47f3-8099-b4fc054397f1	TCGA-CG-4462	TCGA-STAD	72	'--	'--	'--	'--	-26511	0	not reported	female	'--	'--	not reported	Dead	'--	1936	2008	26511	'--	'--	'--	'--	M1	N3	Stage IV	T3	6th	'--	'--	'--	'--	'--	'--	'--	'--	'--	'--	'--	not reported	'--	'--	'--	'--	'--	0	'--	'--	'--
e9ea3687-0db3-47f3-8099-b4fc054397f1	TCGA-CG-4462	TCGA-STAD	72	'--	'--	'--	'--	-26511	0	not reported	female	'--	'--	not reported	Dead	'--	1936	2008	26511	'--	'--	'--	'--	M1	N3	Stage IV	T3	6th	'--	'--	'--	'--	'--	'--	'--	'--	'--	'--	'--	not reported	'--	'--	'--	'--	'--	0	'--	'--	'--
e12d142e-7339-48fc-b17a-9e311b65327f	TCGA-VQ-A94O	TCGA-STAD	74	'--	'--	'--	'--	-27306	640	not reported	male	'--	'--	black or african american	Dead	'--	1938	2013	27306	'--	'--	'--	'--	M0	N3	Stage IIIC	T4a	7th	'--	'--	'--	'--	'--	'--	'--	'--	'--	'--	'--	not reported	'--	'--	'--	'--	'--	0	'--	'--	'--
e12d142e-7339-48fc-b17a-9e311b65327f	TCGA-VQ-A94O	TCGA-STAD	74	'--	'--	'--	'--	-27306	640	not reported	male	'--	'--	black or african american	Dead	'--	1938	2013	27306	'--	'--	'--	'--	M0	N3	Stage IIIC	T4a	7th	'--	'--	'--	'--	'--	'--	'--	'--	'--	'--	'--	not reported	'--	'--	'--	'--	'--	0	'--	'--	'--
bf0f1735-f94d-4b82-8f91-2fd2bac80e32	TCGA-D7-A748	TCGA-STAD	41	'--	'--	'--	'--	-15190	132	not hispanic or latino	female	'--	'--	white	Dead	'--	1972	2013	15190	'--	'--	'--	'--	M1	N3	Stage IV	T4a	7th	'--	'--	'--	'--	'--	'--	'--	'--	'--	'--	'--	not reported	'--	'--	'--	'--	'--	0	'--	'--	'--
bf0f1735-f94d-4b82-8f91-2fd2bac80e32	TCGA-D7-A748	TCGA-STAD	41	'--	'--	'--	'--	-15190	132	not hispanic or latino	female	'--	'--	white	Dead	'--	1972	2013	15190	'--	'--	'--	'--	M1	N3	Stage IV	T4a	7th	'--	'--	'--	'--	'--	'--	'--	'--	'--	'--	'--	not reported	'--	'--	'--	'--	'--	0	'--	'--	'--
5c1afb64-da74-4d2c-8be3-e6c21d2952a9	TCGA-VQ-A8PT	TCGA-STAD	65	'--	'--	'--	'--	-23797	'--	not reported	male	'--	'--	white	Alive	'--	1947	'--	23797	'--	'--	'--	'--	M0	N0	Stage IIIB	T4b	7th	'--	'--	'--	'--	'--	'--	'--	'--	'--	'--	'--	not reported	'--	'--	'--	'--	'--	0	900	'--	'--
5c1afb64-da74-4d2c-8be3-e6c21d2952a9	TCGA-VQ-A8PT	TCGA-STAD	65	'--	'--	'--	'--	-23797	'--	not reported	male	'--	'--	white	Alive	'--	1947	'--	23797	'--	'--	'--	'--	M0	N0	Stage IIIB	T4b	7th	'--	'--	'--	'--	'--	'--	'--	'--	'--	'--	'--	not reported	'--	'--	'--	'--	'--	0	900	'--	'--
8027adc9-4918-45f0-a7da-5767da0b999e	TCGA-VQ-A8DT	TCGA-STAD	43	'--	'--	'--	'--	-15937	'--	not reported	male	'--	'--	not reported	Alive	'--	1967	'--	15937	'--	'--	'--	'--	M0	N3a	Stage IIIB	T3	7th	'--	'--	'--	'--	'--	'--	'--	'--	'--	'--	'--	not reported	'--	'--	'--	'--	'--	0	1484	'--	'--
8027adc9-4918-45f0-a7da-5767da0b999e	TCGA-VQ-A8DT	TCGA-STAD	43	'--	'--	'--	'--	-15937	'--	not reported	male	'--	'--	not reported	Alive	'--	1967	'--	15937	'--	'--	'--	'--	M0	N3a	Stage IIIB	T3	7th	'--	'--	'--	'--	'--	'--	'--	'--	'--	'--	'--	not reported	'--	'--	'--	'--	'--	0	1484	'--	'--
8b5746f9-dbee-40bd-9141-1081960cf286	TCGA-D7-5579	TCGA-STAD	74	'--	'--	'--	'--	-27175	'--	not hispanic or latino	male	'--	'--	white	Alive	'--	1936	'--	27175	'--	'--	'--	'--	M0	N2	Stage IIIA	T3	7th	'--	'--	'--	'--	'--	'--	'--	'--	'--	'--	'--	not reported	'--	'--	'--	'--	'--	0	636	'--	'--
8b5746f9-dbee-40bd-9141-1081960cf286	TCGA-D7-5579	TCGA-STAD	74	'--	'--	'--	'--	-27175	'--	not hispanic or latino	male	'--	'--	white	Alive	'--	1936	'--	27175	'--	'--	'--	'--	M0	N2	Stage IIIA	T3	7th	'--	'--	'--	'--	'--	'--	'--	'--	'--	'--	'--	not reported	'--	'--	'--	'--	'--	0	636	'--	'--
b12d9857-9ae1-445b-a963-b630b27b254e	TCGA-BR-8367	TCGA-STAD	55	'--	'--	'--	'--	-20441	801	not hispanic or latino	male	'--	'--	white	Dead	'--	1956	'--	20441	'--	'--	'--	'--	M0	N3a	Stage IIIB	T3	7th	'--	'--	'--	'--	'--	'--	'--	'--	'--	'--	'--	not reported	'--	'--	'--	'--	'--	0	418	'--	'--
b12d9857-9ae1-445b-a963-b630b27b254e	TCGA-BR-8367	TCGA-STAD	55	'--	'--	'--	'--	-20441	801	not hispanic or latino	male	'--	'--	white	Dead	'--	1956	'--	20441	'--	'--	'--	'--	M0	N3a	Stage IIIB	T3	7th	'--	'--	'--	'--	'--	'--	'--	'--	'--	'--	'--	not reported	'--	'--	'--	'--	'--	0	418	'--	'--
1b98b2da-c5bf-422f-bb73-1190841fbec4	TCGA-CD-8527	TCGA-STAD	72	'--	'--	'--	'--	-26503	218	not hispanic or latino	female	'--	'--	asian	Dead	'--	1938	'--	26503	'--	'--	'--	'--	M0	N1	Stage II	T2	6th	'--	'--	'--	'--	'--	'--	'--	'--	'--	'--	'--	not reported	'--	'--	'--	'--	'--	0	2	'--	'--
1b98b2da-c5bf-422f-bb73-1190841fbec4	TCGA-CD-8527	TCGA-STAD	72	'--	'--	'--	'--	-26503	218	not hispanic or latino	female	'--	'--	asian	Dead	'--	1938	'--	26503	'--	'--	'--	'--	M0	N1	Stage II	T2	6th	'--	'--	'--	'--	'--	'--	'--	'--	'--	'--	'--	not reported	'--	'--	'--	'--	'--	0	2	'--	'--
5d33895e-a959-4d5e-8850-c49c7fa49a22	TCGA-HF-7133	TCGA-STAD	'--	'--	'--	'--	'--	'--	'--	not reported	female	'--	'--	not reported	Alive	'--	'--	'--	'--	'--	'--	'--	'--	M0	N3	Stage IV	T2b	6th	'--	'--	'--	'--	'--	'--	'--	'--	'--	'--	'--	not reported	'--	'--	'--	'--	'--	'--	1918	'--	'--
5d33895e-a959-4d5e-8850-c49c7fa49a22	TCGA-HF-7133	TCGA-STAD	'--	'--	'--	'--	'--	'--	'--	not reported	female	'--	'--	not reported	Alive	'--	'--	'--	'--	'--	'--	'--	'--	M0	N3	Stage IV	T2b	6th	'--	'--	'--	'--	'--	'--	'--	'--	'--	'--	'--	not reported	'--	'--	'--	'--	'--	'--	1918	'--	'--
794fbad5-93ce-4f9a-aee4-37a89a6719ec	TCGA-BR-A4CR	TCGA-STAD	70	'--	'--	'--	'--	-25669	'--	not hispanic or latino	female	'--	'--	white	Alive	'--	1942	'--	25669	'--	'--	'--	'--	M0	N3a	Stage IIIC	T4b	7th	'--	'--	'--	'--	'--	'--	'--	'--	'--	'--	'--	not reported	'--	'--	'--	'--	'--	0	0	'--	'--
794fbad5-93ce-4f9a-aee4-37a89a6719ec	TCGA-BR-A4CR	TCGA-STAD	70	'--	'--	'--	'--	-25669	'--	not hispanic or latino	female	'--	'--	white	Alive	'--	1942	'--	25669	'--	'--	'--	'--	M0	N3a	Stage IIIC	T4b	7th	'--	'--	'--	'--	'--	'--	'--	'--	'--	'--	'--	not reported	'--	'--	'--	'--	'--	0	0	'--	'--
2a790f24-3563-4a7e-b445-56b71c70e685	TCGA-BR-A4CS	TCGA-STAD	77	'--	'--	'--	'--	-28211	45	not hispanic or latino	male	'--	'--	white	Dead	'--	1935	'--	28211	'--	'--	'--	'--	M0	N3a	Stage IIIC	T4b	7th	'--	'--	'--	'--	'--	'--	'--	'--	'--	'--	'--	not reported	'--	'--	'--	'--	'--	0	28	'--	'--
2a790f24-3563-4a7e-b445-56b71c70e685	TCGA-BR-A4CS	TCGA-STAD	77	'--	'--	'--	'--	-28211	45	not hispanic or latino	male	'--	'--	white	Dead	'--	1935	'--	28211	'--	'--	'--	'--	M0	N3a	Stage IIIC	T4b	7th	'--	'--	'--	'--	'--	'--	'--	'--	'--	'--	'--	not reported	'--	'--	'--	'--	'--	0	28	'--	'--
e17cf9e9-0902-44e0-962b-af5492876f7d	TCGA-BR-8483	TCGA-STAD	59	'--	'--	'--	'--	-21731	'--	not hispanic or latino	male	'--	'--	white	Alive	'--	1953	'--	21731	'--	'--	'--	'--	M0	N2	Stage IIIA	T3	7th	'--	'--	'--	'--	'--	'--	'--	'--	'--	'--	'--	not reported	'--	'--	'--	'--	'--	0	164	'--	'--
e17cf9e9-0902-44e0-962b-af5492876f7d	TCGA-BR-8483	TCGA-STAD	59	'--	'--	'--	'--	-21731	'--	not hispanic or latino	male	'--	'--	white	Alive	'--	1953	'--	21731	'--	'--	'--	'--	M0	N2	Stage IIIA	T3	7th	'--	'--	'--	'--	'--	'--	'--	'--	'--	'--	'--	not reported	'--	'--	'--	'--	'--	0	164	'--	'--
17638f77-3d0a-4b7f-8801-d807aad6bbd4	TCGA-RD-A8MV	TCGA-STAD	56	'--	'--	'--	'--	-20771	'--	not hispanic or latino	male	'--	'--	white	Alive	'--	1945	'--	20771	'--	'--	'--	'--	M0	N2	Stage IIIB	T3	6th	'--	'--	'--	'--	'--	'--	'--	'--	'--	'--	'--	not reported	'--	'--	'--	'--	'--	0	3720	'--	'--
17638f77-3d0a-4b7f-8801-d807aad6bbd4	TCGA-RD-A8MV	TCGA-STAD	56	'--	'--	'--	'--	-20771	'--	not hispanic or latino	male	'--	'--	white	Alive	'--	1945	'--	20771	'--	'--	'--	'--	M0	N2	Stage IIIB	T3	6th	'--	'--	'--	'--	'--	'--	'--	'--	'--	'--	'--	not reported	'--	'--	'--	'--	'--	0	3720	'--	'--
8e0f35e8-cd02-4d8b-9145-597cc65eac13	TCGA-CD-8532	TCGA-STAD	52	'--	'--	'--	'--	-19284	354	not hispanic or latino	male	'--	'--	asian	Dead	'--	1959	'--	19284	'--	'--	'--	'--	M0	N0	Stage II	T3	6th	'--	'--	'--	'--	'--	'--	'--	'--	'--	'--	'--	not reported	'--	'--	'--	'--	'--	0	3	'--	'--
8e0f35e8-cd02-4d8b-9145-597cc65eac13	TCGA-CD-8532	TCGA-STAD	52	'--	'--	'--	'--	-19284	354	not hispanic or latino	male	'--	'--	asian	Dead	'--	1959	'--	19284	'--	'--	'--	'--	M0	N0	Stage II	T3	6th	'--	'--	'--	'--	'--	'--	'--	'--	'--	'--	'--	not reported	'--	'--	'--	'--	'--	0	3	'--	'--
0403e788-27f1-4205-9e73-ade13b8df1e0	TCGA-VQ-A8P8	TCGA-STAD	72	'--	'--	'--	'--	-26443	'--	not reported	female	'--	'--	black or african american	Alive	'--	1940	'--	26443	'--	'--	'--	'--	M0	N0	Stage IIB	T4a	7th	'--	'--	'--	'--	'--	'--	'--	'--	'--	'--	'--	not reported	'--	'--	'--	'--	'--	0	942	'--	'--
0403e788-27f1-4205-9e73-ade13b8df1e0	TCGA-VQ-A8P8	TCGA-STAD	72	'--	'--	'--	'--	-26443	'--	not reported	female	'--	'--	black or african american	Alive	'--	1940	'--	26443	'--	'--	'--	'--	M0	N0	Stage IIB	T4a	7th	'--	'--	'--	'--	'--	'--	'--	'--	'--	'--	'--	not reported	'--	'--	'--	'--	'--	0	942	'--	'--
8bb3facb-1933-4350-9f78-74537559e000	TCGA-D7-6522	TCGA-STAD	58	'--	'--	'--	'--	-21465	'--	not hispanic or latino	male	'--	'--	white	Alive	'--	1952	'--	21465	'--	'--	'--	'--	M0	N0	Stage IB	T2	6th	'--	'--	'--	'--	'--	'--	'--	'--	'--	'--	'--	not reported	'--	'--	'--	'--	'--	0	566	'--	'--
8bb3facb-1933-4350-9f78-74537559e000	TCGA-D7-6522	TCGA-STAD	58	'--	'--	'--	'--	-21465	'--	not hispanic or latino	male	'--	'--	white	Alive	'--	1952	'--	21465	'--	'--	'--	'--	M0	N0	Stage IB	T2	6th	'--	'--	'--	'--	'--	'--	'--	'--	'--	'--	'--	not reported	'--	'--	'--	'--	'--	0	566	'--	'--
8097fddc-c7b9-4192-89d7-6bcceb7465b5	TCGA-D7-8572	TCGA-STAD	57	'--	'--	'--	'--	-20870	'--	not hispanic or latino	male	'--	'--	white	Alive	'--	1955	'--	20870	'--	'--	'--	'--	M0	N2	Stage IIB	T2	7th	'--	'--	'--	'--	'--	'--	'--	'--	'--	'--	'--	not reported	'--	'--	'--	'--	'--	0	511	'--	'--
8097fddc-c7b9-4192-89d7-6bcceb7465b5	TCGA-D7-8572	TCGA-STAD	57	'--	'--	'--	'--	-20870	'--	not hispanic or latino	male	'--	'--	white	Alive	'--	1955	'--	20870	'--	'--	'--	'--	M0	N2	Stage IIB	T2	7th	'--	'--	'--	'--	'--	'--	'--	'--	'--	'--	'--	not reported	'--	'--	'--	'--	'--	0	511	'--	'--
442d7415-d095-4962-8296-a14390bad40a	TCGA-CG-4476	TCGA-STAD	69	'--	'--	'--	'--	-25506	'--	not reported	male	'--	'--	not reported	Alive	'--	1941	'--	25506	'--	'--	'--	'--	M0	N3a	Stage IIIC	T4b	7th	'--	'--	'--	'--	'--	'--	'--	'--	'--	'--	'--	not reported	'--	'--	'--	'--	'--	0	0	'--	'--
442d7415-d095-4962-8296-a14390bad40a	TCGA-CG-4476	TCGA-STAD	69	'--	'--	'--	'--	-25506	'--	not reported	male	'--	'--	not reported	Alive	'--	1941	'--	25506	'--	'--	'--	'--	M0	N3a	Stage IIIC	T4b	7th	'--	'--	'--	'--	'--	'--	'--	'--	'--	'--	'--	not reported	'--	'--	'--	'--	'--	0	0	'--	'--
152b9d8a-19fd-4665-b9e4-4fedfb1608cd	TCGA-CD-5813	TCGA-STAD	60	'--	'--	'--	'--	-21995	377	not hispanic or latino	male	'--	'--	asian	Dead	'--	1950	'--	21995	'--	'--	'--	'--	M0	N0	Stage II	T3	6th	'--	'--	'--	'--	'--	'--	'--	'--	'--	'--	'--	not reported	'--	'--	'--	'--	'--	0	12	'--	'--
152b9d8a-19fd-4665-b9e4-4fedfb1608cd	TCGA-CD-5813	TCGA-STAD	60	'--	'--	'--	'--	-21995	377	not hispanic or latino	male	'--	'--	asian	Dead	'--	1950	'--	21995	'--	'--	'--	'--	M0	N0	Stage II	T3	6th	'--	'--	'--	'--	'--	'--	'--	'--	'--	'--	'--	not reported	'--	'--	'--	'--	'--	0	12	'--	'--
263f67e0-0a28-42e6-b3f3-1ddd0d397220	TCGA-CG-5719	TCGA-STAD	54	'--	'--	'--	'--	-19966	'--	not reported	female	'--	'--	not reported	Alive	'--	1956	'--	19966	'--	'--	'--	'--	M1	N0	Stage IV	T4	7th	'--	'--	'--	'--	'--	'--	'--	'--	'--	'--	'--	not reported	'--	'--	'--	'--	'--	0	31	'--	'--
263f67e0-0a28-42e6-b3f3-1ddd0d397220	TCGA-CG-5719	TCGA-STAD	54	'--	'--	'--	'--	-19966	'--	not reported	female	'--	'--	not reported	Alive	'--	1956	'--	19966	'--	'--	'--	'--	M1	N0	Stage IV	T4	7th	'--	'--	'--	'--	'--	'--	'--	'--	'--	'--	'--	not reported	'--	'--	'--	'--	'--	0	31	'--	'--
197d01a5-321c-461e-9b45-b359288b959a	TCGA-KB-A6F7	TCGA-STAD	54	'--	'--	'--	'--	-19765	'--	not reported	female	'--	'--	not reported	Alive	'--	1955	'--	19765	'--	'--	'--	'--	M0	N1	Stage IB	T1	6th	'--	'--	'--	'--	'--	'--	'--	'--	'--	'--	'--	not reported	'--	'--	'--	'--	'--	0	1935	'--	'--
197d01a5-321c-461e-9b45-b359288b959a	TCGA-KB-A6F7	TCGA-STAD	54	'--	'--	'--	'--	-19765	'--	not reported	female	'--	'--	not reported	Alive	'--	1955	'--	19765	'--	'--	'--	'--	M0	N1	Stage IB	T1	6th	'--	'--	'--	'--	'--	'--	'--	'--	'--	'--	'--	not reported	'--	'--	'--	'--	'--	0	1935	'--	'--
cca74404-cd91-4a69-ae09-bfb5d9142d3d	TCGA-F1-A448	TCGA-STAD	70	'--	'--	'--	'--	-25846	'--	hispanic or latino	male	'--	'--	white	Alive	'--	1942	'--	25846	'--	'--	'--	'--	M0	N3b	Stage IIIB	T3	7th	'--	'--	'--	'--	'--	'--	'--	'--	'--	'--	'--	not reported	'--	'--	'--	'--	'--	0	647	'--	'--
cca74404-cd91-4a69-ae09-bfb5d9142d3d	TCGA-F1-A448	TCGA-STAD	70	'--	'--	'--	'--	-25846	'--	hispanic or latino	male	'--	'--	white	Alive	'--	1942	'--	25846	'--	'--	'--	'--	M0	N3b	Stage IIIB	T3	7th	'--	'--	'--	'--	'--	'--	'--	'--	'--	'--	'--	not reported	'--	'--	'--	'--	'--	0	647	'--	'--
7bef9122-0fb4-4f2e-bb6e-67eddc3ea9af	TCGA-R5-A7ZE	TCGA-STAD	66	'--	'--	'--	'--	-24328	554	not hispanic or latino	female	'--	'--	white	Dead	'--	1946	2013	24328	'--	'--	'--	'--	M0	N2	Stage IIIA	T3	7th	'--	'--	'--	'--	'--	'--	'--	'--	'--	'--	'--	not reported	'--	'--	'--	'--	'--	0	'--	'--	'--
7bef9122-0fb4-4f2e-bb6e-67eddc3ea9af	TCGA-R5-A7ZE	TCGA-STAD	66	'--	'--	'--	'--	-24328	554	not hispanic or latino	female	'--	'--	white	Dead	'--	1946	2013	24328	'--	'--	'--	'--	M0	N2	Stage IIIA	T3	7th	'--	'--	'--	'--	'--	'--	'--	'--	'--	'--	'--	not reported	'--	'--	'--	'--	'--	0	'--	'--	'--
eeb114ea-ecee-49ee-a162-b3b7bc0a60cd	TCGA-CD-5800	TCGA-STAD	51	'--	'--	'--	'--	'--	'--	not hispanic or latino	female	'--	'--	asian	Alive	'--	1959	'--	'--	'--	'--	'--	'--	M0	N0	Stage II	T3	6th	'--	'--	'--	'--	'--	'--	'--	'--	'--	'--	'--	not reported	'--	'--	'--	'--	'--	0	400	'--	'--
eeb114ea-ecee-49ee-a162-b3b7bc0a60cd	TCGA-CD-5800	TCGA-STAD	51	'--	'--	'--	'--	'--	'--	not hispanic or latino	female	'--	'--	asian	Alive	'--	1959	'--	'--	'--	'--	'--	'--	M0	N0	Stage II	T3	6th	'--	'--	'--	'--	'--	'--	'--	'--	'--	'--	'--	not reported	'--	'--	'--	'--	'--	0	400	'--	'--
30a82e9f-2a2d-4a66-bdb1-26b881c21d01	TCGA-HU-A4G6	TCGA-STAD	74	'--	'--	'--	'--	-27208	'--	not hispanic or latino	male	'--	'--	asian	Alive	'--	1937	'--	27208	'--	'--	'--	'--	M0	N0	Stage IA	T1b	7th	'--	'--	'--	'--	'--	'--	'--	'--	'--	'--	'--	not reported	'--	'--	'--	'--	'--	0	738	'--	'--
30a82e9f-2a2d-4a66-bdb1-26b881c21d01	TCGA-HU-A4G6	TCGA-STAD	74	'--	'--	'--	'--	-27208	'--	not hispanic or latino	male	'--	'--	asian	Alive	'--	1937	'--	27208	'--	'--	'--	'--	M0	N0	Stage IA	T1b	7th	'--	'--	'--	'--	'--	'--	'--	'--	'--	'--	'--	not reported	'--	'--	'--	'--	'--	0	738	'--	'--
10a83fcb-ad7e-48a4-a35b-6a2cbd250707	TCGA-BR-A4CQ	TCGA-STAD	58	'--	'--	'--	'--	-21207	'--	not hispanic or latino	male	'--	'--	white	Alive	'--	1954	'--	21207	'--	'--	'--	'--	M0	N1	Stage IIIA	T4a	7th	'--	'--	'--	'--	'--	'--	'--	'--	'--	'--	'--	not reported	'--	'--	'--	'--	'--	0	1064	'--	'--
10a83fcb-ad7e-48a4-a35b-6a2cbd250707	TCGA-BR-A4CQ	TCGA-STAD	58	'--	'--	'--	'--	-21207	'--	not hispanic or latino	male	'--	'--	white	Alive	'--	1954	'--	21207	'--	'--	'--	'--	M0	N1	Stage IIIA	T4a	7th	'--	'--	'--	'--	'--	'--	'--	'--	'--	'--	'--	not reported	'--	'--	'--	'--	'--	0	1064	'--	'--
efe8b105-b170-4679-8b97-c1142fefe069	TCGA-CD-8531	TCGA-STAD	66	'--	'--	'--	'--	-24453	'--	not hispanic or latino	female	'--	'--	asian	Alive	'--	1945	'--	24453	'--	'--	'--	'--	M0	N1	Stage IIIA	T3	6th	'--	'--	'--	'--	'--	'--	'--	'--	'--	'--	'--	not reported	'--	'--	'--	'--	'--	0	383	'--	'--
efe8b105-b170-4679-8b97-c1142fefe069	TCGA-CD-8531	TCGA-STAD	66	'--	'--	'--	'--	-24453	'--	not hispanic or latino	female	'--	'--	asian	Alive	'--	1945	'--	24453	'--	'--	'--	'--	M0	N1	Stage IIIA	T3	6th	'--	'--	'--	'--	'--	'--	'--	'--	'--	'--	'--	not reported	'--	'--	'--	'--	'--	0	383	'--	'--
36e36773-1d03-4ed0-ae31-1c0ca55577a4	TCGA-HU-A4HB	TCGA-STAD	68	'--	'--	'--	'--	-25131	477	not hispanic or latino	male	'--	'--	asian	Dead	'--	1944	'--	25131	'--	'--	'--	'--	M0	N2	Stage IIB	T2	7th	'--	'--	'--	'--	'--	'--	'--	'--	'--	'--	'--	not reported	'--	'--	'--	'--	'--	0	268	'--	'--
36e36773-1d03-4ed0-ae31-1c0ca55577a4	TCGA-HU-A4HB	TCGA-STAD	68	'--	'--	'--	'--	-25131	477	not hispanic or latino	male	'--	'--	asian	Dead	'--	1944	'--	25131	'--	'--	'--	'--	M0	N2	Stage IIB	T2	7th	'--	'--	'--	'--	'--	'--	'--	'--	'--	'--	'--	not reported	'--	'--	'--	'--	'--	0	268	'--	'--
129d95ca-71ef-44aa-a93d-f87803c37c9a	TCGA-CG-5725	TCGA-STAD	72	'--	'--	'--	'--	-26329	457	not reported	male	'--	'--	not reported	Dead	'--	1933	2006	26329	'--	'--	'--	'--	M0	N0	Stage IB	T2	5th	'--	'--	'--	'--	'--	'--	'--	'--	'--	'--	'--	not reported	'--	'--	'--	'--	'--	0	'--	'--	'--
129d95ca-71ef-44aa-a93d-f87803c37c9a	TCGA-CG-5725	TCGA-STAD	72	'--	'--	'--	'--	-26329	457	not reported	male	'--	'--	not reported	Dead	'--	1933	2006	26329	'--	'--	'--	'--	M0	N0	Stage IB	T2	5th	'--	'--	'--	'--	'--	'--	'--	'--	'--	'--	'--	not reported	'--	'--	'--	'--	'--	0	'--	'--	'--
55a2c884-49a7-4d1a-9e0e-42f6a8b720fa	TCGA-BR-8365	TCGA-STAD	70	'--	'--	'--	'--	-25725	533	not hispanic or latino	female	'--	'--	white	Dead	'--	1941	'--	25725	'--	'--	'--	'--	M0	N0	Stage IIA	T3	7th	'--	'--	'--	'--	'--	'--	'--	'--	'--	'--	'--	not reported	'--	'--	'--	'--	'--	0	90	'--	'--
55a2c884-49a7-4d1a-9e0e-42f6a8b720fa	TCGA-BR-8365	TCGA-STAD	70	'--	'--	'--	'--	-25725	533	not hispanic or latino	female	'--	'--	white	Dead	'--	1941	'--	25725	'--	'--	'--	'--	M0	N0	Stage IIA	T3	7th	'--	'--	'--	'--	'--	'--	'--	'--	'--	'--	'--	not reported	'--	'--	'--	'--	'--	0	90	'--	'--
4a00ca75-d23a-4642-bee8-db4182517724	TCGA-VQ-A91V	TCGA-STAD	58	'--	'--	'--	'--	-21505	'--	not reported	male	'--	'--	not reported	Alive	'--	1953	'--	21505	'--	'--	'--	'--	M0	N2	Stage IIIA	T3	7th	'--	'--	'--	'--	'--	'--	'--	'--	'--	'--	'--	not reported	'--	'--	'--	'--	'--	0	1297	'--	'--
4a00ca75-d23a-4642-bee8-db4182517724	TCGA-VQ-A91V	TCGA-STAD	58	'--	'--	'--	'--	-21505	'--	not reported	male	'--	'--	not reported	Alive	'--	1953	'--	21505	'--	'--	'--	'--	M0	N2	Stage IIIA	T3	7th	'--	'--	'--	'--	'--	'--	'--	'--	'--	'--	'--	not reported	'--	'--	'--	'--	'--	0	1297	'--	'--
17f63789-2ee3-4cd9-9273-5fa73662db39	TCGA-D7-A4YY	TCGA-STAD	61	'--	'--	'--	'--	-22287	'--	not hispanic or latino	male	'--	'--	white	Alive	'--	1951	'--	22287	'--	'--	'--	'--	M0	N3a	Stage IIIB	T3	7th	'--	'--	'--	'--	'--	'--	'--	'--	'--	'--	'--	not reported	'--	'--	'--	'--	'--	0	419	'--	'--
17f63789-2ee3-4cd9-9273-5fa73662db39	TCGA-D7-A4YY	TCGA-STAD	61	'--	'--	'--	'--	-22287	'--	not hispanic or latino	male	'--	'--	white	Alive	'--	1951	'--	22287	'--	'--	'--	'--	M0	N3a	Stage IIIB	T3	7th	'--	'--	'--	'--	'--	'--	'--	'--	'--	'--	'--	not reported	'--	'--	'--	'--	'--	0	419	'--	'--
37b64809-c4fd-412d-9a7f-fad6bf036aaf	TCGA-VQ-A91U	TCGA-STAD	78	'--	'--	'--	'--	-28791	52	not reported	male	'--	'--	asian	Dead	'--	1933	2011	28791	'--	'--	'--	'--	M0	N1	Stage IIIA	T3	6th	'--	'--	'--	'--	'--	'--	'--	'--	'--	'--	'--	not reported	'--	'--	'--	'--	'--	0	'--	'--	'--
37b64809-c4fd-412d-9a7f-fad6bf036aaf	TCGA-VQ-A91U	TCGA-STAD	78	'--	'--	'--	'--	-28791	52	not reported	male	'--	'--	asian	Dead	'--	1933	2011	28791	'--	'--	'--	'--	M0	N1	Stage IIIA	T3	6th	'--	'--	'--	'--	'--	'--	'--	'--	'--	'--	'--	not reported	'--	'--	'--	'--	'--	0	'--	'--	'--
8ca597db-ac21-43d1-9329-586b2eaf6982	TCGA-CG-4440	TCGA-STAD	68	'--	'--	'--	'--	-25171	122	not reported	female	'--	'--	not reported	Dead	'--	1938	2006	25171	'--	'--	'--	'--	M1	N3	Stage IV	T3	5th	'--	'--	'--	'--	'--	'--	'--	'--	'--	'--	'--	not reported	'--	'--	'--	'--	'--	0	'--	'--	'--
8ca597db-ac21-43d1-9329-586b2eaf6982	TCGA-CG-4440	TCGA-STAD	68	'--	'--	'--	'--	-25171	122	not reported	female	'--	'--	not reported	Dead	'--	1938	2006	25171	'--	'--	'--	'--	M1	N3	Stage IV	T3	5th	'--	'--	'--	'--	'--	'--	'--	'--	'--	'--	'--	not reported	'--	'--	'--	'--	'--	0	'--	'--	'--
27988b3e-cde1-4f4b-82a1-6d8ad08db8e9	TCGA-BR-6452	TCGA-STAD	78	'--	'--	'--	'--	-28827	'--	not hispanic or latino	female	'--	'--	white	Alive	'--	1933	'--	28827	'--	'--	'--	'--	M0	N0	Stage IIA	T3	7th	'--	'--	'--	'--	'--	'--	'--	'--	'--	'--	'--	not reported	'--	'--	'--	'--	'--	0	1055	'--	'--
27988b3e-cde1-4f4b-82a1-6d8ad08db8e9	TCGA-BR-6452	TCGA-STAD	78	'--	'--	'--	'--	-28827	'--	not hispanic or latino	female	'--	'--	white	Alive	'--	1933	'--	28827	'--	'--	'--	'--	M0	N0	Stage IIA	T3	7th	'--	'--	'--	'--	'--	'--	'--	'--	'--	'--	'--	not reported	'--	'--	'--	'--	'--	0	1055	'--	'--
a2a71cb0-9dbd-45cc-8867-da84500515e7	TCGA-BR-4370	TCGA-STAD	74	'--	'--	'--	'--	-27344	'--	not hispanic or latino	female	'--	'--	white	Alive	'--	1934	'--	27344	'--	'--	'--	'--	M0	NX	'--	TX	6th	'--	'--	'--	'--	'--	'--	'--	'--	'--	'--	'--	not reported	'--	'--	'--	'--	'--	0	0	'--	'--
a2a71cb0-9dbd-45cc-8867-da84500515e7	TCGA-BR-4370	TCGA-STAD	74	'--	'--	'--	'--	-27344	'--	not hispanic or latino	female	'--	'--	white	Alive	'--	1934	'--	27344	'--	'--	'--	'--	M0	NX	'--	TX	6th	'--	'--	'--	'--	'--	'--	'--	'--	'--	'--	'--	not reported	'--	'--	'--	'--	'--	0	0	'--	'--
8bb9cfd8-7012-41b1-8aa1-b6592b0c0d43	TCGA-BR-A4QI	TCGA-STAD	70	'--	'--	'--	'--	-25928	652	not hispanic or latino	female	'--	'--	white	Dead	'--	1942	'--	25928	'--	'--	'--	'--	M0	N0	Stage IIA	T3	7th	'--	'--	'--	'--	'--	'--	'--	'--	'--	'--	'--	not reported	'--	'--	'--	'--	'--	0	415	'--	'--
8bb9cfd8-7012-41b1-8aa1-b6592b0c0d43	TCGA-BR-A4QI	TCGA-STAD	70	'--	'--	'--	'--	-25928	652	not hispanic or latino	female	'--	'--	white	Dead	'--	1942	'--	25928	'--	'--	'--	'--	M0	N0	Stage IIA	T3	7th	'--	'--	'--	'--	'--	'--	'--	'--	'--	'--	'--	not reported	'--	'--	'--	'--	'--	0	415	'--	'--
aa2c5d29-2764-4804-9181-5870c0956904	TCGA-BR-A4QL	TCGA-STAD	75	'--	'--	'--	'--	-27668	491	not hispanic or latino	female	'--	'--	white	Dead	'--	1937	'--	27668	'--	'--	'--	'--	M0	N3a	Stage IIIB	T3	7th	'--	'--	'--	'--	'--	'--	'--	'--	'--	'--	'--	not reported	'--	'--	'--	'--	'--	0	352	'--	'--
aa2c5d29-2764-4804-9181-5870c0956904	TCGA-BR-A4QL	TCGA-STAD	75	'--	'--	'--	'--	-27668	491	not hispanic or latino	female	'--	'--	white	Dead	'--	1937	'--	27668	'--	'--	'--	'--	M0	N3a	Stage IIIB	T3	7th	'--	'--	'--	'--	'--	'--	'--	'--	'--	'--	'--	not reported	'--	'--	'--	'--	'--	0	352	'--	'--
a3c1f9a2-9174-48cf-81dc-2afcfdc4ba9c	TCGA-D7-5578	TCGA-STAD	80	'--	'--	'--	'--	-29390	'--	not hispanic or latino	male	'--	'--	white	Alive	'--	1930	'--	29390	'--	'--	'--	'--	M0	N2	Stage IIIA	T3	7th	'--	'--	'--	'--	'--	'--	'--	'--	'--	'--	'--	not reported	'--	'--	'--	'--	'--	0	385	'--	'--
a3c1f9a2-9174-48cf-81dc-2afcfdc4ba9c	TCGA-D7-5578	TCGA-STAD	80	'--	'--	'--	'--	-29390	'--	not hispanic or latino	male	'--	'--	white	Alive	'--	1930	'--	29390	'--	'--	'--	'--	M0	N2	Stage IIIA	T3	7th	'--	'--	'--	'--	'--	'--	'--	'--	'--	'--	'--	not reported	'--	'--	'--	'--	'--	0	385	'--	'--
a3f03a0a-f251-4588-97bc-3403597a35ad	TCGA-VQ-AA6G	TCGA-STAD	68	'--	'--	'--	'--	-25091	792	not reported	male	'--	'--	white	Dead	'--	1943	2013	25091	'--	'--	'--	'--	M0	N0	Stage IIA	T3	7th	'--	'--	'--	'--	'--	'--	'--	'--	'--	'--	'--	not reported	'--	'--	'--	'--	'--	0	'--	'--	'--
a3f03a0a-f251-4588-97bc-3403597a35ad	TCGA-VQ-AA6G	TCGA-STAD	68	'--	'--	'--	'--	-25091	792	not reported	male	'--	'--	white	Dead	'--	1943	2013	25091	'--	'--	'--	'--	M0	N0	Stage IIA	T3	7th	'--	'--	'--	'--	'--	'--	'--	'--	'--	'--	'--	not reported	'--	'--	'--	'--	'--	0	'--	'--	'--
23451ab5-a32b-4eec-9b8b-fd282282a0d4	TCGA-CD-A4MH	TCGA-STAD	86	'--	'--	'--	'--	-31683	'--	not hispanic or latino	female	'--	'--	asian	Alive	'--	1925	'--	31683	'--	'--	'--	'--	M0	N0	Stage IIA	T3	7th	'--	'--	'--	'--	'--	'--	'--	'--	'--	'--	'--	not reported	'--	'--	'--	'--	'--	0	371	'--	'--
23451ab5-a32b-4eec-9b8b-fd282282a0d4	TCGA-CD-A4MH	TCGA-STAD	86	'--	'--	'--	'--	-31683	'--	not hispanic or latino	female	'--	'--	asian	Alive	'--	1925	'--	31683	'--	'--	'--	'--	M0	N0	Stage IIA	T3	7th	'--	'--	'--	'--	'--	'--	'--	'--	'--	'--	'--	not reported	'--	'--	'--	'--	'--	0	371	'--	'--
c2f90f1a-a81b-465e-8e6b-5f02a21b27dd	TCGA-BR-4371	TCGA-STAD	71	'--	'--	'--	'--	-26290	'--	not hispanic or latino	female	'--	'--	white	Alive	'--	1937	'--	26290	'--	'--	'--	'--	M0	NX	'--	T2	6th	'--	'--	'--	'--	'--	'--	'--	'--	'--	'--	'--	not reported	'--	'--	'--	'--	'--	0	0	'--	'--
c2f90f1a-a81b-465e-8e6b-5f02a21b27dd	TCGA-BR-4371	TCGA-STAD	71	'--	'--	'--	'--	-26290	'--	not hispanic or latino	female	'--	'--	white	Alive	'--	1937	'--	26290	'--	'--	'--	'--	M0	NX	'--	T2	6th	'--	'--	'--	'--	'--	'--	'--	'--	'--	'--	'--	not reported	'--	'--	'--	'--	'--	0	0	'--	'--
66bca2f8-f269-454d-abe2-ce51a0704645	TCGA-BR-4363	TCGA-STAD	60	'--	'--	'--	'--	-22196	'--	not hispanic or latino	female	'--	'--	white	Alive	'--	1948	'--	22196	'--	'--	'--	'--	MX	NX	'--	T3	6th	'--	'--	'--	'--	'--	'--	'--	'--	'--	'--	'--	not reported	'--	'--	'--	'--	'--	0	0	'--	'--
66bca2f8-f269-454d-abe2-ce51a0704645	TCGA-BR-4363	TCGA-STAD	60	'--	'--	'--	'--	-22196	'--	not hispanic or latino	female	'--	'--	white	Alive	'--	1948	'--	22196	'--	'--	'--	'--	MX	NX	'--	T3	6th	'--	'--	'--	'--	'--	'--	'--	'--	'--	'--	'--	not reported	'--	'--	'--	'--	'--	0	0	'--	'--
46d7489a-cfe6-440e-9d50-919d0ead8018	TCGA-RD-A8N1	TCGA-STAD	70	'--	'--	'--	'--	-25737	'--	not hispanic or latino	male	'--	'--	white	Alive	'--	1931	'--	25737	'--	'--	'--	'--	M0	N2	Stage IIIB	T3	6th	'--	'--	'--	'--	'--	'--	'--	'--	'--	'--	'--	not reported	'--	'--	'--	'--	'--	0	3519	'--	'--
46d7489a-cfe6-440e-9d50-919d0ead8018	TCGA-RD-A8N1	TCGA-STAD	70	'--	'--	'--	'--	-25737	'--	not hispanic or latino	male	'--	'--	white	Alive	'--	1931	'--	25737	'--	'--	'--	'--	M0	N2	Stage IIIB	T3	6th	'--	'--	'--	'--	'--	'--	'--	'--	'--	'--	'--	not reported	'--	'--	'--	'--	'--	0	3519	'--	'--
8e005891-d6fe-4fee-a699-971fee4e70f1	TCGA-CG-4304	TCGA-STAD	84	'--	'--	'--	'--	-31017	'--	not reported	male	'--	'--	not reported	Alive	'--	1924	'--	31017	'--	'--	'--	'--	M0	N0	Stage IB	T2a	6th	'--	'--	'--	'--	'--	'--	'--	'--	'--	'--	'--	not reported	'--	'--	'--	'--	'--	0	'--	'--	'--
8e005891-d6fe-4fee-a699-971fee4e70f1	TCGA-CG-4304	TCGA-STAD	84	'--	'--	'--	'--	-31017	'--	not reported	male	'--	'--	not reported	Alive	'--	1924	'--	31017	'--	'--	'--	'--	M0	N0	Stage IB	T2a	6th	'--	'--	'--	'--	'--	'--	'--	'--	'--	'--	'--	not reported	'--	'--	'--	'--	'--	0	'--	'--	'--
25c4448f-f3c5-41bf-854e-1aeb60696c78	TCGA-D7-A6ET	TCGA-STAD	76	'--	'--	'--	'--	-27928	'--	not hispanic or latino	male	'--	'--	white	Alive	'--	1936	'--	27928	'--	'--	'--	'--	M0	N3a	Stage IIIB	T3	7th	'--	'--	'--	'--	'--	'--	'--	'--	'--	'--	'--	not reported	'--	'--	'--	'--	'--	0	804	'--	'--
25c4448f-f3c5-41bf-854e-1aeb60696c78	TCGA-D7-A6ET	TCGA-STAD	76	'--	'--	'--	'--	-27928	'--	not hispanic or latino	male	'--	'--	white	Alive	'--	1936	'--	27928	'--	'--	'--	'--	M0	N3a	Stage IIIB	T3	7th	'--	'--	'--	'--	'--	'--	'--	'--	'--	'--	'--	not reported	'--	'--	'--	'--	'--	0	804	'--	'--
81a7f6a2-e44c-43d6-b687-01158eaf44ee	TCGA-D7-8579	TCGA-STAD	66	'--	'--	'--	'--	-24120	'--	not hispanic or latino	female	'--	'--	white	Alive	'--	1946	'--	24120	'--	'--	'--	'--	M0	N2	Stage IIB	T2	7th	'--	'--	'--	'--	'--	'--	'--	'--	'--	'--	'--	not reported	'--	'--	'--	'--	'--	0	636	'--	'--
81a7f6a2-e44c-43d6-b687-01158eaf44ee	TCGA-D7-8579	TCGA-STAD	66	'--	'--	'--	'--	-24120	'--	not hispanic or latino	female	'--	'--	white	Alive	'--	1946	'--	24120	'--	'--	'--	'--	M0	N2	Stage IIB	T2	7th	'--	'--	'--	'--	'--	'--	'--	'--	'--	'--	'--	not reported	'--	'--	'--	'--	'--	0	636	'--	'--
fb143117-c3ad-4f4b-8f39-7586279e8eaa	TCGA-VQ-AA64	TCGA-STAD	68	'--	'--	'--	'--	-25109	560	not reported	male	'--	'--	white	Dead	'--	1943	2012	25109	'--	'--	'--	'--	M0	N2	Stage IIIB	T3	7th	'--	'--	'--	'--	'--	'--	'--	'--	'--	'--	'--	not reported	'--	'--	'--	'--	'--	0	'--	'--	'--
fb143117-c3ad-4f4b-8f39-7586279e8eaa	TCGA-VQ-AA64	TCGA-STAD	68	'--	'--	'--	'--	-25109	560	not reported	male	'--	'--	white	Dead	'--	1943	2012	25109	'--	'--	'--	'--	M0	N2	Stage IIIB	T3	7th	'--	'--	'--	'--	'--	'--	'--	'--	'--	'--	'--	not reported	'--	'--	'--	'--	'--	0	'--	'--	'--
33901c6f-9180-4a19-866c-f4ac6bec76da	TCGA-CD-5803	TCGA-STAD	78	'--	'--	'--	'--	-28608	341	not hispanic or latino	female	'--	'--	asian	Dead	'--	1932	'--	28608	'--	'--	'--	'--	M0	N0	Stage II	T3	6th	'--	'--	'--	'--	'--	'--	'--	'--	'--	'--	'--	not reported	'--	'--	'--	'--	'--	0	2	'--	'--
33901c6f-9180-4a19-866c-f4ac6bec76da	TCGA-CD-5803	TCGA-STAD	78	'--	'--	'--	'--	-28608	341	not hispanic or latino	female	'--	'--	asian	Dead	'--	1932	'--	28608	'--	'--	'--	'--	M0	N0	Stage II	T3	6th	'--	'--	'--	'--	'--	'--	'--	'--	'--	'--	'--	not reported	'--	'--	'--	'--	'--	0	2	'--	'--
5c087d33-0bd3-407d-8350-fabba6aec597	TCGA-CG-4444	TCGA-STAD	76	'--	'--	'--	'--	-27912	'--	not reported	male	'--	'--	not reported	Alive	'--	1930	'--	27912	'--	'--	'--	'--	M0	N2	Stage IIIA	T2b	6th	'--	'--	'--	'--	'--	'--	'--	'--	'--	'--	'--	not reported	'--	'--	'--	'--	'--	0	1431	'--	'--
5c087d33-0bd3-407d-8350-fabba6aec597	TCGA-CG-4444	TCGA-STAD	76	'--	'--	'--	'--	-27912	'--	not reported	male	'--	'--	not reported	Alive	'--	1930	'--	27912	'--	'--	'--	'--	M0	N2	Stage IIIA	T2b	6th	'--	'--	'--	'--	'--	'--	'--	'--	'--	'--	'--	not reported	'--	'--	'--	'--	'--	0	1431	'--	'--
39dd61a8-cd17-4df3-ae17-61e239eb00bd	TCGA-CG-4474	TCGA-STAD	67	'--	'--	'--	'--	-24686	'--	not reported	female	'--	'--	not reported	Alive	'--	1943	'--	24686	'--	'--	'--	'--	M1	N2	Stage IV	T4a	7th	'--	'--	'--	'--	'--	'--	'--	'--	'--	'--	'--	not reported	'--	'--	'--	'--	'--	0	0	'--	'--
39dd61a8-cd17-4df3-ae17-61e239eb00bd	TCGA-CG-4474	TCGA-STAD	67	'--	'--	'--	'--	-24686	'--	not reported	female	'--	'--	not reported	Alive	'--	1943	'--	24686	'--	'--	'--	'--	M1	N2	Stage IV	T4a	7th	'--	'--	'--	'--	'--	'--	'--	'--	'--	'--	'--	not reported	'--	'--	'--	'--	'--	0	0	'--	'--
a58b6cd2-48f8-47d0-b97a-02a376f83e5c	TCGA-HF-A5NB	TCGA-STAD	75	'--	'--	'--	'--	-27676	'--	not reported	female	'--	'--	not reported	Alive	'--	'--	'--	27676	'--	'--	'--	'--	M0	N3a	Stage IIIC	T4a	7th	'--	'--	'--	'--	'--	'--	'--	'--	'--	'--	'--	not reported	'--	'--	'--	'--	'--	'--	928	'--	'--
a58b6cd2-48f8-47d0-b97a-02a376f83e5c	TCGA-HF-A5NB	TCGA-STAD	75	'--	'--	'--	'--	-27676	'--	not reported	female	'--	'--	not reported	Alive	'--	'--	'--	27676	'--	'--	'--	'--	M0	N3a	Stage IIIC	T4a	7th	'--	'--	'--	'--	'--	'--	'--	'--	'--	'--	'--	not reported	'--	'--	'--	'--	'--	'--	928	'--	'--
394f390a-563c-447c-8cae-cd7d0d7e689f	TCGA-BR-A4J7	TCGA-STAD	49	'--	'--	'--	'--	-17932	'--	not hispanic or latino	male	'--	'--	asian	Alive	'--	1963	'--	17932	'--	'--	'--	'--	M0	NX	Stage IIB	T4a	7th	'--	'--	'--	'--	'--	'--	'--	'--	'--	'--	'--	not reported	'--	'--	'--	'--	'--	0	989	'--	'--
394f390a-563c-447c-8cae-cd7d0d7e689f	TCGA-BR-A4J7	TCGA-STAD	49	'--	'--	'--	'--	-17932	'--	not hispanic or latino	male	'--	'--	asian	Alive	'--	1963	'--	17932	'--	'--	'--	'--	M0	NX	Stage IIB	T4a	7th	'--	'--	'--	'--	'--	'--	'--	'--	'--	'--	'--	not reported	'--	'--	'--	'--	'--	0	989	'--	'--
ac2cbce4-4ba8-42c9-ac61-70f42995588e	TCGA-BR-6454	TCGA-STAD	58	'--	'--	'--	'--	-21501	'--	not hispanic or latino	male	'--	'--	white	Alive	'--	1953	'--	21501	'--	'--	'--	'--	M0	N0	Stage IIA	T3	7th	'--	'--	'--	'--	'--	'--	'--	'--	'--	'--	'--	not reported	'--	'--	'--	'--	'--	0	0	'--	'--
ac2cbce4-4ba8-42c9-ac61-70f42995588e	TCGA-BR-6454	TCGA-STAD	58	'--	'--	'--	'--	-21501	'--	not hispanic or latino	male	'--	'--	white	Alive	'--	1953	'--	21501	'--	'--	'--	'--	M0	N0	Stage IIA	T3	7th	'--	'--	'--	'--	'--	'--	'--	'--	'--	'--	'--	not reported	'--	'--	'--	'--	'--	0	0	'--	'--
1e1cdf72-820f-48a4-8fb6-89575d07cde9	TCGA-D7-8570	TCGA-STAD	44	'--	'--	'--	'--	-16150	'--	not hispanic or latino	male	'--	'--	white	Alive	'--	1967	'--	16150	'--	'--	'--	'--	M0	N3a	Stage IIIB	T3	7th	'--	'--	'--	'--	'--	'--	'--	'--	'--	'--	'--	not reported	'--	'--	'--	'--	'--	0	752	'--	'--
1e1cdf72-820f-48a4-8fb6-89575d07cde9	TCGA-D7-8570	TCGA-STAD	44	'--	'--	'--	'--	-16150	'--	not hispanic or latino	male	'--	'--	white	Alive	'--	1967	'--	16150	'--	'--	'--	'--	M0	N3a	Stage IIIB	T3	7th	'--	'--	'--	'--	'--	'--	'--	'--	'--	'--	'--	not reported	'--	'--	'--	'--	'--	0	752	'--	'--
9f4e471e-2397-4604-b0b9-c7e0c45a5d69	TCGA-BR-8285	TCGA-STAD	57	'--	'--	'--	'--	-20849	17	not hispanic or latino	female	'--	'--	white	Dead	'--	1954	'--	20849	'--	'--	'--	'--	M0	N3a	Stage IIIC	T4a	7th	'--	'--	'--	'--	'--	'--	'--	'--	'--	'--	'--	not reported	'--	'--	'--	'--	'--	0	8	'--	'--
9f4e471e-2397-4604-b0b9-c7e0c45a5d69	TCGA-BR-8285	TCGA-STAD	57	'--	'--	'--	'--	-20849	17	not hispanic or latino	female	'--	'--	white	Dead	'--	1954	'--	20849	'--	'--	'--	'--	M0	N3a	Stage IIIC	T4a	7th	'--	'--	'--	'--	'--	'--	'--	'--	'--	'--	'--	not reported	'--	'--	'--	'--	'--	0	8	'--	'--
6f70e9f0-580b-4199-934b-dacd29fb28a0	TCGA-BR-6709	TCGA-STAD	57	'--	'--	'--	'--	-20935	370	not hispanic or latino	female	'--	'--	white	Dead	'--	1954	'--	20935	'--	'--	'--	'--	M0	N3a	Stage IIIB	T3	7th	'--	'--	'--	'--	'--	'--	'--	'--	'--	'--	'--	not reported	'--	'--	'--	'--	'--	0	38	'--	'--
6f70e9f0-580b-4199-934b-dacd29fb28a0	TCGA-BR-6709	TCGA-STAD	57	'--	'--	'--	'--	-20935	370	not hispanic or latino	female	'--	'--	white	Dead	'--	1954	'--	20935	'--	'--	'--	'--	M0	N3a	Stage IIIB	T3	7th	'--	'--	'--	'--	'--	'--	'--	'--	'--	'--	'--	not reported	'--	'--	'--	'--	'--	0	38	'--	'--
621411ee-c1f2-4da4-b1c0-cbe0936060f6	TCGA-BR-8687	TCGA-STAD	67	'--	'--	'--	'--	-24472	250	not hispanic or latino	female	'--	'--	white	Dead	'--	1945	'--	24472	'--	'--	'--	'--	M0	N2	Stage IIIC	T4b	7th	'--	'--	'--	'--	'--	'--	'--	'--	'--	'--	'--	not reported	'--	'--	'--	'--	'--	0	19	'--	'--
621411ee-c1f2-4da4-b1c0-cbe0936060f6	TCGA-BR-8687	TCGA-STAD	67	'--	'--	'--	'--	-24472	250	not hispanic or latino	female	'--	'--	white	Dead	'--	1945	'--	24472	'--	'--	'--	'--	M0	N2	Stage IIIC	T4b	7th	'--	'--	'--	'--	'--	'--	'--	'--	'--	'--	'--	not reported	'--	'--	'--	'--	'--	0	19	'--	'--
ec8268c7-943d-451a-9036-f0196078b6c5	TCGA-D7-8576	TCGA-STAD	54	'--	'--	'--	'--	-20014	446	not hispanic or latino	female	'--	'--	white	Dead	'--	1958	'--	20014	'--	'--	'--	'--	M0	N3a	Stage IIIB	T3	7th	'--	'--	'--	'--	'--	'--	'--	'--	'--	'--	'--	not reported	'--	'--	'--	'--	'--	0	212	'--	'--
ec8268c7-943d-451a-9036-f0196078b6c5	TCGA-D7-8576	TCGA-STAD	54	'--	'--	'--	'--	-20014	446	not hispanic or latino	female	'--	'--	white	Dead	'--	1958	'--	20014	'--	'--	'--	'--	M0	N3a	Stage IIIB	T3	7th	'--	'--	'--	'--	'--	'--	'--	'--	'--	'--	'--	not reported	'--	'--	'--	'--	'--	0	212	'--	'--
e9d0aa8b-9ef4-40f7-8254-38fdce349bee	TCGA-MX-A663	TCGA-STAD	66	'--	'--	'--	'--	-24421	300	not hispanic or latino	male	'--	'--	white	Dead	'--	1946	'--	24421	'--	'--	'--	'--	M0	N0	Stage IIA	T3	7th	'--	'--	'--	'--	'--	'--	'--	'--	'--	'--	'--	not reported	'--	'--	'--	'--	'--	0	131	'--	'--
e9d0aa8b-9ef4-40f7-8254-38fdce349bee	TCGA-MX-A663	TCGA-STAD	66	'--	'--	'--	'--	-24421	300	not hispanic or latino	male	'--	'--	white	Dead	'--	1946	'--	24421	'--	'--	'--	'--	M0	N0	Stage IIA	T3	7th	'--	'--	'--	'--	'--	'--	'--	'--	'--	'--	'--	not reported	'--	'--	'--	'--	'--	0	131	'--	'--
d59824bd-816e-4ffc-8aae-1c3eff1f800e	TCGA-BR-8590	TCGA-STAD	62	'--	'--	'--	'--	-22937	284	not hispanic or latino	male	'--	'--	white	Dead	'--	1949	'--	22937	'--	'--	'--	'--	M0	N2	Stage IIIC	T4b	7th	'--	'--	'--	'--	'--	'--	'--	'--	'--	'--	'--	not reported	'--	'--	'--	'--	'--	0	65	'--	'--
d59824bd-816e-4ffc-8aae-1c3eff1f800e	TCGA-BR-8590	TCGA-STAD	62	'--	'--	'--	'--	-22937	284	not hispanic or latino	male	'--	'--	white	Dead	'--	1949	'--	22937	'--	'--	'--	'--	M0	N2	Stage IIIC	T4b	7th	'--	'--	'--	'--	'--	'--	'--	'--	'--	'--	'--	not reported	'--	'--	'--	'--	'--	0	65	'--	'--
2ae1706b-c0f7-40e3-afe5-cb75d1584b96	TCGA-IN-A6RO	TCGA-STAD	70	'--	'--	'--	'--	-25789	'--	not hispanic or latino	male	'--	'--	asian	Dead	'--	1942	'--	25789	'--	'--	'--	'--	M0	N0	Stage IA	T1b	7th	'--	'--	'--	'--	'--	'--	'--	'--	'--	'--	'--	not reported	'--	'--	'--	'--	'--	0	'--	'--	'--
2ae1706b-c0f7-40e3-afe5-cb75d1584b96	TCGA-IN-A6RO	TCGA-STAD	70	'--	'--	'--	'--	-25789	'--	not hispanic or latino	male	'--	'--	asian	Dead	'--	1942	'--	25789	'--	'--	'--	'--	M0	N0	Stage IA	T1b	7th	'--	'--	'--	'--	'--	'--	'--	'--	'--	'--	'--	not reported	'--	'--	'--	'--	'--	0	'--	'--	'--
0f3e2f16-1c06-4128-af45-ee73de19ea69	TCGA-BR-8591	TCGA-STAD	79	'--	'--	'--	'--	-29054	'--	not hispanic or latino	male	'--	'--	white	Alive	'--	1933	'--	29054	'--	'--	'--	'--	M0	N3a	Stage IIIC	T4a	7th	'--	'--	'--	'--	'--	'--	'--	'--	'--	'--	'--	not reported	'--	'--	'--	'--	'--	0	856	'--	'--
0f3e2f16-1c06-4128-af45-ee73de19ea69	TCGA-BR-8591	TCGA-STAD	79	'--	'--	'--	'--	-29054	'--	not hispanic or latino	male	'--	'--	white	Alive	'--	1933	'--	29054	'--	'--	'--	'--	M0	N3a	Stage IIIC	T4a	7th	'--	'--	'--	'--	'--	'--	'--	'--	'--	'--	'--	not reported	'--	'--	'--	'--	'--	0	856	'--	'--
cae32f61-6b84-4122-af33-d8cbf410d4c8	TCGA-BR-8370	TCGA-STAD	64	'--	'--	'--	'--	-23636	'--	not hispanic or latino	male	'--	'--	white	Alive	'--	1947	'--	23636	'--	'--	'--	'--	M0	N3a	Stage IIIB	T3	7th	'--	'--	'--	'--	'--	'--	'--	'--	'--	'--	'--	not reported	'--	'--	'--	'--	'--	0	101	'--	'--
cae32f61-6b84-4122-af33-d8cbf410d4c8	TCGA-BR-8370	TCGA-STAD	64	'--	'--	'--	'--	-23636	'--	not hispanic or latino	male	'--	'--	white	Alive	'--	1947	'--	23636	'--	'--	'--	'--	M0	N3a	Stage IIIB	T3	7th	'--	'--	'--	'--	'--	'--	'--	'--	'--	'--	'--	not reported	'--	'--	'--	'--	'--	0	101	'--	'--
77535af0-def4-439c-b50d-8720712235dd	TCGA-B7-A5TN	TCGA-STAD	60	'--	'--	'--	'--	-21962	'--	not hispanic or latino	male	'--	'--	white	Alive	'--	1952	'--	21962	'--	'--	'--	'--	M0	NX	Stage IIB	T4a	7th	'--	'--	'--	'--	'--	'--	'--	'--	'--	'--	'--	not reported	'--	'--	'--	'--	'--	0	287	'--	'--
77535af0-def4-439c-b50d-8720712235dd	TCGA-B7-A5TN	TCGA-STAD	60	'--	'--	'--	'--	-21962	'--	not hispanic or latino	male	'--	'--	white	Alive	'--	1952	'--	21962	'--	'--	'--	'--	M0	NX	Stage IIB	T4a	7th	'--	'--	'--	'--	'--	'--	'--	'--	'--	'--	'--	not reported	'--	'--	'--	'--	'--	0	287	'--	'--
dce21359-004f-4e8b-89e4-9e1a30faffdf	TCGA-D7-A4Z0	TCGA-STAD	60	'--	'--	'--	'--	-22129	'--	not hispanic or latino	female	'--	'--	white	Alive	'--	1952	'--	22129	'--	'--	'--	'--	M0	N2	Stage IIB	T2	7th	'--	'--	'--	'--	'--	'--	'--	'--	'--	'--	'--	not reported	'--	'--	'--	'--	'--	0	449	'--	'--
dce21359-004f-4e8b-89e4-9e1a30faffdf	TCGA-D7-A4Z0	TCGA-STAD	60	'--	'--	'--	'--	-22129	'--	not hispanic or latino	female	'--	'--	white	Alive	'--	1952	'--	22129	'--	'--	'--	'--	M0	N2	Stage IIB	T2	7th	'--	'--	'--	'--	'--	'--	'--	'--	'--	'--	'--	not reported	'--	'--	'--	'--	'--	0	449	'--	'--
2dc154aa-c478-404b-a92e-86abcc8dbdb7	TCGA-D7-5577	TCGA-STAD	53	'--	'--	'--	'--	-19668	782	not hispanic or latino	female	'--	'--	white	Dead	'--	1957	'--	19668	'--	'--	'--	'--	M0	N3	Stage IIIA	T2	7th	'--	'--	'--	'--	'--	'--	'--	'--	'--	'--	'--	not reported	'--	'--	'--	'--	'--	0	376	'--	'--
2dc154aa-c478-404b-a92e-86abcc8dbdb7	TCGA-D7-5577	TCGA-STAD	53	'--	'--	'--	'--	-19668	782	not hispanic or latino	female	'--	'--	white	Dead	'--	1957	'--	19668	'--	'--	'--	'--	M0	N3	Stage IIIA	T2	7th	'--	'--	'--	'--	'--	'--	'--	'--	'--	'--	'--	not reported	'--	'--	'--	'--	'--	0	376	'--	'--
263b18e1-5722-4650-b16b-dac1961a3af8	TCGA-D7-A6EZ	TCGA-STAD	66	'--	'--	'--	'--	-24425	618	not hispanic or latino	male	'--	'--	white	Dead	'--	1947	'--	24425	'--	'--	'--	'--	M0	N2	Stage IIIA	T3	7th	'--	'--	'--	'--	'--	'--	'--	'--	'--	'--	'--	not reported	'--	'--	'--	'--	'--	0	618	'--	'--
263b18e1-5722-4650-b16b-dac1961a3af8	TCGA-D7-A6EZ	TCGA-STAD	66	'--	'--	'--	'--	-24425	618	not hispanic or latino	male	'--	'--	white	Dead	'--	1947	'--	24425	'--	'--	'--	'--	M0	N2	Stage IIIA	T3	7th	'--	'--	'--	'--	'--	'--	'--	'--	'--	'--	'--	not reported	'--	'--	'--	'--	'--	0	618	'--	'--
cadc555e-e350-40cf-8674-3536942f3e02	TCGA-BR-A4IZ	TCGA-STAD	45	'--	'--	'--	'--	-16695	273	not hispanic or latino	female	'--	'--	asian	Dead	'--	1967	'--	16695	'--	'--	'--	'--	M0	N2	Stage IIIB	T4a	7th	'--	'--	'--	'--	'--	'--	'--	'--	'--	'--	'--	not reported	'--	'--	'--	'--	'--	0	24	'--	'--
cadc555e-e350-40cf-8674-3536942f3e02	TCGA-BR-A4IZ	TCGA-STAD	45	'--	'--	'--	'--	-16695	273	not hispanic or latino	female	'--	'--	asian	Dead	'--	1967	'--	16695	'--	'--	'--	'--	M0	N2	Stage IIIB	T4a	7th	'--	'--	'--	'--	'--	'--	'--	'--	'--	'--	'--	not reported	'--	'--	'--	'--	'--	0	24	'--	'--
5c76cb89-b1b1-4910-b811-e44d3b277430	TCGA-F1-A72C	TCGA-STAD	68	'--	'--	'--	'--	-25104	'--	not hispanic or latino	male	'--	'--	asian	Alive	'--	1945	'--	25104	'--	'--	'--	'--	M0	N0	Stage IIA	T3	7th	'--	'--	'--	'--	'--	'--	'--	'--	'--	'--	'--	not reported	'--	'--	'--	'--	'--	0	346	'--	'--
5c76cb89-b1b1-4910-b811-e44d3b277430	TCGA-F1-A72C	TCGA-STAD	68	'--	'--	'--	'--	-25104	'--	not hispanic or latino	male	'--	'--	asian	Alive	'--	1945	'--	25104	'--	'--	'--	'--	M0	N0	Stage IIA	T3	7th	'--	'--	'--	'--	'--	'--	'--	'--	'--	'--	'--	not reported	'--	'--	'--	'--	'--	0	346	'--	'--
43e3fbf3-7812-45fb-bf4c-ce22a2aa1eee	TCGA-MX-A5UJ	TCGA-STAD	86	'--	'--	'--	'--	-31517	'--	not hispanic or latino	female	'--	'--	white	Alive	'--	1926	'--	31517	'--	'--	'--	'--	M0	N2	Stage IIIA	T3	7th	'--	'--	'--	'--	'--	'--	'--	'--	'--	'--	'--	not reported	'--	'--	'--	'--	'--	0	600	'--	'--
43e3fbf3-7812-45fb-bf4c-ce22a2aa1eee	TCGA-MX-A5UJ	TCGA-STAD	86	'--	'--	'--	'--	-31517	'--	not hispanic or latino	female	'--	'--	white	Alive	'--	1926	'--	31517	'--	'--	'--	'--	M0	N2	Stage IIIA	T3	7th	'--	'--	'--	'--	'--	'--	'--	'--	'--	'--	'--	not reported	'--	'--	'--	'--	'--	0	600	'--	'--
edce7aac-1d8b-41cb-88e2-f50b8eeca4d8	TCGA-HU-8602	TCGA-STAD	58	'--	'--	'--	'--	-21522	'--	not hispanic or latino	female	'--	'--	asian	Alive	'--	1953	'--	21522	'--	'--	'--	'--	M0	N0	Stage IIB	T4a	7th	'--	'--	'--	'--	'--	'--	'--	'--	'--	'--	'--	not reported	'--	'--	'--	'--	'--	0	679	'--	'--
edce7aac-1d8b-41cb-88e2-f50b8eeca4d8	TCGA-HU-8602	TCGA-STAD	58	'--	'--	'--	'--	-21522	'--	not hispanic or latino	female	'--	'--	asian	Alive	'--	1953	'--	21522	'--	'--	'--	'--	M0	N0	Stage IIB	T4a	7th	'--	'--	'--	'--	'--	'--	'--	'--	'--	'--	'--	not reported	'--	'--	'--	'--	'--	0	679	'--	'--
569dd23a-d0d7-409c-bc83-7340512f4195	TCGA-CD-8535	TCGA-STAD	59	'--	'--	'--	'--	-21559	'--	not hispanic or latino	male	'--	'--	asian	Alive	'--	1952	'--	21559	'--	'--	'--	'--	M0	N1	Stage IIIA	T3	6th	'--	'--	'--	'--	'--	'--	'--	'--	'--	'--	'--	not reported	'--	'--	'--	'--	'--	0	390	'--	'--
569dd23a-d0d7-409c-bc83-7340512f4195	TCGA-CD-8535	TCGA-STAD	59	'--	'--	'--	'--	-21559	'--	not hispanic or latino	male	'--	'--	asian	Alive	'--	1952	'--	21559	'--	'--	'--	'--	M0	N1	Stage IIIA	T3	6th	'--	'--	'--	'--	'--	'--	'--	'--	'--	'--	'--	not reported	'--	'--	'--	'--	'--	0	390	'--	'--
337819d2-5281-4b41-9583-a476924bc837	TCGA-BR-8690	TCGA-STAD	54	'--	'--	'--	'--	-19855	'--	not hispanic or latino	female	'--	'--	white	Alive	'--	1958	'--	19855	'--	'--	'--	'--	M0	N3a	Stage IIIB	T3	7th	'--	'--	'--	'--	'--	'--	'--	'--	'--	'--	'--	not reported	'--	'--	'--	'--	'--	0	325	'--	'--
337819d2-5281-4b41-9583-a476924bc837	TCGA-BR-8690	TCGA-STAD	54	'--	'--	'--	'--	-19855	'--	not hispanic or latino	female	'--	'--	white	Alive	'--	1958	'--	19855	'--	'--	'--	'--	M0	N3a	Stage IIIB	T3	7th	'--	'--	'--	'--	'--	'--	'--	'--	'--	'--	'--	not reported	'--	'--	'--	'--	'--	0	325	'--	'--
8a9afa5e-63ce-41eb-aafb-b0b03653da5a	TCGA-CG-5733	TCGA-STAD	83	'--	'--	'--	'--	-30650	641	not reported	female	'--	'--	not reported	Dead	'--	1920	2004	30650	'--	'--	'--	'--	M0	N2	Stage IIIA	T2	5th	'--	'--	'--	'--	'--	'--	'--	'--	'--	'--	'--	not reported	'--	'--	'--	'--	'--	0	'--	'--	'--
8a9afa5e-63ce-41eb-aafb-b0b03653da5a	TCGA-CG-5733	TCGA-STAD	83	'--	'--	'--	'--	-30650	641	not reported	female	'--	'--	not reported	Dead	'--	1920	2004	30650	'--	'--	'--	'--	M0	N2	Stage IIIA	T2	5th	'--	'--	'--	'--	'--	'--	'--	'--	'--	'--	'--	not reported	'--	'--	'--	'--	'--	0	'--	'--	'--
91c94a0d-f088-40e6-a4b1-d2a72ad35077	TCGA-VQ-A8PZ	TCGA-STAD	56	'--	'--	'--	'--	-20735	'--	not reported	female	'--	'--	white	Alive	'--	1952	'--	20735	'--	'--	'--	'--	M0	N0	Stage II	T3	6th	'--	'--	'--	'--	'--	'--	'--	'--	'--	'--	'--	not reported	'--	'--	'--	'--	'--	0	2233	'--	'--
91c94a0d-f088-40e6-a4b1-d2a72ad35077	TCGA-VQ-A8PZ	TCGA-STAD	56	'--	'--	'--	'--	-20735	'--	not reported	female	'--	'--	white	Alive	'--	1952	'--	20735	'--	'--	'--	'--	M0	N0	Stage II	T3	6th	'--	'--	'--	'--	'--	'--	'--	'--	'--	'--	'--	not reported	'--	'--	'--	'--	'--	0	2233	'--	'--
8fccff71-3710-4cb9-b8af-61707aebe5d8	TCGA-CG-4442	TCGA-STAD	85	'--	'--	'--	'--	-31350	'--	not reported	male	'--	'--	not reported	Alive	'--	1921	'--	31350	'--	'--	'--	'--	M0	N0	Stage IB	T2	5th	'--	'--	'--	'--	'--	'--	'--	'--	'--	'--	'--	not reported	'--	'--	'--	'--	'--	0	0	'--	'--
8fccff71-3710-4cb9-b8af-61707aebe5d8	TCGA-CG-4442	TCGA-STAD	85	'--	'--	'--	'--	-31350	'--	not reported	male	'--	'--	not reported	Alive	'--	1921	'--	31350	'--	'--	'--	'--	M0	N0	Stage IB	T2	5th	'--	'--	'--	'--	'--	'--	'--	'--	'--	'--	'--	not reported	'--	'--	'--	'--	'--	0	0	'--	'--
17722000-ab3c-4b58-979f-edaa3ca46e3c	TCGA-R5-A804	TCGA-STAD	54	'--	'--	'--	'--	-20026	140	not hispanic or latino	male	'--	'--	black or african american	Dead	'--	1951	2005	20026	'--	'--	'--	'--	M1	N2	Stage IV	T3	6th	'--	'--	'--	'--	'--	'--	'--	'--	'--	'--	'--	not reported	'--	'--	'--	'--	'--	0	'--	'--	'--
17722000-ab3c-4b58-979f-edaa3ca46e3c	TCGA-R5-A804	TCGA-STAD	54	'--	'--	'--	'--	-20026	140	not hispanic or latino	male	'--	'--	black or african american	Dead	'--	1951	2005	20026	'--	'--	'--	'--	M1	N2	Stage IV	T3	6th	'--	'--	'--	'--	'--	'--	'--	'--	'--	'--	'--	not reported	'--	'--	'--	'--	'--	0	'--	'--	'--
106f3344-f699-4b2c-8f62-4ac6c948dde4	TCGA-F1-6874	TCGA-STAD	79	'--	'--	'--	'--	-29083	'--	not hispanic or latino	male	'--	'--	white	Alive	'--	1932	'--	29083	'--	'--	'--	'--	M0	N0	Stage IB	T2	7th	'--	'--	'--	'--	'--	'--	'--	'--	'--	'--	'--	not reported	'--	'--	'--	'--	'--	0	440	'--	'--
106f3344-f699-4b2c-8f62-4ac6c948dde4	TCGA-F1-6874	TCGA-STAD	79	'--	'--	'--	'--	-29083	'--	not hispanic or latino	male	'--	'--	white	Alive	'--	1932	'--	29083	'--	'--	'--	'--	M0	N0	Stage IB	T2	7th	'--	'--	'--	'--	'--	'--	'--	'--	'--	'--	'--	not reported	'--	'--	'--	'--	'--	0	440	'--	'--
3ff9b46b-325f-4655-ab40-953154753dae	TCGA-VQ-AA68	TCGA-STAD	52	'--	'--	'--	'--	-19304	'--	not reported	female	'--	'--	white	Alive	'--	1959	'--	19304	'--	'--	'--	'--	M0	N3	Stage IIIC	T4a	7th	'--	'--	'--	'--	'--	'--	'--	'--	'--	'--	'--	not reported	'--	'--	'--	'--	'--	0	1328	'--	'--
3ff9b46b-325f-4655-ab40-953154753dae	TCGA-VQ-AA68	TCGA-STAD	52	'--	'--	'--	'--	-19304	'--	not reported	female	'--	'--	white	Alive	'--	1959	'--	19304	'--	'--	'--	'--	M0	N3	Stage IIIC	T4a	7th	'--	'--	'--	'--	'--	'--	'--	'--	'--	'--	'--	not reported	'--	'--	'--	'--	'--	0	1328	'--	'--
6e03b415-84a1-4b91-8717-1a41edd4a255	TCGA-B7-5818	TCGA-STAD	62	'--	'--	'--	'--	-22792	'--	not hispanic or latino	male	'--	'--	white	Alive	'--	1948	'--	22792	'--	'--	'--	'--	M0	N0	Stage IB	T2	7th	'--	'--	'--	'--	'--	'--	'--	'--	'--	'--	'--	not reported	'--	'--	'--	'--	'--	0	356	'--	'--
6e03b415-84a1-4b91-8717-1a41edd4a255	TCGA-B7-5818	TCGA-STAD	62	'--	'--	'--	'--	-22792	'--	not hispanic or latino	male	'--	'--	white	Alive	'--	1948	'--	22792	'--	'--	'--	'--	M0	N0	Stage IB	T2	7th	'--	'--	'--	'--	'--	'--	'--	'--	'--	'--	'--	not reported	'--	'--	'--	'--	'--	0	356	'--	'--
85c11b74-9e50-4da1-8c0b-d5677cc801b1	TCGA-3M-AB47	TCGA-STAD	51	'--	'--	'--	'--	'--	'--	not hispanic or latino	male	'--	'--	white	Dead	'--	1957	'--	'--	'--	'--	'--	'--	MX	N2	Stage IIIB	T3	6th	'--	'--	'--	'--	'--	'--	'--	'--	'--	'--	'--	not reported	'--	'--	'--	'--	'--	0	'--	'--	'--
85c11b74-9e50-4da1-8c0b-d5677cc801b1	TCGA-3M-AB47	TCGA-STAD	51	'--	'--	'--	'--	'--	'--	not hispanic or latino	male	'--	'--	white	Dead	'--	1957	'--	'--	'--	'--	'--	'--	MX	N2	Stage IIIB	T3	6th	'--	'--	'--	'--	'--	'--	'--	'--	'--	'--	'--	not reported	'--	'--	'--	'--	'--	0	'--	'--	'--
3b17c66a-34ae-4b10-b907-4464d6d58383	TCGA-HU-A4G2	TCGA-STAD	45	'--	'--	'--	'--	-16791	'--	not hispanic or latino	male	'--	'--	asian	Alive	'--	1966	'--	16791	'--	'--	'--	'--	M0	N1	Stage IIB	T3	7th	'--	'--	'--	'--	'--	'--	'--	'--	'--	'--	'--	not reported	'--	'--	'--	'--	'--	0	739	'--	'--
3b17c66a-34ae-4b10-b907-4464d6d58383	TCGA-HU-A4G2	TCGA-STAD	45	'--	'--	'--	'--	-16791	'--	not hispanic or latino	male	'--	'--	asian	Alive	'--	1966	'--	16791	'--	'--	'--	'--	M0	N1	Stage IIB	T3	7th	'--	'--	'--	'--	'--	'--	'--	'--	'--	'--	'--	not reported	'--	'--	'--	'--	'--	0	739	'--	'--
cafbae18-12a5-40fb-9dbe-c1d0598b9091	TCGA-VQ-A91Z	TCGA-STAD	67	'--	'--	'--	'--	-24652	'--	not reported	female	'--	'--	white	Alive	'--	1943	'--	24652	'--	'--	'--	'--	M0	N1	Stage IIIA	T3	6th	'--	'--	'--	'--	'--	'--	'--	'--	'--	'--	'--	not reported	'--	'--	'--	'--	'--	0	1690	'--	'--
cafbae18-12a5-40fb-9dbe-c1d0598b9091	TCGA-VQ-A91Z	TCGA-STAD	67	'--	'--	'--	'--	-24652	'--	not reported	female	'--	'--	white	Alive	'--	1943	'--	24652	'--	'--	'--	'--	M0	N1	Stage IIIA	T3	6th	'--	'--	'--	'--	'--	'--	'--	'--	'--	'--	'--	not reported	'--	'--	'--	'--	'--	0	1690	'--	'--
05c4d180-a571-4abb-bbdc-7363269dc0a6	TCGA-HU-A4GJ	TCGA-STAD	60	'--	'--	'--	'--	-22079	'--	not hispanic or latino	female	'--	'--	asian	Alive	'--	1951	'--	22079	'--	'--	'--	'--	M0	N3a	Stage IIIC	T4	7th	'--	'--	'--	'--	'--	'--	'--	'--	'--	'--	'--	not reported	'--	'--	'--	'--	'--	0	650	'--	'--
05c4d180-a571-4abb-bbdc-7363269dc0a6	TCGA-HU-A4GJ	TCGA-STAD	60	'--	'--	'--	'--	-22079	'--	not hispanic or latino	female	'--	'--	asian	Alive	'--	1951	'--	22079	'--	'--	'--	'--	M0	N3a	Stage IIIC	T4	7th	'--	'--	'--	'--	'--	'--	'--	'--	'--	'--	'--	not reported	'--	'--	'--	'--	'--	0	650	'--	'--
ae633e83-303f-4a90-ac3b-34458fd9beef	TCGA-BR-6453	TCGA-STAD	54	'--	'--	'--	'--	-20061	'--	not hispanic or latino	male	'--	'--	white	Alive	'--	1957	'--	20061	'--	'--	'--	'--	M0	N1	Stage IIA	T2	7th	'--	'--	'--	'--	'--	'--	'--	'--	'--	'--	'--	not reported	'--	'--	'--	'--	'--	0	485	'--	'--
ae633e83-303f-4a90-ac3b-34458fd9beef	TCGA-BR-6453	TCGA-STAD	54	'--	'--	'--	'--	-20061	'--	not hispanic or latino	male	'--	'--	white	Alive	'--	1957	'--	20061	'--	'--	'--	'--	M0	N1	Stage IIA	T2	7th	'--	'--	'--	'--	'--	'--	'--	'--	'--	'--	'--	not reported	'--	'--	'--	'--	'--	0	485	'--	'--
6a9b3d65-ae15-4e3c-84ed-468e2196372b	TCGA-CD-8526	TCGA-STAD	73	'--	'--	'--	'--	-26840	'--	not hispanic or latino	female	'--	'--	asian	Alive	'--	1937	'--	26840	'--	'--	'--	'--	M0	N1	Stage IIIA	T3	6th	'--	'--	'--	'--	'--	'--	'--	'--	'--	'--	'--	not reported	'--	'--	'--	'--	'--	0	381	'--	'--
6a9b3d65-ae15-4e3c-84ed-468e2196372b	TCGA-CD-8526	TCGA-STAD	73	'--	'--	'--	'--	-26840	'--	not hispanic or latino	female	'--	'--	asian	Alive	'--	1937	'--	26840	'--	'--	'--	'--	M0	N1	Stage IIIA	T3	6th	'--	'--	'--	'--	'--	'--	'--	'--	'--	'--	'--	not reported	'--	'--	'--	'--	'--	0	381	'--	'--
b14f2fcb-e869-475e-bc7c-adaf6e7e636f	TCGA-BR-6705	TCGA-STAD	68	'--	'--	'--	'--	-25073	779	not hispanic or latino	female	'--	'--	white	Dead	'--	1943	'--	25073	'--	'--	'--	'--	M0	N3a	Stage IIIB	T3	7th	'--	'--	'--	'--	'--	'--	'--	'--	'--	'--	'--	not reported	'--	'--	'--	'--	'--	0	421	'--	'--
b14f2fcb-e869-475e-bc7c-adaf6e7e636f	TCGA-BR-6705	TCGA-STAD	68	'--	'--	'--	'--	-25073	779	not hispanic or latino	female	'--	'--	white	Dead	'--	1943	'--	25073	'--	'--	'--	'--	M0	N3a	Stage IIIB	T3	7th	'--	'--	'--	'--	'--	'--	'--	'--	'--	'--	'--	not reported	'--	'--	'--	'--	'--	0	421	'--	'--
eb7e9aad-95d3-4efc-a706-e2c986d17055	TCGA-VQ-AA6A	TCGA-STAD	56	'--	'--	'--	'--	-20764	'--	not reported	male	'--	'--	white	Alive	'--	1956	'--	20764	'--	'--	'--	'--	M0	N3a	Stage IIIC	T4	7th	'--	'--	'--	'--	'--	'--	'--	'--	'--	'--	'--	not reported	'--	'--	'--	'--	'--	0	1184	'--	'--
eb7e9aad-95d3-4efc-a706-e2c986d17055	TCGA-VQ-AA6A	TCGA-STAD	56	'--	'--	'--	'--	-20764	'--	not reported	male	'--	'--	white	Alive	'--	1956	'--	20764	'--	'--	'--	'--	M0	N3a	Stage IIIC	T4	7th	'--	'--	'--	'--	'--	'--	'--	'--	'--	'--	'--	not reported	'--	'--	'--	'--	'--	0	1184	'--	'--
4b56b93e-934c-45ff-9d24-b4b6812a790b	TCGA-VQ-A91X	TCGA-STAD	74	'--	'--	'--	'--	-27314	289	not reported	male	'--	'--	white	Dead	'--	1936	2010	27314	'--	'--	'--	'--	M0	N2	Stage IIIB	T3	6th	'--	'--	'--	'--	'--	'--	'--	'--	'--	'--	'--	not reported	'--	'--	'--	'--	'--	0	'--	'--	'--
4b56b93e-934c-45ff-9d24-b4b6812a790b	TCGA-VQ-A91X	TCGA-STAD	74	'--	'--	'--	'--	-27314	289	not reported	male	'--	'--	white	Dead	'--	1936	2010	27314	'--	'--	'--	'--	M0	N2	Stage IIIB	T3	6th	'--	'--	'--	'--	'--	'--	'--	'--	'--	'--	'--	not reported	'--	'--	'--	'--	'--	0	'--	'--	'--
9b5e5122-8ea0-432c-bc64-932bf376fffd	TCGA-BR-7901	TCGA-STAD	74	'--	'--	'--	'--	-27031	105	not hispanic or latino	male	'--	'--	white	Dead	'--	1937	'--	27031	'--	'--	'--	'--	M0	N1	Stage IIB	T3	7th	'--	'--	'--	'--	'--	'--	'--	'--	'--	'--	'--	not reported	'--	'--	'--	'--	'--	0	29	'--	'--
9b5e5122-8ea0-432c-bc64-932bf376fffd	TCGA-BR-7901	TCGA-STAD	74	'--	'--	'--	'--	-27031	105	not hispanic or latino	male	'--	'--	white	Dead	'--	1937	'--	27031	'--	'--	'--	'--	M0	N1	Stage IIB	T3	7th	'--	'--	'--	'--	'--	'--	'--	'--	'--	'--	'--	not reported	'--	'--	'--	'--	'--	0	29	'--	'--
f0b6e8f8-995c-47c1-bbec-d1d51dc97828	TCGA-HU-8244	TCGA-STAD	77	'--	'--	'--	'--	-28184	'--	not hispanic or latino	female	'--	'--	asian	Alive	'--	1934	'--	28184	'--	'--	'--	'--	M0	N0	Stage IA	T1a	7th	'--	'--	'--	'--	'--	'--	'--	'--	'--	'--	'--	not reported	'--	'--	'--	'--	'--	0	742	'--	'--
f0b6e8f8-995c-47c1-bbec-d1d51dc97828	TCGA-HU-8244	TCGA-STAD	77	'--	'--	'--	'--	-28184	'--	not hispanic or latino	female	'--	'--	asian	Alive	'--	1934	'--	28184	'--	'--	'--	'--	M0	N0	Stage IA	T1a	7th	'--	'--	'--	'--	'--	'--	'--	'--	'--	'--	'--	not reported	'--	'--	'--	'--	'--	0	742	'--	'--
aef8d98f-7a1c-47f3-b5a7-a3cb299c70de	TCGA-BR-8381	TCGA-STAD	51	'--	'--	'--	'--	-18843	'--	not hispanic or latino	male	'--	'--	white	Alive	'--	1961	'--	18843	'--	'--	'--	'--	M0	N1	Stage IIB	T3	7th	'--	'--	'--	'--	'--	'--	'--	'--	'--	'--	'--	not reported	'--	'--	'--	'--	'--	0	224	'--	'--
aef8d98f-7a1c-47f3-b5a7-a3cb299c70de	TCGA-BR-8381	TCGA-STAD	51	'--	'--	'--	'--	-18843	'--	not hispanic or latino	male	'--	'--	white	Alive	'--	1961	'--	18843	'--	'--	'--	'--	M0	N1	Stage IIB	T3	7th	'--	'--	'--	'--	'--	'--	'--	'--	'--	'--	'--	not reported	'--	'--	'--	'--	'--	0	224	'--	'--
9745f1ca-d663-458a-86dd-024ebbf6a863	TCGA-R5-A7ZF	TCGA-STAD	65	'--	'--	'--	'--	-23908	259	not hispanic or latino	female	'--	'--	black or african american	Dead	'--	1947	2012	23908	'--	'--	'--	'--	M1	N1	Stage IV	T4a	7th	'--	'--	'--	'--	'--	'--	'--	'--	'--	'--	'--	not reported	'--	'--	'--	'--	'--	0	'--	'--	'--
9745f1ca-d663-458a-86dd-024ebbf6a863	TCGA-R5-A7ZF	TCGA-STAD	65	'--	'--	'--	'--	-23908	259	not hispanic or latino	female	'--	'--	black or african american	Dead	'--	1947	2012	23908	'--	'--	'--	'--	M1	N1	Stage IV	T4a	7th	'--	'--	'--	'--	'--	'--	'--	'--	'--	'--	'--	not reported	'--	'--	'--	'--	'--	0	'--	'--	'--
b16167d0-d7d7-408e-bd0e-ce429b7f828c	TCGA-BR-7959	TCGA-STAD	59	'--	'--	'--	'--	-21730	'--	not hispanic or latino	male	'--	'--	white	Alive	'--	1952	'--	21730	'--	'--	'--	'--	M0	N1	Stage IIIA	T4a	7th	'--	'--	'--	'--	'--	'--	'--	'--	'--	'--	'--	not reported	'--	'--	'--	'--	'--	0	1010	'--	'--
b16167d0-d7d7-408e-bd0e-ce429b7f828c	TCGA-BR-7959	TCGA-STAD	59	'--	'--	'--	'--	-21730	'--	not hispanic or latino	male	'--	'--	white	Alive	'--	1952	'--	21730	'--	'--	'--	'--	M0	N1	Stage IIIA	T4a	7th	'--	'--	'--	'--	'--	'--	'--	'--	'--	'--	'--	not reported	'--	'--	'--	'--	'--	0	1010	'--	'--
eb9a558c-39ef-42c0-8dfc-64d01b729426	TCGA-VQ-A8E0	TCGA-STAD	68	'--	'--	'--	'--	-24848	562	not reported	male	'--	'--	black or african american	Dead	'--	1943	2012	24848	'--	'--	'--	'--	M0	N2	Stage IIIA	T3	7th	'--	'--	'--	'--	'--	'--	'--	'--	'--	'--	'--	not reported	'--	'--	'--	'--	'--	0	'--	'--	'--
eb9a558c-39ef-42c0-8dfc-64d01b729426	TCGA-VQ-A8E0	TCGA-STAD	68	'--	'--	'--	'--	-24848	562	not reported	male	'--	'--	black or african american	Dead	'--	1943	2012	24848	'--	'--	'--	'--	M0	N2	Stage IIIA	T3	7th	'--	'--	'--	'--	'--	'--	'--	'--	'--	'--	'--	not reported	'--	'--	'--	'--	'--	0	'--	'--	'--
956017ba-5e4b-42c7-b93d-42316874ba93	TCGA-BR-4255	TCGA-STAD	76	'--	'--	'--	'--	-27893	124	not hispanic or latino	female	'--	'--	white	Dead	'--	1932	'--	27893	'--	'--	'--	'--	M0	N1	Stage IIIA	T3	6th	'--	'--	'--	'--	'--	'--	'--	'--	'--	'--	'--	not reported	'--	'--	'--	'--	'--	0	0	'--	'--
956017ba-5e4b-42c7-b93d-42316874ba93	TCGA-BR-4255	TCGA-STAD	76	'--	'--	'--	'--	-27893	124	not hispanic or latino	female	'--	'--	white	Dead	'--	1932	'--	27893	'--	'--	'--	'--	M0	N1	Stage IIIA	T3	6th	'--	'--	'--	'--	'--	'--	'--	'--	'--	'--	'--	not reported	'--	'--	'--	'--	'--	0	0	'--	'--
1b391187-1d9a-4428-ba9a-ef1800f17d3e	TCGA-D7-A6EX	TCGA-STAD	72	'--	'--	'--	'--	-26525	'--	not hispanic or latino	female	'--	'--	white	Alive	'--	1941	'--	26525	'--	'--	'--	'--	M0	N2	Stage IIIA	T3	7th	'--	'--	'--	'--	'--	'--	'--	'--	'--	'--	'--	not reported	'--	'--	'--	'--	'--	0	344	'--	'--
1b391187-1d9a-4428-ba9a-ef1800f17d3e	TCGA-D7-A6EX	TCGA-STAD	72	'--	'--	'--	'--	-26525	'--	not hispanic or latino	female	'--	'--	white	Alive	'--	1941	'--	26525	'--	'--	'--	'--	M0	N2	Stage IIIA	T3	7th	'--	'--	'--	'--	'--	'--	'--	'--	'--	'--	'--	not reported	'--	'--	'--	'--	'--	0	344	'--	'--
86cbca52-29bd-4b88-a203-e8b9a072bd4b	TCGA-BR-8361	TCGA-STAD	71	'--	'--	'--	'--	-25999	'--	not hispanic or latino	female	'--	'--	white	Alive	'--	1941	'--	25999	'--	'--	'--	'--	M0	N2	Stage IIIC	T4b	7th	'--	'--	'--	'--	'--	'--	'--	'--	'--	'--	'--	not reported	'--	'--	'--	'--	'--	0	946	'--	'--
86cbca52-29bd-4b88-a203-e8b9a072bd4b	TCGA-BR-8361	TCGA-STAD	71	'--	'--	'--	'--	-25999	'--	not hispanic or latino	female	'--	'--	white	Alive	'--	1941	'--	25999	'--	'--	'--	'--	M0	N2	Stage IIIC	T4b	7th	'--	'--	'--	'--	'--	'--	'--	'--	'--	'--	'--	not reported	'--	'--	'--	'--	'--	0	946	'--	'--
863ad936-e2a0-471c-8d95-3a548bb94afa	TCGA-CG-5726	TCGA-STAD	73	'--	'--	'--	'--	-26998	881	not reported	male	'--	'--	not reported	Dead	'--	1931	2006	26998	'--	'--	'--	'--	M0	N0	Stage IA	T1	5th	'--	'--	'--	'--	'--	'--	'--	'--	'--	'--	'--	not reported	'--	'--	'--	'--	'--	0	'--	'--	'--
863ad936-e2a0-471c-8d95-3a548bb94afa	TCGA-CG-5726	TCGA-STAD	73	'--	'--	'--	'--	-26998	881	not reported	male	'--	'--	not reported	Dead	'--	1931	2006	26998	'--	'--	'--	'--	M0	N0	Stage IA	T1	5th	'--	'--	'--	'--	'--	'--	'--	'--	'--	'--	'--	not reported	'--	'--	'--	'--	'--	0	'--	'--	'--
0d0f0200-25b8-483b-b04a-82a7833b4d30	TCGA-BR-4267	TCGA-STAD	51	'--	'--	'--	'--	-18699	188	not hispanic or latino	male	'--	'--	white	Dead	'--	1957	'--	18699	'--	'--	'--	'--	M0	N0	Stage IB	T2a	6th	'--	'--	'--	'--	'--	'--	'--	'--	'--	'--	'--	not reported	'--	'--	'--	'--	'--	0	0	'--	'--
0d0f0200-25b8-483b-b04a-82a7833b4d30	TCGA-BR-4267	TCGA-STAD	51	'--	'--	'--	'--	-18699	188	not hispanic or latino	male	'--	'--	white	Dead	'--	1957	'--	18699	'--	'--	'--	'--	M0	N0	Stage IB	T2a	6th	'--	'--	'--	'--	'--	'--	'--	'--	'--	'--	'--	not reported	'--	'--	'--	'--	'--	0	0	'--	'--
24fed326-bdcf-4c20-a06e-7c1c3d6c9cc5	TCGA-BR-6801	TCGA-STAD	70	'--	'--	'--	'--	-25637	'--	not hispanic or latino	male	'--	'--	white	Alive	'--	1941	'--	25637	'--	'--	'--	'--	M0	N0	Stage IIA	T3	7th	'--	'--	'--	'--	'--	'--	'--	'--	'--	'--	'--	not reported	'--	'--	'--	'--	'--	0	1223	'--	'--
24fed326-bdcf-4c20-a06e-7c1c3d6c9cc5	TCGA-BR-6801	TCGA-STAD	70	'--	'--	'--	'--	-25637	'--	not hispanic or latino	male	'--	'--	white	Alive	'--	1941	'--	25637	'--	'--	'--	'--	M0	N0	Stage IIA	T3	7th	'--	'--	'--	'--	'--	'--	'--	'--	'--	'--	'--	not reported	'--	'--	'--	'--	'--	0	1223	'--	'--
1142251c-28eb-48bf-9c54-7126d4557605	TCGA-D7-6820	TCGA-STAD	64	'--	'--	'--	'--	-23486	'--	not hispanic or latino	male	'--	'--	white	Alive	'--	1947	'--	23486	'--	'--	'--	'--	M0	N1	Stage IIB	T2	6th	'--	'--	'--	'--	'--	'--	'--	'--	'--	'--	'--	not reported	'--	'--	'--	'--	'--	0	344	'--	'--
1142251c-28eb-48bf-9c54-7126d4557605	TCGA-D7-6820	TCGA-STAD	64	'--	'--	'--	'--	-23486	'--	not hispanic or latino	male	'--	'--	white	Alive	'--	1947	'--	23486	'--	'--	'--	'--	M0	N1	Stage IIB	T2	6th	'--	'--	'--	'--	'--	'--	'--	'--	'--	'--	'--	not reported	'--	'--	'--	'--	'--	0	344	'--	'--
a8a9b061-b33c-4c69-bd4c-7f430474cdfd	TCGA-VQ-A8DZ	TCGA-STAD	70	'--	'--	'--	'--	-25863	396	not reported	male	'--	'--	black or african american	Dead	'--	1941	2012	25863	'--	'--	'--	'--	M1	N3	Stage IV	T4	7th	'--	'--	'--	'--	'--	'--	'--	'--	'--	'--	'--	not reported	'--	'--	'--	'--	'--	0	'--	'--	'--
a8a9b061-b33c-4c69-bd4c-7f430474cdfd	TCGA-VQ-A8DZ	TCGA-STAD	70	'--	'--	'--	'--	-25863	396	not reported	male	'--	'--	black or african american	Dead	'--	1941	2012	25863	'--	'--	'--	'--	M1	N3	Stage IV	T4	7th	'--	'--	'--	'--	'--	'--	'--	'--	'--	'--	'--	not reported	'--	'--	'--	'--	'--	0	'--	'--	'--
43f0421c-6578-4d77-9314-ef0305c7efbd	TCGA-BR-6566	TCGA-STAD	64	'--	'--	'--	'--	-23404	'--	not hispanic or latino	female	'--	'--	white	Alive	'--	1947	'--	23404	'--	'--	'--	'--	M0	N0	Stage IIA	T3	7th	'--	'--	'--	'--	'--	'--	'--	'--	'--	'--	'--	not reported	'--	'--	'--	'--	'--	0	997	'--	'--
43f0421c-6578-4d77-9314-ef0305c7efbd	TCGA-BR-6566	TCGA-STAD	64	'--	'--	'--	'--	-23404	'--	not hispanic or latino	female	'--	'--	white	Alive	'--	1947	'--	23404	'--	'--	'--	'--	M0	N0	Stage IIA	T3	7th	'--	'--	'--	'--	'--	'--	'--	'--	'--	'--	'--	not reported	'--	'--	'--	'--	'--	0	997	'--	'--
d2e49fe3-fc7c-47c5-aa1f-b6b06d10951a	TCGA-IN-A6RN	TCGA-STAD	72	'--	'--	'--	'--	-26409	'--	not hispanic or latino	female	'--	'--	white	Alive	'--	1940	'--	26409	'--	'--	'--	'--	M0	N2	Stage IIA	T1b	7th	'--	'--	'--	'--	'--	'--	'--	'--	'--	'--	'--	not reported	'--	'--	'--	'--	'--	0	594	'--	'--
d2e49fe3-fc7c-47c5-aa1f-b6b06d10951a	TCGA-IN-A6RN	TCGA-STAD	72	'--	'--	'--	'--	-26409	'--	not hispanic or latino	female	'--	'--	white	Alive	'--	1940	'--	26409	'--	'--	'--	'--	M0	N2	Stage IIA	T1b	7th	'--	'--	'--	'--	'--	'--	'--	'--	'--	'--	'--	not reported	'--	'--	'--	'--	'--	0	594	'--	'--
37e22429-efd7-4d6a-b79a-9d8c7be2170c	TCGA-CG-4441	TCGA-STAD	83	'--	'--	'--	'--	-30528	426	not reported	male	'--	'--	not reported	Dead	'--	1923	2007	30528	'--	'--	'--	'--	M0	N2	Stage IIIA	T2	5th	'--	'--	'--	'--	'--	'--	'--	'--	'--	'--	'--	not reported	'--	'--	'--	'--	'--	0	'--	'--	'--
37e22429-efd7-4d6a-b79a-9d8c7be2170c	TCGA-CG-4441	TCGA-STAD	83	'--	'--	'--	'--	-30528	426	not reported	male	'--	'--	not reported	Dead	'--	1923	2007	30528	'--	'--	'--	'--	M0	N2	Stage IIIA	T2	5th	'--	'--	'--	'--	'--	'--	'--	'--	'--	'--	'--	not reported	'--	'--	'--	'--	'--	0	'--	'--	'--
83a0f9ef-4bf0-4efe-8713-f8b6ab4f5773	TCGA-VQ-AA6K	TCGA-STAD	59	'--	'--	'--	'--	-21901	378	not reported	male	'--	'--	white	Dead	'--	1953	2013	21901	'--	'--	'--	'--	M0	N3a	Stage IIIC	T4a	6th	'--	'--	'--	'--	'--	'--	'--	'--	'--	'--	'--	not reported	'--	'--	'--	'--	'--	0	'--	'--	'--
83a0f9ef-4bf0-4efe-8713-f8b6ab4f5773	TCGA-VQ-AA6K	TCGA-STAD	59	'--	'--	'--	'--	-21901	378	not reported	male	'--	'--	white	Dead	'--	1953	2013	21901	'--	'--	'--	'--	M0	N3a	Stage IIIC	T4a	6th	'--	'--	'--	'--	'--	'--	'--	'--	'--	'--	'--	not reported	'--	'--	'--	'--	'--	0	'--	'--	'--
b4376da2-05ca-448f-a4bb-e7b62695491a	TCGA-R5-A7ZI	TCGA-STAD	44	'--	'--	'--	'--	-16396	'--	hispanic or latino	female	'--	'--	white	Alive	'--	1965	'--	16396	'--	'--	'--	'--	M1	N1	Stage IV	T4	6th	'--	'--	'--	'--	'--	'--	'--	'--	'--	'--	'--	not reported	'--	'--	'--	'--	'--	0	2267	'--	'--
b4376da2-05ca-448f-a4bb-e7b62695491a	TCGA-R5-A7ZI	TCGA-STAD	44	'--	'--	'--	'--	-16396	'--	hispanic or latino	female	'--	'--	white	Alive	'--	1965	'--	16396	'--	'--	'--	'--	M1	N1	Stage IV	T4	6th	'--	'--	'--	'--	'--	'--	'--	'--	'--	'--	'--	not reported	'--	'--	'--	'--	'--	0	2267	'--	'--
1ca3c5e0-32b0-4467-8ec0-ca212e35d2b3	TCGA-BR-6456	TCGA-STAD	74	'--	'--	'--	'--	-27288	526	not hispanic or latino	female	'--	'--	white	Dead	'--	1937	'--	27288	'--	'--	'--	'--	M0	N1	Stage IIB	T3	7th	'--	'--	'--	'--	'--	'--	'--	'--	'--	'--	'--	not reported	'--	'--	'--	'--	'--	0	308	'--	'--
1ca3c5e0-32b0-4467-8ec0-ca212e35d2b3	TCGA-BR-6456	TCGA-STAD	74	'--	'--	'--	'--	-27288	526	not hispanic or latino	female	'--	'--	white	Dead	'--	1937	'--	27288	'--	'--	'--	'--	M0	N1	Stage IIB	T3	7th	'--	'--	'--	'--	'--	'--	'--	'--	'--	'--	'--	not reported	'--	'--	'--	'--	'--	0	308	'--	'--
7ab5a708-803f-4d8c-9b25-645f06851a26	TCGA-IN-A6RR	TCGA-STAD	84	'--	'--	'--	'--	-30734	205	not hispanic or latino	male	'--	'--	white	Dead	'--	1929	2013	30734	'--	'--	'--	'--	M0	N1	'--	T3	7th	'--	'--	'--	'--	'--	'--	'--	'--	'--	'--	'--	not reported	'--	'--	'--	'--	'--	0	'--	'--	'--
7ab5a708-803f-4d8c-9b25-645f06851a26	TCGA-IN-A6RR	TCGA-STAD	84	'--	'--	'--	'--	-30734	205	not hispanic or latino	male	'--	'--	white	Dead	'--	1929	2013	30734	'--	'--	'--	'--	M0	N1	'--	T3	7th	'--	'--	'--	'--	'--	'--	'--	'--	'--	'--	'--	not reported	'--	'--	'--	'--	'--	0	'--	'--	'--
75a29059-4705-4a55-bc3d-f5923b24b358	TCGA-BR-6455	TCGA-STAD	59	'--	'--	'--	'--	-21865	422	not hispanic or latino	male	'--	'--	white	Dead	'--	1952	'--	21865	'--	'--	'--	'--	M0	N1	Stage IIB	T3	7th	'--	'--	'--	'--	'--	'--	'--	'--	'--	'--	'--	not reported	'--	'--	'--	'--	'--	0	399	'--	'--
75a29059-4705-4a55-bc3d-f5923b24b358	TCGA-BR-6455	TCGA-STAD	59	'--	'--	'--	'--	-21865	422	not hispanic or latino	male	'--	'--	white	Dead	'--	1952	'--	21865	'--	'--	'--	'--	M0	N1	Stage IIB	T3	7th	'--	'--	'--	'--	'--	'--	'--	'--	'--	'--	'--	not reported	'--	'--	'--	'--	'--	0	399	'--	'--
807bea1d-975a-4d01-98c5-2748d832235b	TCGA-VQ-A91Y	TCGA-STAD	67	'--	'--	'--	'--	-24774	296	not reported	male	'--	'--	white	Dead	'--	1944	2011	24774	'--	'--	'--	'--	M0	N3b	Stage IIIC	T4a	6th	'--	'--	'--	'--	'--	'--	'--	'--	'--	'--	'--	not reported	'--	'--	'--	'--	'--	0	'--	'--	'--
807bea1d-975a-4d01-98c5-2748d832235b	TCGA-VQ-A91Y	TCGA-STAD	67	'--	'--	'--	'--	-24774	296	not reported	male	'--	'--	white	Dead	'--	1944	2011	24774	'--	'--	'--	'--	M0	N3b	Stage IIIC	T4a	6th	'--	'--	'--	'--	'--	'--	'--	'--	'--	'--	'--	not reported	'--	'--	'--	'--	'--	0	'--	'--	'--
44799c67-61cd-4f3e-bdbc-423e2e0fd2e8	TCGA-BR-6852	TCGA-STAD	64	'--	'--	'--	'--	-23469	'--	not hispanic or latino	female	'--	'--	white	Alive	'--	1947	'--	23469	'--	'--	'--	'--	M0	N0	Stage IIA	T3	7th	'--	'--	'--	'--	'--	'--	'--	'--	'--	'--	'--	not reported	'--	'--	'--	'--	'--	0	1367	'--	'--
44799c67-61cd-4f3e-bdbc-423e2e0fd2e8	TCGA-BR-6852	TCGA-STAD	64	'--	'--	'--	'--	-23469	'--	not hispanic or latino	female	'--	'--	white	Alive	'--	1947	'--	23469	'--	'--	'--	'--	M0	N0	Stage IIA	T3	7th	'--	'--	'--	'--	'--	'--	'--	'--	'--	'--	'--	not reported	'--	'--	'--	'--	'--	0	1367	'--	'--
e37cae9e-0656-4b89-b326-739a5cc859e0	TCGA-D7-6519	TCGA-STAD	64	'--	'--	'--	'--	-23413	'--	not hispanic or latino	female	'--	'--	white	Alive	'--	1946	'--	23413	'--	'--	'--	'--	M0	N1	'--	T2	7th	'--	'--	'--	'--	'--	'--	'--	'--	'--	'--	'--	not reported	'--	'--	'--	'--	'--	0	625	'--	'--
e37cae9e-0656-4b89-b326-739a5cc859e0	TCGA-D7-6519	TCGA-STAD	64	'--	'--	'--	'--	-23413	'--	not hispanic or latino	female	'--	'--	white	Alive	'--	1946	'--	23413	'--	'--	'--	'--	M0	N1	'--	T2	7th	'--	'--	'--	'--	'--	'--	'--	'--	'--	'--	'--	not reported	'--	'--	'--	'--	'--	0	625	'--	'--
bd2a14e7-bb30-48d0-a585-7fbab767d4cf	TCGA-BR-8487	TCGA-STAD	64	'--	'--	'--	'--	-23400	'--	not hispanic or latino	female	'--	'--	white	Alive	'--	1948	'--	23400	'--	'--	'--	'--	M0	N0	Stage IIA	T3	7th	'--	'--	'--	'--	'--	'--	'--	'--	'--	'--	'--	not reported	'--	'--	'--	'--	'--	0	34	'--	'--
bd2a14e7-bb30-48d0-a585-7fbab767d4cf	TCGA-BR-8487	TCGA-STAD	64	'--	'--	'--	'--	-23400	'--	not hispanic or latino	female	'--	'--	white	Alive	'--	1948	'--	23400	'--	'--	'--	'--	M0	N0	Stage IIA	T3	7th	'--	'--	'--	'--	'--	'--	'--	'--	'--	'--	'--	not reported	'--	'--	'--	'--	'--	0	34	'--	'--
92654ad8-156c-4dd1-862e-dc339240d721	TCGA-FP-8210	TCGA-STAD	48	'--	'--	'--	'--	-17562	153	not hispanic or latino	male	'--	'--	asian	Dead	'--	1958	2006	17562	'--	'--	'--	'--	M0	N1	Stage IIIA	T3	6th	'--	'--	'--	'--	'--	'--	'--	'--	'--	'--	'--	not reported	'--	'--	'--	'--	'--	0	'--	'--	'--
92654ad8-156c-4dd1-862e-dc339240d721	TCGA-FP-8210	TCGA-STAD	48	'--	'--	'--	'--	-17562	153	not hispanic or latino	male	'--	'--	asian	Dead	'--	1958	2006	17562	'--	'--	'--	'--	M0	N1	Stage IIIA	T3	6th	'--	'--	'--	'--	'--	'--	'--	'--	'--	'--	'--	not reported	'--	'--	'--	'--	'--	0	'--	'--	'--
af59b21e-2805-4c0b-8aad-c99b26c79ee1	TCGA-BR-A4IU	TCGA-STAD	34	'--	'--	'--	'--	-12601	'--	not hispanic or latino	female	'--	'--	asian	Alive	'--	1978	'--	12601	'--	'--	'--	'--	M0	N1	Stage IIIA	T4a	7th	'--	'--	'--	'--	'--	'--	'--	'--	'--	'--	'--	not reported	'--	'--	'--	'--	'--	0	838	'--	'--
af59b21e-2805-4c0b-8aad-c99b26c79ee1	TCGA-BR-A4IU	TCGA-STAD	34	'--	'--	'--	'--	-12601	'--	not hispanic or latino	female	'--	'--	asian	Alive	'--	1978	'--	12601	'--	'--	'--	'--	M0	N1	Stage IIIA	T4a	7th	'--	'--	'--	'--	'--	'--	'--	'--	'--	'--	'--	not reported	'--	'--	'--	'--	'--	0	838	'--	'--
304aab66-4a2a-4b9f-af87-4a591d518ca1	TCGA-BR-8297	TCGA-STAD	58	'--	'--	'--	'--	-21224	'--	not hispanic or latino	male	'--	'--	white	Alive	'--	1954	'--	21224	'--	'--	'--	'--	M0	N3a	Stage IIIC	T4b	7th	'--	'--	'--	'--	'--	'--	'--	'--	'--	'--	'--	not reported	'--	'--	'--	'--	'--	0	225	'--	'--
304aab66-4a2a-4b9f-af87-4a591d518ca1	TCGA-BR-8297	TCGA-STAD	58	'--	'--	'--	'--	-21224	'--	not hispanic or latino	male	'--	'--	white	Alive	'--	1954	'--	21224	'--	'--	'--	'--	M0	N3a	Stage IIIC	T4b	7th	'--	'--	'--	'--	'--	'--	'--	'--	'--	'--	'--	not reported	'--	'--	'--	'--	'--	0	225	'--	'--
1a4313e7-a770-4a0e-93f1-c10562f521e3	TCGA-FP-8631	TCGA-STAD	68	'--	'--	'--	'--	-24898	'--	not hispanic or latino	male	'--	'--	white	Alive	'--	1944	'--	24898	'--	'--	'--	'--	MX	N2	Stage IIIA	T3	7th	'--	'--	'--	'--	'--	'--	'--	'--	'--	'--	'--	not reported	'--	'--	'--	'--	'--	0	17	'--	'--
1a4313e7-a770-4a0e-93f1-c10562f521e3	TCGA-FP-8631	TCGA-STAD	68	'--	'--	'--	'--	-24898	'--	not hispanic or latino	male	'--	'--	white	Alive	'--	1944	'--	24898	'--	'--	'--	'--	MX	N2	Stage IIIA	T3	7th	'--	'--	'--	'--	'--	'--	'--	'--	'--	'--	'--	not reported	'--	'--	'--	'--	'--	0	17	'--	'--
2ac986f6-cd6f-4ca5-90cc-7a105cfe85ea	TCGA-CG-4469	TCGA-STAD	70	'--	'--	'--	'--	-25598	215	not reported	male	'--	'--	not reported	Dead	'--	1939	2009	25598	'--	'--	'--	'--	M0	N3	Stage IV	T3	6th	'--	'--	'--	'--	'--	'--	'--	'--	'--	'--	'--	not reported	'--	'--	'--	'--	'--	0	'--	'--	'--
2ac986f6-cd6f-4ca5-90cc-7a105cfe85ea	TCGA-CG-4469	TCGA-STAD	70	'--	'--	'--	'--	-25598	215	not reported	male	'--	'--	not reported	Dead	'--	1939	2009	25598	'--	'--	'--	'--	M0	N3	Stage IV	T3	6th	'--	'--	'--	'--	'--	'--	'--	'--	'--	'--	'--	not reported	'--	'--	'--	'--	'--	0	'--	'--	'--
cb4394ec-1991-460d-b823-b74e005e3da7	TCGA-VQ-A8PU	TCGA-STAD	72	'--	'--	'--	'--	-26625	832	not reported	female	'--	'--	white	Dead	'--	1940	'--	26625	'--	'--	'--	'--	M0	N1	Stage IIIA	T4a	7th	'--	'--	'--	'--	'--	'--	'--	'--	'--	'--	'--	not reported	'--	'--	'--	'--	'--	0	820	'--	'--
cb4394ec-1991-460d-b823-b74e005e3da7	TCGA-VQ-A8PU	TCGA-STAD	72	'--	'--	'--	'--	-26625	832	not reported	female	'--	'--	white	Dead	'--	1940	'--	26625	'--	'--	'--	'--	M0	N1	Stage IIIA	T4a	7th	'--	'--	'--	'--	'--	'--	'--	'--	'--	'--	'--	not reported	'--	'--	'--	'--	'--	0	820	'--	'--
bae3c762-d894-4742-860c-43d18659b4bc	TCGA-BR-8059	TCGA-STAD	72	'--	'--	'--	'--	-26474	439	not hispanic or latino	male	'--	'--	white	Dead	'--	1939	'--	26474	'--	'--	'--	'--	M0	N1	Stage III	T4	7th	'--	'--	'--	'--	'--	'--	'--	'--	'--	'--	'--	not reported	'--	'--	'--	'--	'--	0	25	'--	'--
bae3c762-d894-4742-860c-43d18659b4bc	TCGA-BR-8059	TCGA-STAD	72	'--	'--	'--	'--	-26474	439	not hispanic or latino	male	'--	'--	white	Dead	'--	1939	'--	26474	'--	'--	'--	'--	M0	N1	Stage III	T4	7th	'--	'--	'--	'--	'--	'--	'--	'--	'--	'--	'--	not reported	'--	'--	'--	'--	'--	0	25	'--	'--
9ef7582b-d4c1-4036-a1ed-ef65aa46fc60	TCGA-BR-7704	TCGA-STAD	69	'--	'--	'--	'--	-25300	'--	not hispanic or latino	female	'--	'--	white	Alive	'--	1942	'--	25300	'--	'--	'--	'--	M0	N0	Stage II	T3	7th	'--	'--	'--	'--	'--	'--	'--	'--	'--	'--	'--	not reported	'--	'--	'--	'--	'--	0	1072	'--	'--
9ef7582b-d4c1-4036-a1ed-ef65aa46fc60	TCGA-BR-7704	TCGA-STAD	69	'--	'--	'--	'--	-25300	'--	not hispanic or latino	female	'--	'--	white	Alive	'--	1942	'--	25300	'--	'--	'--	'--	M0	N0	Stage II	T3	7th	'--	'--	'--	'--	'--	'--	'--	'--	'--	'--	'--	not reported	'--	'--	'--	'--	'--	0	1072	'--	'--
c1cf00be-1a34-49aa-b1ab-6b2e26832c19	TCGA-CD-8533	TCGA-STAD	48	'--	'--	'--	'--	-17821	'--	not hispanic or latino	male	'--	'--	asian	Alive	'--	1963	'--	17821	'--	'--	'--	'--	M0	N0	Stage II	T3	6th	'--	'--	'--	'--	'--	'--	'--	'--	'--	'--	'--	not reported	'--	'--	'--	'--	'--	0	468	'--	'--
c1cf00be-1a34-49aa-b1ab-6b2e26832c19	TCGA-CD-8533	TCGA-STAD	48	'--	'--	'--	'--	-17821	'--	not hispanic or latino	male	'--	'--	asian	Alive	'--	1963	'--	17821	'--	'--	'--	'--	M0	N0	Stage II	T3	6th	'--	'--	'--	'--	'--	'--	'--	'--	'--	'--	'--	not reported	'--	'--	'--	'--	'--	0	468	'--	'--
ec02b33c-8094-45e8-b679-b14dbe75d66f	TCGA-CD-A48C	TCGA-STAD	79	'--	'--	'--	'--	-29203	353	not hispanic or latino	female	'--	'--	asian	Dead	'--	1932	'--	29203	'--	'--	'--	'--	M0	N1	Stage IIB	T3	7th	'--	'--	'--	'--	'--	'--	'--	'--	'--	'--	'--	not reported	'--	'--	'--	'--	'--	0	4	'--	'--
ec02b33c-8094-45e8-b679-b14dbe75d66f	TCGA-CD-A48C	TCGA-STAD	79	'--	'--	'--	'--	-29203	353	not hispanic or latino	female	'--	'--	asian	Dead	'--	1932	'--	29203	'--	'--	'--	'--	M0	N1	Stage IIB	T3	7th	'--	'--	'--	'--	'--	'--	'--	'--	'--	'--	'--	not reported	'--	'--	'--	'--	'--	0	4	'--	'--
dbc29b1b-42b8-4249-a1d1-3ba117efea43	TCGA-IN-A6RP	TCGA-STAD	63	'--	'--	'--	'--	-23282	'--	not hispanic or latino	male	'--	'--	white	Alive	'--	1949	'--	23282	'--	'--	'--	'--	M0	N3	'--	T1b	7th	'--	'--	'--	'--	'--	'--	'--	'--	'--	'--	'--	not reported	'--	'--	'--	'--	'--	0	196	'--	'--
dbc29b1b-42b8-4249-a1d1-3ba117efea43	TCGA-IN-A6RP	TCGA-STAD	63	'--	'--	'--	'--	-23282	'--	not hispanic or latino	male	'--	'--	white	Alive	'--	1949	'--	23282	'--	'--	'--	'--	M0	N3	'--	T1b	7th	'--	'--	'--	'--	'--	'--	'--	'--	'--	'--	'--	not reported	'--	'--	'--	'--	'--	0	196	'--	'--
7840d10b-4927-4731-8dda-5f288da21bef	TCGA-BR-A44U	TCGA-STAD	70	'--	'--	'--	'--	-25577	422	not hispanic or latino	male	'--	'--	white	Dead	'--	1942	'--	25577	'--	'--	'--	'--	M0	N3a	Stage IIIB	T3	7th	'--	'--	'--	'--	'--	'--	'--	'--	'--	'--	'--	not reported	'--	'--	'--	'--	'--	0	35	'--	'--
7840d10b-4927-4731-8dda-5f288da21bef	TCGA-BR-A44U	TCGA-STAD	70	'--	'--	'--	'--	-25577	422	not hispanic or latino	male	'--	'--	white	Dead	'--	1942	'--	25577	'--	'--	'--	'--	M0	N3a	Stage IIIB	T3	7th	'--	'--	'--	'--	'--	'--	'--	'--	'--	'--	'--	not reported	'--	'--	'--	'--	'--	0	35	'--	'--
26bbeafa-6923-4c23-8d5f-aa33fba92e82	TCGA-RD-A8N4	TCGA-STAD	58	'--	'--	'--	'--	-21324	'--	not hispanic or latino	female	'--	'--	white	Alive	'--	1948	'--	21324	'--	'--	'--	'--	M0	N1	Stage IIIA	T3	6th	'--	'--	'--	'--	'--	'--	'--	'--	'--	'--	'--	not reported	'--	'--	'--	'--	'--	0	2171	'--	'--
26bbeafa-6923-4c23-8d5f-aa33fba92e82	TCGA-RD-A8N4	TCGA-STAD	58	'--	'--	'--	'--	-21324	'--	not hispanic or latino	female	'--	'--	white	Alive	'--	1948	'--	21324	'--	'--	'--	'--	M0	N1	Stage IIIA	T3	6th	'--	'--	'--	'--	'--	'--	'--	'--	'--	'--	'--	not reported	'--	'--	'--	'--	'--	0	2171	'--	'--
9ebc8b58-363b-4638-8365-cfbde31a71ae	TCGA-BR-8380	TCGA-STAD	55	'--	'--	'--	'--	-20157	'--	not hispanic or latino	male	'--	'--	white	Dead	'--	1957	'--	20157	'--	'--	'--	'--	M0	N3a	Stage IIIC	T4a	7th	'--	'--	'--	'--	'--	'--	'--	'--	'--	'--	'--	not reported	'--	'--	'--	'--	'--	0	21	'--	'--
9ebc8b58-363b-4638-8365-cfbde31a71ae	TCGA-BR-8380	TCGA-STAD	55	'--	'--	'--	'--	-20157	'--	not hispanic or latino	male	'--	'--	white	Dead	'--	1957	'--	20157	'--	'--	'--	'--	M0	N3a	Stage IIIC	T4a	7th	'--	'--	'--	'--	'--	'--	'--	'--	'--	'--	'--	not reported	'--	'--	'--	'--	'--	0	21	'--	'--
b8a1c8c7-3945-4d84-8f58-3a1a1eb10730	TCGA-BR-8486	TCGA-STAD	90	'--	'--	'--	'--	-32872	'--	not hispanic or latino	female	'--	'--	white	Alive	'--	1922	'--	32872	'--	'--	'--	'--	M0	N0	Stage IA	T1b	7th	'--	'--	'--	'--	'--	'--	'--	'--	'--	'--	'--	not reported	'--	'--	'--	'--	'--	0	0	'--	'--
b8a1c8c7-3945-4d84-8f58-3a1a1eb10730	TCGA-BR-8486	TCGA-STAD	90	'--	'--	'--	'--	-32872	'--	not hispanic or latino	female	'--	'--	white	Alive	'--	1922	'--	32872	'--	'--	'--	'--	M0	N0	Stage IA	T1b	7th	'--	'--	'--	'--	'--	'--	'--	'--	'--	'--	'--	not reported	'--	'--	'--	'--	'--	0	0	'--	'--
0b1663fc-6a7e-4698-951d-a8c90fdf2411	TCGA-FP-8211	TCGA-STAD	62	'--	'--	'--	'--	-22957	'--	not hispanic or latino	male	'--	'--	white	Alive	'--	1949	'--	22957	'--	'--	'--	'--	MX	N1	Stage IIB	T3	7th	'--	'--	'--	'--	'--	'--	'--	'--	'--	'--	'--	not reported	'--	'--	'--	'--	'--	0	413	'--	'--
0b1663fc-6a7e-4698-951d-a8c90fdf2411	TCGA-FP-8211	TCGA-STAD	62	'--	'--	'--	'--	-22957	'--	not hispanic or latino	male	'--	'--	white	Alive	'--	1949	'--	22957	'--	'--	'--	'--	MX	N1	Stage IIB	T3	7th	'--	'--	'--	'--	'--	'--	'--	'--	'--	'--	'--	not reported	'--	'--	'--	'--	'--	0	413	'--	'--
65232ec1-4614-49bd-a3cf-d901d4f9556a	TCGA-CD-8534	TCGA-STAD	41	'--	'--	'--	'--	-15227	'--	not hispanic or latino	male	'--	'--	asian	Alive	'--	1970	'--	15227	'--	'--	'--	'--	M0	N0	Stage II	T3	6th	'--	'--	'--	'--	'--	'--	'--	'--	'--	'--	'--	not reported	'--	'--	'--	'--	'--	0	367	'--	'--
65232ec1-4614-49bd-a3cf-d901d4f9556a	TCGA-CD-8534	TCGA-STAD	41	'--	'--	'--	'--	-15227	'--	not hispanic or latino	male	'--	'--	asian	Alive	'--	1970	'--	15227	'--	'--	'--	'--	M0	N0	Stage II	T3	6th	'--	'--	'--	'--	'--	'--	'--	'--	'--	'--	'--	not reported	'--	'--	'--	'--	'--	0	367	'--	'--
43945bf6-6e64-4f13-9822-baf30dcd726c	TCGA-HU-8604	TCGA-STAD	82	'--	'--	'--	'--	-30178	'--	not hispanic or latino	female	'--	'--	asian	Alive	'--	1929	'--	30178	'--	'--	'--	'--	M0	N0	Stage IIA	T3	7th	'--	'--	'--	'--	'--	'--	'--	'--	'--	'--	'--	not reported	'--	'--	'--	'--	'--	0	694	'--	'--
43945bf6-6e64-4f13-9822-baf30dcd726c	TCGA-HU-8604	TCGA-STAD	82	'--	'--	'--	'--	-30178	'--	not hispanic or latino	female	'--	'--	asian	Alive	'--	1929	'--	30178	'--	'--	'--	'--	M0	N0	Stage IIA	T3	7th	'--	'--	'--	'--	'--	'--	'--	'--	'--	'--	'--	not reported	'--	'--	'--	'--	'--	0	694	'--	'--
b7d2401e-7d64-4c89-a74c-16d634cafe7f	TCGA-CD-A487	TCGA-STAD	51	'--	'--	'--	'--	-18694	'--	not hispanic or latino	male	'--	'--	asian	Alive	'--	1960	'--	18694	'--	'--	'--	'--	M0	N1	Stage IIB	T3	7th	'--	'--	'--	'--	'--	'--	'--	'--	'--	'--	'--	not reported	'--	'--	'--	'--	'--	0	374	'--	'--
b7d2401e-7d64-4c89-a74c-16d634cafe7f	TCGA-CD-A487	TCGA-STAD	51	'--	'--	'--	'--	-18694	'--	not hispanic or latino	male	'--	'--	asian	Alive	'--	1960	'--	18694	'--	'--	'--	'--	M0	N1	Stage IIB	T3	7th	'--	'--	'--	'--	'--	'--	'--	'--	'--	'--	'--	not reported	'--	'--	'--	'--	'--	0	374	'--	'--
4310a287-5f01-4e0d-94e3-96c5379c3245	TCGA-B7-A5TI	TCGA-STAD	52	'--	'--	'--	'--	-19014	'--	not hispanic or latino	male	'--	'--	white	Alive	'--	1960	'--	19014	'--	'--	'--	'--	M0	N3	Stage IIIC	T4	7th	'--	'--	'--	'--	'--	'--	'--	'--	'--	'--	'--	not reported	'--	'--	'--	'--	'--	0	595	'--	'--
4310a287-5f01-4e0d-94e3-96c5379c3245	TCGA-B7-A5TI	TCGA-STAD	52	'--	'--	'--	'--	-19014	'--	not hispanic or latino	male	'--	'--	white	Alive	'--	1960	'--	19014	'--	'--	'--	'--	M0	N3	Stage IIIC	T4	7th	'--	'--	'--	'--	'--	'--	'--	'--	'--	'--	'--	not reported	'--	'--	'--	'--	'--	0	595	'--	'--
e9b3822b-699d-412f-abd2-df399efcce8c	TCGA-VQ-A8E3	TCGA-STAD	79	'--	'--	'--	'--	-28919	661	not reported	male	'--	'--	white	Dead	'--	1932	2012	28919	'--	'--	'--	'--	M0	N0	Stage IIA	T3	7th	'--	'--	'--	'--	'--	'--	'--	'--	'--	'--	'--	not reported	'--	'--	'--	'--	'--	0	'--	'--	'--
e9b3822b-699d-412f-abd2-df399efcce8c	TCGA-VQ-A8E3	TCGA-STAD	79	'--	'--	'--	'--	-28919	661	not reported	male	'--	'--	white	Dead	'--	1932	2012	28919	'--	'--	'--	'--	M0	N0	Stage IIA	T3	7th	'--	'--	'--	'--	'--	'--	'--	'--	'--	'--	'--	not reported	'--	'--	'--	'--	'--	0	'--	'--	'--
e44b2ffd-7e1e-4c89-805f-f68e67c3dc9b	TCGA-KB-A6F5	TCGA-STAD	73	'--	'--	'--	'--	-26881	'--	not reported	male	'--	'--	not reported	Alive	'--	1938	'--	26881	'--	'--	'--	'--	M0	N2	Stage IIIA	T3	7th	'--	'--	'--	'--	'--	'--	'--	'--	'--	'--	'--	not reported	'--	'--	'--	'--	'--	0	169	'--	'--
e44b2ffd-7e1e-4c89-805f-f68e67c3dc9b	TCGA-KB-A6F5	TCGA-STAD	73	'--	'--	'--	'--	-26881	'--	not reported	male	'--	'--	not reported	Alive	'--	1938	'--	26881	'--	'--	'--	'--	M0	N2	Stage IIIA	T3	7th	'--	'--	'--	'--	'--	'--	'--	'--	'--	'--	'--	not reported	'--	'--	'--	'--	'--	0	169	'--	'--
7997f3d8-bff6-4808-8df0-d88d344d7c9e	TCGA-HU-A4GT	TCGA-STAD	71	'--	'--	'--	'--	-26231	'--	not hispanic or latino	female	'--	'--	asian	Alive	'--	1940	'--	26231	'--	'--	'--	'--	M0	N0	Stage IIA	T3	7th	'--	'--	'--	'--	'--	'--	'--	'--	'--	'--	'--	not reported	'--	'--	'--	'--	'--	0	198	'--	'--
7997f3d8-bff6-4808-8df0-d88d344d7c9e	TCGA-HU-A4GT	TCGA-STAD	71	'--	'--	'--	'--	-26231	'--	not hispanic or latino	female	'--	'--	asian	Alive	'--	1940	'--	26231	'--	'--	'--	'--	M0	N0	Stage IIA	T3	7th	'--	'--	'--	'--	'--	'--	'--	'--	'--	'--	'--	not reported	'--	'--	'--	'--	'--	0	198	'--	'--
ac77e22d-42c0-4e06-b904-0dd5b31eb0d8	TCGA-HU-8238	TCGA-STAD	56	'--	'--	'--	'--	-20708	'--	not hispanic or latino	male	'--	'--	asian	Alive	'--	1955	'--	20708	'--	'--	'--	'--	M0	'--	'--	T3	7th	'--	'--	'--	'--	'--	'--	'--	'--	'--	'--	'--	not reported	'--	'--	'--	'--	'--	0	46	'--	'--
ac77e22d-42c0-4e06-b904-0dd5b31eb0d8	TCGA-HU-8238	TCGA-STAD	56	'--	'--	'--	'--	-20708	'--	not hispanic or latino	male	'--	'--	asian	Alive	'--	1955	'--	20708	'--	'--	'--	'--	M0	'--	'--	T3	7th	'--	'--	'--	'--	'--	'--	'--	'--	'--	'--	'--	not reported	'--	'--	'--	'--	'--	0	46	'--	'--
33503349-ba7a-43f4-bcb2-ac8d16808432	TCGA-BR-4183	TCGA-STAD	55	'--	'--	'--	'--	-20420	201	not hispanic or latino	female	'--	'--	white	Dead	'--	1952	'--	20420	'--	'--	'--	'--	M0	N1	Stage IIIA	T3	6th	'--	'--	'--	'--	'--	'--	'--	'--	'--	'--	'--	not reported	'--	'--	'--	'--	'--	0	0	'--	'--
33503349-ba7a-43f4-bcb2-ac8d16808432	TCGA-BR-4183	TCGA-STAD	55	'--	'--	'--	'--	-20420	201	not hispanic or latino	female	'--	'--	white	Dead	'--	1952	'--	20420	'--	'--	'--	'--	M0	N1	Stage IIIA	T3	6th	'--	'--	'--	'--	'--	'--	'--	'--	'--	'--	'--	not reported	'--	'--	'--	'--	'--	0	0	'--	'--
1e5a3796-6249-4a91-9fc8-0c273e337f29	TCGA-IN-AB1X	TCGA-STAD	78	'--	'--	'--	'--	-28493	'--	not hispanic or latino	female	'--	'--	white	Alive	'--	1935	'--	28493	'--	'--	'--	'--	M0	N0	Stage IIA	T3	7th	'--	'--	'--	'--	'--	'--	'--	'--	'--	'--	'--	not reported	'--	'--	'--	'--	'--	0	411	'--	'--
1e5a3796-6249-4a91-9fc8-0c273e337f29	TCGA-IN-AB1X	TCGA-STAD	78	'--	'--	'--	'--	-28493	'--	not hispanic or latino	female	'--	'--	white	Alive	'--	1935	'--	28493	'--	'--	'--	'--	M0	N0	Stage IIA	T3	7th	'--	'--	'--	'--	'--	'--	'--	'--	'--	'--	'--	not reported	'--	'--	'--	'--	'--	0	411	'--	'--
a4cd4ff1-0c0e-488d-91d9-0ac8ef3e7bfd	TCGA-BR-8592	TCGA-STAD	63	'--	'--	'--	'--	-23133	191	not hispanic or latino	female	'--	'--	white	Dead	'--	1949	'--	23133	'--	'--	'--	'--	M0	N1	Stage IIIB	T4b	7th	'--	'--	'--	'--	'--	'--	'--	'--	'--	'--	'--	not reported	'--	'--	'--	'--	'--	0	6	'--	'--
a4cd4ff1-0c0e-488d-91d9-0ac8ef3e7bfd	TCGA-BR-8592	TCGA-STAD	63	'--	'--	'--	'--	-23133	191	not hispanic or latino	female	'--	'--	white	Dead	'--	1949	'--	23133	'--	'--	'--	'--	M0	N1	Stage IIIB	T4b	7th	'--	'--	'--	'--	'--	'--	'--	'--	'--	'--	'--	not reported	'--	'--	'--	'--	'--	0	6	'--	'--
9db0da77-797d-45d2-abdc-a586dea94ed8	TCGA-BR-8360	TCGA-STAD	66	'--	'--	'--	'--	-24394	'--	not hispanic or latino	male	'--	'--	white	Alive	'--	1945	'--	24394	'--	'--	'--	'--	M0	N0	Stage IIA	T3	7th	'--	'--	'--	'--	'--	'--	'--	'--	'--	'--	'--	not reported	'--	'--	'--	'--	'--	0	188	'--	'--
9db0da77-797d-45d2-abdc-a586dea94ed8	TCGA-BR-8360	TCGA-STAD	66	'--	'--	'--	'--	-24394	'--	not hispanic or latino	male	'--	'--	white	Alive	'--	1945	'--	24394	'--	'--	'--	'--	M0	N0	Stage IIA	T3	7th	'--	'--	'--	'--	'--	'--	'--	'--	'--	'--	'--	not reported	'--	'--	'--	'--	'--	0	188	'--	'--
3bfa8069-6ca3-4405-9e32-11aa16b010ac	TCGA-R5-A7O7	TCGA-STAD	51	'--	'--	'--	'--	-18984	'--	hispanic or latino	male	'--	'--	white	Alive	'--	1959	'--	18984	'--	'--	'--	'--	M1	N1	Stage IV	T3	7th	'--	'--	'--	'--	'--	'--	'--	'--	'--	'--	'--	not reported	'--	'--	'--	'--	'--	0	1389	'--	'--
3bfa8069-6ca3-4405-9e32-11aa16b010ac	TCGA-R5-A7O7	TCGA-STAD	51	'--	'--	'--	'--	-18984	'--	hispanic or latino	male	'--	'--	white	Alive	'--	1959	'--	18984	'--	'--	'--	'--	M1	N1	Stage IV	T3	7th	'--	'--	'--	'--	'--	'--	'--	'--	'--	'--	'--	not reported	'--	'--	'--	'--	'--	0	1389	'--	'--
1d3a03a5-b757-4617-b65a-50f429a0e026	TCGA-BR-8081	TCGA-STAD	71	'--	'--	'--	'--	-26095	'--	not hispanic or latino	female	'--	'--	white	Alive	'--	1940	'--	26095	'--	'--	'--	'--	M0	N0	Stage IIB	T4a	7th	'--	'--	'--	'--	'--	'--	'--	'--	'--	'--	'--	not reported	'--	'--	'--	'--	'--	0	981	'--	'--
1d3a03a5-b757-4617-b65a-50f429a0e026	TCGA-BR-8081	TCGA-STAD	71	'--	'--	'--	'--	-26095	'--	not hispanic or latino	female	'--	'--	white	Alive	'--	1940	'--	26095	'--	'--	'--	'--	M0	N0	Stage IIB	T4a	7th	'--	'--	'--	'--	'--	'--	'--	'--	'--	'--	'--	not reported	'--	'--	'--	'--	'--	0	981	'--	'--
ec178822-d719-4e98-b864-16ec5aa005a4	TCGA-IN-A6RI	TCGA-STAD	45	'--	'--	'--	'--	-16788	'--	not hispanic or latino	male	'--	'--	white	Alive	'--	1967	'--	16788	'--	'--	'--	'--	M0	N0	Stage I	T1b	7th	'--	'--	'--	'--	'--	'--	'--	'--	'--	'--	'--	not reported	'--	'--	'--	'--	'--	0	559	'--	'--
ec178822-d719-4e98-b864-16ec5aa005a4	TCGA-IN-A6RI	TCGA-STAD	45	'--	'--	'--	'--	-16788	'--	not hispanic or latino	male	'--	'--	white	Alive	'--	1967	'--	16788	'--	'--	'--	'--	M0	N0	Stage I	T1b	7th	'--	'--	'--	'--	'--	'--	'--	'--	'--	'--	'--	not reported	'--	'--	'--	'--	'--	0	559	'--	'--
e42f45c6-fd00-44cf-a210-c8803da326a1	TCGA-CD-5798	TCGA-STAD	82	'--	'--	'--	'--	-30310	'--	not hispanic or latino	male	'--	'--	asian	Alive	'--	1928	'--	30310	'--	'--	'--	'--	M0	N0	Stage II	T3	6th	'--	'--	'--	'--	'--	'--	'--	'--	'--	'--	'--	not reported	'--	'--	'--	'--	'--	0	408	'--	'--
e42f45c6-fd00-44cf-a210-c8803da326a1	TCGA-CD-5798	TCGA-STAD	82	'--	'--	'--	'--	-30310	'--	not hispanic or latino	male	'--	'--	asian	Alive	'--	1928	'--	30310	'--	'--	'--	'--	M0	N0	Stage II	T3	6th	'--	'--	'--	'--	'--	'--	'--	'--	'--	'--	'--	not reported	'--	'--	'--	'--	'--	0	408	'--	'--
[truncated: 104 more columns]
